# Supplementary material for: The First Genetic Map in Sweet Osmanthus (Osmanthus fragrans Lour.) Using Specific Locus Amplified Fragment Sequencing
Source: Front Plant Sci. 2017 Sep 22;8:1621. doi: 10.3389/fpls.2017.01621 (PMC5614988; doi:10.3389/fpls.2017.01621)
Supplement: Table S1 — Information of the marker on the19 linkage groups (LGs). [file Table1.CSV]

the number after each marker name is the position (in cM) of the marker in the linkage group, ��seg�� indicates segregation distortion, and the XXXXX regions are non-sequenced regions with an unknown length.
LG1
Marker21173	0
CTCGTAACGCTCCACGGGGTGGAGGGTAGTGTCCAGCTCCAGCGGCATATGCAGCAAGATTAGCATTTATCTTCAGTATCATTCTTGTGATTTTCATCTCXXXXXXXXXXGAGATAAAATAACCAATTGCGTCATTATTCAAATAGAAACGATTTATCTAGTATTTAGTATTAGTTTTACGAAGAATGTATTGCTGGTTTCACTCATATT
CTCGTAACGCTCCACGGGGTGGAGGGTAGTGTCCAGCTCCAGCGGCATATGCAGCAAGATTAGAAACAGCCATTTATCTTCAGTATCATTCTTGTGATTTXXXXXXXXXXGAGATAAAATAACCAATTGCGTCATTATTCAAATAGAAACGATTTATCTAGTATTTAGTATTAGTTTTACGAAGAATGTATTGCTGGTTTCACTCATATT
Marker19877	0
GTTCAAATTCGGCATGATTCTATGATCGAGTTGTGTTGGATTAAATTGTAGAGATTTTGCAGCTTGAATCATGTCACGCCAAAAAAATAACATGAATCACXXXXXXXXXXCACGAGTCATCTCAAAAATGGGTCTTGCAACCCTGGATCGGCTCCCACCCCACCTTTCACTCCACCCACCATCCTCACTAAATTCAAAGCAAGAATCCAA
CTTCAAATTCGGCATGATTCTATGATCGAGTTGTGTTGGATTAAATTGTAGAGATTTTGCAGCTTGAATCATGTCACGCCAAAAAAATAACATGAATCACXXXXXXXXXXCACGAGTCATCTCAAAAATGGGTCTTGCAACCCTGGATCGGCTCCCACCCCACCTTTCACTCCACCCACCATCCTCACTAAATTCAAAGCAAGAATCCAA
Marker86579	0
AAAGATTTGTTAAACTAACTAGTATCCTAGGTTTCATCCTAAGACAAATTTCTATTTTGAACTGTCTTTATGAAAGCGTGATTTTCTCGTCTATTATGCTXXXXXXXXXXAAAACAGAGGGTGTCATACAAGCATTAATTTATAAATGTCCTAATTTTCATGTTATTCTTTTCAGAGGCTTAATCTTTTGCCTTTTAGGACATCTTGTCA
AAAGATTTGTTAAACTAACTAGTATCCTAGGTTTCATCCTAAGACAAATTTCTATTTTGAACTGTCTTTATGAAAGCGTGATTTTCTCGTCTATTATGTTXXXXXXXXXXAAAACAGAGGGTGTCATACAAGCATTAATTTATAAATGTCCTAATTTTCATGTTATTCTTTTCAGAGGCTTAATCTTTTGCCTTTTAGGACATCTTGTCA
Marker171992	0
ATCACAAAACTAACACAACATACGAAAAGGAACACAAAGCAGAGAAGCAATTTGTTTTCTGCAAAATCTTAAACTAGATATCATCAACTGCAGTATACTGXXXXXXXXXXACTCGTGTCTTTGCTCTATAAAGGACCTCAGTATCGACTTCAACTCTCATGAAGCCATCAAACTCAACAGGGCGACCACCATTCAGAATTCTCGTCTCAT
ATCACAAAACTAACACAACATACGAAAAGGAACACAAAGCAGAGAAGCAATTTGTTTTCTGCAAAATCTTAGACTAGATATCATCAACTGCAGTATACTGXXXXXXXXXXACTCGTGTCTTTGCTCTATAAAGGACCTCAGTATCGACTTCAACTCTCATGAAGCCATCAAACTCAACAGGGCGACCACCATTCAGAATTCTCGTCTCAT
Marker149443	0.781
CGCACGAATTCCTACCCGATATTGCTTTGTTGAAAATTGGATATTACATTTTAGAGGGACAAAGATATTTCAAGAGAAGATATTACTTTGATTTTATCAAXXXXXXXXXXGGTAAATTGTTACATTAAAACAATCTTATGATGTCCAAATATGCAATCCTCCCAAAACCAATTTGGGAAAATTTTGAATGCCTACCCTAAAAAATGTCCC
CGCACGAATTCCTACCCGATATTGCTTTGTTGAAAATTGGATATTACATTTTAGAGGGACAAAGATATTTCAAGAGAAGATATTACTTTGATTTTATCAAXXXXXXXXXXTAAATTGTTACATTAAAACAATTTCTTATGATGTCCAAATATGCAATCCTCCCAAAACCAATTTGGGAAAATTTTGAATGCCTACCCTAAAAAATGTCCC
Marker70166	0.781
TAAAATTATTCTTGTAATAGGATTGTCTTTGGGAGAATTATTGTGGCAGAAGTCCCAAATCAAACGTGCTAATGTATAATAATTTCAGAAGACGAGCGATXXXXXXXXXXTCCTTATGGTCGCGTTGGACAGTGGATTTGTTTGGGACATTTTATCATCAGATAATGACTTGAAAAATAATTTTATCAATATCTAGAAGTGAGTTGCACA
TAAAATTATTCTTGTAATAGGATTGTCTTTGGGAGAATTATTGTGGCAGAAGTCCCAAATCAAACGTGCTAATGTATAATAATTTCAGAAGACGAGCGATXXXXXXXXXXCCTTATGGTCGCGTTGGACAGTGGATTTGTTTGGGACATTTTATCATCAGATAATGACTTGAAAAAATAATTTTATCAATATCTAGAAGTGAGTTGCACA
TAAAATTATTCTTGTAATAGGATTGTCTTTGGGAGAATTATTGTGGCAGAAGTCCCAAATCAAACGTGCTAATGTATAATAATTTCAGAAGACGAGCGAAXXXXXXXXXXTCCTTATGGGCGCGTTGGACAGTGGATTTGTTTGGGGCATTTTATCATCAGATAATGACTTGAAAAATAATTTTATCAATATCTAGAAGTGAGTTGCACA
Marker13817	0.781
TGACACTTTAAGTTAAAAAATTCTTGTAATGTCCAAAAAAAAAAAGAAACATTTTAACATATTTATGAACCTTGATTTTTTTGTTGAAATTCCTCAGATTXXXXXXXXXXGTGTTGCGCCAATCTTCCGCCCTGTTAACATTGAAATTCCAAGAAAATAAAGAAGAAAATTTAGGAAGGAAATTTTTTTTCTGTTGTATTGTCAAAGTCA
TGACACTTTAAGTTAAAAAATTCTTGTAATGTCCAAAAAAAAAAAGAAACATTTTAACATATTTATGAACCTTGATTTTTTTGTTGAAATTCCTCAGATTXXXXXXXXXXGTGTTGCGCCAATCTTCCGCCCTGTTAACATTGAAATTCCAAGAAAATAAAGAAGAAAATTTAGGAAGGAAATTTTTTTTCTGTTGTATTGTCAAAGTCG
Marker90307	0.794
TGCAATTAGTATACTCTGTGATAGTCAATCGGCTATTGAAAGGGCTAGAAGCAGTATGTATAATGGTAAGTCTAGACATATACGTCGTAGAAATAATACCXXXXXXXXXXTGAAGATCCCAAGATCTTGGTTCAAAGGGACAACTAAATTATGAGGATTCTATGAAACACTTAGGAAATCATCTTCCTAACTCATTCCTAGGATAATTAA
TGCAATTAGTATACTCTGTGATAGTCAATCGGCTATTGAAAGGGCTAGAAGTAGCATGTATAATGGTAAGTCTAGACATATACGTCGTAGAAATAATACCXXXXXXXXXXTGAAGATCCCAAGATCTTGGTTCAAAGGGACAACTAAATTATGAGGATTCTATGAAACACTTAGGAAATCATCTTCCTAACTCATTCCTAGGATAATTAA
Marker162842	0.794
TACAGCCAATCAAGGTTAACACTAAATGTGTATAAAATCTATTACAGCAATCCTTCTTTTTCCATGTATGTCTAATAAACAGAACTTATATATCCTCATGXXXXXXXXXXGAGAGGTCAAACACTAACGGATTGTTTTAAAGCCAATGTTCAGTGTCATTTTCATGCTGACTGAAACTTCTTTTAGCATTGCCAATCGCTACTTTAATGT
TACAGCCAATCAAGGTTAACACTAAATGTGTATAAAATCTATTACAGCAATCCTTCTTTTTCCATGTATGTCTAATAAACAGAACTTATATATCCTCATGXXXXXXXXXXGAGAGGTCAAACACTAACGGATTGTTTTAAAGCCAATGTTCAGTGTCATTTTTATGCTGACTGAAACTTCTTTTAGCATTGCCAATCGCTACTTTAATGT
Marker171742	0.794
TGACAACTGTCATTTGAAGGACAATTCTTTAACCATTTATTGATTATCCTTGGACTAGAGCGGTCTGTATATATGTTTTTTTCAGTATTTACACCTTCAAXXXXXXXXXXGGAAAACAAATTACTGGCACAAAATGACTTTATTTAAAATATTTTTCTCTAAGAGTTAATTTTTGTTTGTTCATGATCTGAATATTGTATCCCACAAGTA
TGACAACTGTCATTTGAAGGACAATTCTTTAACCATTTATTGATTATCCTTGGACTAGAGCGGTCTGTATATATGTTTTTTTCAGCATTTACACCTTCAAXXXXXXXXXXGGAAAACAAATTACTGGCACAAAATGACTTTATTTAAAATATTTTTCTCTAAGAGTTAATTTTTGTTTGTTCATGATCTGAATATTGTATCCCACAAGTA
Marker30664	1.575
GTGCTCAAGGCAGGGGCCGTGGTTTTGGTAGGTCGCGTGGTGGTGAACGAGGTCGTGGATTTGGAAGAGGCCGTGGACAAGGAAGAGGTCGTGGTGAGAAXXXXXXXXXXGTGATACAAAATGTTCCAAGTTGTCTACTTTTGCAAACATTCAGCTCATTAGAAGAAAATGGAGAGGTCTATGAAGAAGGGGTGAGGGTGTTAGAACCTT
GTGCTCAAGGCAGGGGCCGTGGTTTTGGTAGGTCGCGTGGTGGTGAACGAGGTCGTGGATTTGGAAGAGGCCGTGGACAAGGAAGAGGTCGTGGTGAGAAXXXXXXXXXXGTGATGCAAAATGTTCCAAGTTGTCTACTTTTGCAAACATTCAGCTCATTAGAAGAAAATGGAGAGGTCTATGAAGAAGGGGTGAGGGTGTTAGAACCTT
Marker146000	1.575
GCAAGTTTAACCTGGAAAAAGTATGCAAGTCAAACCCTTCAATGAAAATTAAATTAGCTTAGAAAAAATGAGCTGCGTTTGCCGGGAGTCGAACCCGGGTXXXXXXXXXXAGCTAATGAACAAAGAAACCTATTAAGGTGCTCCAAGCTTCACCTTCACTTAATAAATATCCTCCAAATAGTAATCCTAATTAGTTTTGATTTTCTGCCT
GCAAGTTTAACCTGGAAAAAGTATGCAAGTCAAACCCTTCCATGAAAATTAAATTAGCTTAGAAAAAATGAGCTGCGTTTGCCGGGAGTCGAACCCGGGTXXXXXXXXXXAGCTAATGAACAAAGAAACCTATTAAGGTGCTCCAAGCTTCACCTTCACTTAATAAATATCCTCCAAATAGTAATCCTAATTAGTTTTGATTTTCTGCCT
Marker180845	1.575
TTTCTCCAATGTTCAAATTGAAGATCACTTTTTATTTCCTAGTGTCACTTTTTATTGATATTGTTAGGCAAAAACTGATTCAAGTTTGGATATTGATTTGXXXXXXXXXXTATATACGTGCAGATATATGGTGAGAATCCCCTCAGTTACTTGATGTAATTCGACAACTCTAGAAGATGAATTATACATTTTCTTTCAAGACCCACTTTC
TTTCTCCAATGTTCAAATTGAAGATCACTTTTTATTTCCTAGTATCACTTTTTATTGATATTGTTAGGCAAAAACTGATTCAAGTTTGGATATTGATTTGXXXXXXXXXXTATATACGTGCAGATATATGGTGAGAATCCCCTCAGTTACTTGATGTAATTCGACAACTCTAGAAGATGAATTATACATTTTCTTTCAAGACCCACTTTC
Marker178192	2.356
AATATTAATAAACAGTGTCATAAACTTATTTTTTAGTTACATTAAATTTGTCTACTTTTCTCTATGTTCTTTTCATATTTTCTACACATGTTTCTTCTGAXXXXXXXXXXTATCACTTAAGCTGTGCGACAAGGAACTCAGGTAGATCACTAATTAAATTCTTCTCAAAGTTAACAAGATGATCACTGGCCCTCAAGGCACGTGAAAAGA
AATATTAATACACAGTGTCATAAACTTATTTTTTAGTTACATTAAATTTGTCTACTTTTCTGTGTTCTTTTCATATTTTCTACACATGTTTCTTCTGACTXXXXXXXXXXTATCACTTAAGCTGTGCGACAAGGAACTCAGGTAGATGACTAATTAAATTCTTCTCAAAGTTAACAAGATGATCACTGGCCCTCAAGGCACGTGAAAAGA
Marker44837	2.356
AGTTGCATCTTCATTTGCTTCAAGTTGAAGCCTCCTGGACTAGAGCAATTTTCCTGTGTTGCCCCTATCAGATTTATCAAACACCAAGTGGAATATATCAXXXXXXXXXXATCTCAATCACCATTCCCAGTTATACCCTTTTCTATTTACTCATCTTTTCCTCTTACAACCTCCCCATTTTGTCCGTTAATATCATCGATTTGTTAACCT
AGTTGCATCTTCATTTGCTTCAAGTTGAAGCCTCCGGGACTAGAGCAATTTTCCTGTGTTGCCCCTATCAGATTTATCAAACACCAAGTGGAATATATCAXXXXXXXXXXATCTCAATCACCATTCCCAGTTATACCCTTTTCTATTTACTCATCTTTTCCTCTTACAACCTCCCCATTTTGTCCGTTAATATCATCGATTTGTTAACCT
AGTTGCATCTTCATTTGCTTCAAGTTGAAGCCTCCTGGACTCGAGCAATTTTCCTGTGTTGCCCCTATCAGATTTATCAAACACCAAGTGGAATATATCAXXXXXXXXXXATCTCAATCACCATTCCCAGTTATACCCTTTTCTATTTACTCATCTTTTCCTCTTACAACCTCCCCATTTTGTCCGTTAATATCATCGATTTGTTAACCT
Marker55368	2.356
AAGTTTTCTTACACTTCAAAAAAAACAGCCCCCTCGAAAAATTCCTTACAAGAGTAAGAATTTTGGGTCAATCTGTAGCAGTATGACTAGATCCAATACAXXXXXXXXXXTGCAGAGATTGATGGCTTAACTATGTATGTCCCCATAAATCAGTAACATCACATATAAGATGGACACTCTTTTTAAACAAAAGATAAACACATTTTTTGA
AAGTTTTCTTACACTTCAAAAAAAACAGCCCCCTCGAAAAATTCCTTACAAGAGTAAGAATTTTGGGTCAATCTGTAGCAGTATGACTAGATCCAATACAXXXXXXXXXXAAAAGAGATTGATGGCTTAACTATGTATGTCCCCATAAATCAGTAACATCACATATAAGATGGACACTCTTTTTAAACAAAAGATAAACACATTTTTTGA
Marker137782	2.356
ATTCATTAAAAATCGAACCTCGGAGGTTTTACAGGCCTGATCAAAGGCGTTCTGATTGACGGGTCTAACAGCAACTATATCGTAACTCTTTAGAATCCCAXXXXXXXXXXCGGCGGAGAAATACGAGGAAGAAGGTGCGACTTTTAAGAGGGAGGAGAGAGGGAAGAGAGGGATTACGCAGCGGTCAGATTCCGAAATCACGCCTTTGAG
ATTCATTAAAAATCGAACCTCGGAGGTTTTACAGGCCTGATCAAAGGCGTTCTGATTGACGGGTCTAACAGCAACTATATCGTAACTCTTTAGAATCCCAXXXXXXXXXXCGGCGGAGAAATACGAGGAAGAAGGTGCGACTTTTAAGAGGGAGGAGAGAGGGAAGAGAGGGATTACGCAGCGATCAGATTCCGAAATCACGCCTTTGAG
Marker138142	3.534
ACTACAATGGGAACAAGCTTCCTTTTGCAGCTGCACAGATTGGTCAAGCTTTTAGAAATGAGGTCTCAAATACTTACTAGTGGTTGCATTGTTGCATGCTXXXXXXXXXXAAACAAGAACTACAAATAGGTTTTTTAACGCTGAGCCAATTCCATCTGGTGTAGGCACTTGTCAAATTGAGACTTACATGCTTTGGAGGGTCCAGCAAAC
ACTACAATGGGAACAAGCTTCCTTTTGCAGCTGCACAGATTGGTCAAGCTTTTAGAAATGAGGTCTCAAATACTTCCTAGTGGTTGCATTGTTGCATGCTXXXXXXXXXXAAACAAGAACTACAAATAGGTTTTTTAACGCTGAGCCAATTCCATCTGGTGTAGGCACTTGTCAAATTGAGACTTACATGCTTTGGAGGGTCCAGCAAAC
Marker127635	3.534	seg
CCTTTGGGGCGCTCAACTTCCATCCATACATGACATCAACAATAATTCTCTCCTTCTGAAACATTGAACCAAGAGCTCAAAGATGCAGCAGCAGCATGCTXXXXXXXXXXTGAAAAATAAAATCAAGTGTGCCCAAAATTTACTTAGCTCAGCCAAACACGACATACATTAACAAAGAGATTTTCATTCACTGCTTGTGAAAGAAATATC
CCTTTGGGGTGCTCAACTTCCATCCATACATGACATCAACAATAATTCTCTCCTTCTGAAACATTGAACCAAGAGCTCAAAGATGCAGCAGCAGCATGCTXXXXXXXXXXTGAAAAATAAAATCAAGTGTGCCCAAAATTTACTTAGCTCAGCCAAACACGACATACATTAACAAAGAGATTTTCATTCACTGCTTGTGAAAGAAATATC
Marker99381	4.316
GGAGCTGGACCTCGAATAGGATGTTTAAGAGACTATCCTTCGAGGCTCCAGTGCCATGCTTTGGAGCTAGTGAATTTATCCCCAAGAACTAAAAGCTACTXXXXXXXXXXGTAGTCACAGTTCAATTTTTTGATTGATCCATTCTTTTGTTTGAATATAATAGCAATTCTTTGATAGGAATTCTTACAACTTCTGTTTTCTCTTGGAACA
GGAGCTGGACCTCGAATAGGATGTTTAAGAGACTATCCTTCGAGGCTCCAGTGCCATGCTTTGGAGCTAGTGAATTTATCCCCAAGAACTAAAAGCTACTXXXXXXXXXXGTAGTCACAGTTCAATTTTTTGATTGATCCATTCTTTTGTTTGAATATAATAGCAATTCTTTGATAGGAATTCTTACAACTTCTGTTTTCTCTTAGAACA
Marker110435	4.316
GGTCCACTATCTAGATAGTTGGGAAGGCAAAAGATAATGGTTGGATGCACTAGTCGATAATCTGGACAGAGCATAATGAATGAAGACGACTCCAACAGAGXXXXXXXXXXTGATGCCGAGATCGGTGAATTGGGCACGCTATCCAGAATTCATTATTGTTAATAATCTCAGCACAGTAGGTTACCCTGAACCTGATATAATATTTTTCTC
GGTCCACTATCTAGATAGTTGGGAAGGCAAAAGATAATGGTTGGATGCACTAGTCGATAATCTGGACAGAGCATAATGAATGAAGACGACTCCAACAGAGXXXXXXXXXXTGATGCCGAGATCGGTGAATTGGGCACGCTATCCAGAATTCATTATTGTTAATAATCTCAGCACAGTAGGTTACCCTGAACCTGATATAGTATTTTTCTC
GGTCCACTATCTAGGATTCTAGATAGTTGGGAAGGCAAAAGATAATGGTTGGATGCACTAGTCGATAATCTGGACAGAGCATAATGAATGAAGACGACTCXXXXXXXXXXTGATGCCGAGATCAGTGAATTGGGCACGCTATCCAGAATTCATTATTGTTAATAATCTCAGCACAGTAGGTTACCCTGAACCTGATATAGTATTTTTCTC
Marker182470	4.316
CTTGGTTTGTTTTCTAATCCTTCATTTGCATATATTAGGAATTAAATTTAGCATCTTCCTCCTCTTGTAGTATTATTTTTAGAAAAATGAGGGTAAGGATXXXXXXXXXXAGCTTTATTGCTGAGTCACTTACTTGTAGAGGACAAACATATATTTACAAAACTCCATTTATTGCTTCTAACATAAAGTCTATGCTTCTAAAAATTTTAG
CTTGGTTTGTTTTCTAATCCTTCATTTGCATATATTAGGAATTAAATTTAGCATCTTCCTCCTCTTGTAGTATTATTTTTAGAAAAATGAGGGTAAGGATXXXXXXXXXXAGCTTTATTGCTGAGTCACTTACTTGTAGAGGACAAGCATATATTTACAAAACTCCATTTATTGCTTCTAACATAAAGTCTATGCTTCCAAAAATTTTAG
Marker110486	4.316
TATATATTTTTTATGGCTTTTTGATATTGACTACCTCCAACCGTTGGAAAAGTTTGATTCGATATATCTGCTAATATTTTAAGGTTGTTCTTTTAAGATCXXXXXXXXXXATGATTGTTTTTTTGACATTACAATCCTCTCAACTGTAAGTTATGAAAGTAAAGATTTTCTTTTCTTTCAAATTTCAATCTGTTTGTGTTCTTATCTCTT
TATAAATTTTTTATGGCTTTTTGATATTGACTACCTCCAACCGTTGGAAAAGTTTGATTCGATATATCTGCTAATATTTTAAGGTTGTTCTTTTAAGATCXXXXXXXXXXATGATTGTTTTTTTGACATTACAATCCTCTCAACTGTAAGTTATGAAAGTAAAGATTTTCTTTTCTTTCAAATTTCAATCTGTTTGTGTTCTTATCTCTT
TATAAATTTTTTATGGCTTTTTGATATTGACTACTTCCAACCATTGGAAAAGTTTGATTCGATATATCTGCTAATATTTTAAGGTTGTTCTTTTAAGATCXXXXXXXXXXATGATTGTTTTTTTGACATTACAATCCTCTCAACTGTAAGTTATGAAAGTAAAGATTTTCTTTTCTTTCAAATTTCAATCTGTTTGTGTTCTTATCTCTT
Marker142827	4.316
GTCTGTCTTCAACAAATCTAGCACAGCACAACTTCTGGACCTGCAGACAACTGTTCACAGTTCGGATTTTCTATATGGTTTTATTGATTCATTTTATCATXXXXXXXXXXACAAATCAAGATTTTGTAGAATTTGCTGAAAGGGTGGAGAAAAAGGAGTGACAGAGAAAGAATAAGGATTAAAAAAAATGGCAGGTGATGGTCAAGACAG
GTCTGTCTTCAACAAATCTAGCACAGCACAACTTCTGGACCTGCAGACAACTGTTCACAGTTCGGATTTTCTATATGGTTTTATTGATTCATTTTATCATXXXXXXXXXXACAAATCAAGATTTTGTAGAATTTGCTGCAAGGGTGGAGAAAAAGGAGTGACAGAGAAAGAATAAGGATTAAAAAAAATGGCAGGTGATGGTCAAGACAG
Marker157106	4.316
ATAGTCTCATTTCTAACCGAGTGTTTGGATAAAATTATAACATCATAGAAATGAGCGTTGGATAAGCAGGTCGTAGTGGTTAAAATTAATGTTTGACTTTXXXXXXXXXXACTGTTCCACTTCAGAAAATATGTTGAAATCATGAGGTTCATAAACTGAGTAATTTAAAGAAAGAACATAACCTTATCAATCGTGCCATCGTATTTACGG
ATAGTCTCATTTCTAACCGAGTGTTTGGATAAAATTATAACATCATAGAAATGAGCGTTGGATAAGCGGGTCGTAGTGGTTAAAATTAATGTTTGACTTTXXXXXXXXXXACTGTTCCACTTCAGAAAATATGTTGAAATCATGAGGTTCATAAACTGAGTAATTGAAAGAAAGAACATAACCTTATCAATCGTGCCATCATATTTACGG
Marker175953	4.316
CTCGAGTATACCTTACCGAACAAGCCATTAAAGCATTATTTGTTATTCATAACGAAAGCGTGTGCATTTGATATTACTGATTTCTAATGTCAGTTTTTATXXXXXXXXXXGGAAGATGATGACAATTGGATCAATTTTCTCAATGCATTTTCAGAAAATCTGATGCCTTAATCCTTAGAAGAGTTCCTCAATTTTAATATTTGGAGCTCT
CTCGAGTATACCTTGCCGAACAAGCCATTAAAGCATTATTTGTTATTCATAACGAAAGCGTGTGCATTTGATATTACTGATTTCTAATGTCAGTTTTTATXXXXXXXXXXGGAAGATGATGACAATTGGATCAATTTTCTCAATGCATTTTCAGAAAATCTGATGCCTTAATCCTTAGAAGAGTTCCTCAATTTTAATATTTGGAGCTCT
Marker146803	4.316
ATAATGTTTTTAGCAAATAGGGACTGGTTATCTTCTCTACTAAATCTATTTCTACTTTACATTAAATTATTGAAATGAAAGATATATTTTTATTTACTCTXXXXXXXXXXGTTTGTATTTTATTGTATTTTTTACTTTTGCAGTCACATATTCGAACATTCAGTGGGAGATTGATGGAGACCATTCTAGGCCTACGATTTGTTATATTCC
ATAATGTTTTTAGCAAATAGGGACTGGTTATCTTCTCTACTAAATCTGTTTCTACTTTACATTAAATTATTGAAATGAAAGATATATTTTTATTTACTCTXXXXXXXXXXGTTTGTATTTTATTGTATTTTTTACTTTTGCAGTCACATATTCGAACATTCAGTGGGAGATTGATGGAGACCATTCTAGGCCTACGATTTGTTATATTCC
Marker66988	4.316
TTATACAACAACAAACAAAGCCTTGTTCCCAATAAATTTGGGGTGGGCTATGTGAGTCCTTTTTTGCCTCAGTTTGGTTAATTGATATATCTACTAGAAGXXXXXXXXXXTTTTCGGGTCAAGTGAACTTCAGTCAGGTCTGCATCCTTGATTGGATTGTGCTGTTTGCTGGTGAAAAACAAATAAAGTTCTGCATCTGGCAGGATAATG
TTAGACAACAACAAACAAAGCCTTGTTCCCAATAAATTTGGGGTGGGCTATGTGAGTCCTTTTTTGCCTCAGTTTGGTTAATTGATATATCTACTAGAAGXXXXXXXXXXTTTTCGGGTCAAGTGAACTTCAGTCAGGTCTGCATCCTTGATTGGATTGTGCTGTTTGCTGGTGAAAAACAAATAAAGTTCTGCATCTGGCAGGATAATG
Marker2768	4.316
AGTATGTTTCATGCAGGCCAGATGCCCTTGTTGCATAATAGTGGGGATGGTATTTTGTATAATGGCGGCTGCCTTTATTTACCTGCAATCTTAATTGTGGXXXXXXXXXXCCATCAACAAAAACAATGTGTTTCTTGATAGCCCGAATACATGTATACTTATTTCTACCCCATATATGTAATACATCTATGTTTGGATACGGGTATAATA
AGTATGTTTCATGCAGGCCAGATGCCCTTGTTGCATAATAGTGGGGATGGTATTTTGTATAATGGCGTCTGCCTTTATTTACCTGCAATCTTAATTGTGGXXXXXXXXXXCCATCAACAAAAACAATGTGTTTCTTGATAGCCCGAATACATGTATACTTATTTCTACCCCATATATGTAATACATCTATGTTTGGATACGGGTATAATA
Marker131854	4.316
ATTGACCGATGGTTAGATGACACTCAAATTTATGCAAATAGAGCATGTTGTTAACCTGGAAAGTTATGATTTCTAGTCCTTTGTCATCAAATAACCAAATXXXXXXXXXXTTGGAAAAGAAAACTAAAATCAAAACATGCCTATACCTTATTGGCTATGTATACGCACCACGACACAATCTGCTACAACGACAAGCATTGCCTTTCACGT
ATTGACCGATGGTTAGATGACACTCAAATTTATGCAAATAGAGCATGTTGTTAACCTGGGAAGTTATGATTTCTAGTCCTTTGTCATCAAATAACCAAATXXXXXXXXXXTTGGAAAAGAAAACTAAAATCAAAACATGCCTATACCTTATTGGCTATGTATACGCACCACGACACAATCTGCTACAACGACAAGCATTGCCTTTCACGT
Marker64947	4.316
TCTTAATATGGGGTGAAGCTGCCAACATCCGATTTCTTCCAGAATGCTTGTGCTACATATTTCATCATGTAGGTCCTCTTTGAGGTGCTTCAACATTGGCXXXXXXXXXXTCTCCCTTTTCACGTTTTAAAATGAAATATGATGTTAAACTGGAGGTAATTTTGACTCTCGATAGTTTGTAGATTCTATATAATTTCTTATGTGATACTA
TCTTAATATGGGGTGAAGCTGCCAACATCCGATTTCTTCCAGAATGCTTGTGCTACATATTTCATCATGTAGGTCCTCTTTGAGGTGCTTCAACATTGGCXXXXXXXXXXTCTGCCTTTTCACGTTTTAAAATGAAATATGATGTTAAACTGGAGGTAATTTTGACTCTCGATAGTTTGTAGATTCTATATAATTTCTTATGTGATACTA
Marker159483	4.316
TTCTCCCTTCTTTTTCACCCCTTTATGTGCTAGCTTATAGTTTAAGACATTGAAGACAATGTTTACTTTAAGTTTGGGGGTAAAAAATATATTGAGTTTTXXXXXXXXXXCTTGACAAATATATTTGGAATTACGTGTTAATTTATGAATAGTAAATATGTTACATGTTTAGATTAATTGATTCTTATCCCTGTAAAACTTGATATTGTT
TTCTCCCTTCTTTTTCACCCCTTTATGTGCTAGCTTATAGTTTAAGACATTGAAGACAATGTTTACTTTAAGTTTGGGGGTAAAAAATATATTGAGTTTTXXXXXXXXXXCTTGACAAATATATTTGGAATTACGTGTTAATTTATGAATAGTGAATATGTTACATGTTTAGATTAATTGATTCTTATCCCTGTAAAACTTGATATTGTT
Marker92593	4.316
TAGTAAATACAGCAGCAGAGAAGCCATTCAAGCATTCTTCCAGTGTTTTAAGATTACATGTCGTCACTTGAACACAAGGAGTTGTCGCTGCAAAATGAAGXXXXXXXXXXTCATCATATGCATGGTGCTATATTTTCTTCTTTAAACCATTCTATGAAAGAAAACTACATAAAGCACGGATATAGGTCGAAATGAGGTCGATGAAAAAAC
TAGTAAATACAGCAGCAGAGAAGCCATTCAAGCATTCTTCCAGTGTTTTAAGATTACATGTCGTCACTCGAACACAAGGAGTCGTCGCTGCAAAATGAAGXXXXXXXXXXTCATCATATACATGGTGCTATATTTTCTTCTTTAAACCATTCTATGAAAGAAAACTACATAAAGCACGGATATAGGTCGAAATGAGGTCGATGAAAAAAC
TAGTAAATACAGCAGCAGAGAAGCCATTCAAGCATTCTTCCAGTGTTTTAAGATTACATGTCGTCACTTGAACACAAGGAGTCGTCGCTGCAAAATGAAGXXXXXXXXXXTCATCATATACATGGTGCTATATTTTCTTCTTTAAACCATTCTATGAAAGAAAACTACATAAAGCACGGATATAGGTCGAAATGAGGTCGATGAAAAAAC
Marker181181	5.897
GTCATCAGCCCAAGAACAGCCTTTGAACCTCCTATTTTTTTCTGTAACCTTAGCGCCTCAAAATTTCTTCCATTGTTTTCCATATTTAAACCTTCTACATXXXXXXXXXXAGTGGCAGTTTATTCAGTTGAAAGTCAACGTGAATACTCCTGTTTACTATGCTTCCTTGAATGTCCTCATATATTCTCTCAACCCTGACATGTTGAGAAA
GTCATCAGCCCCAGAACAGCCTTTGAACCTCCTATTTTTTTCTGTAACCTTAGCGCCTCAAAATTTCTTCCATTGTTTTCCATATTTAAACCTTCTACATXXXXXXXXXXAGTGGCAGTTTATTCAGTTGAAAGTCGACGTGAATACTCCTGTTTACTATGCTTCCTTGAATGTCCTCATATATTCTCTCAACCCTGACATGTTGAGAAA
Marker64413	5.897
GTAAATAAAATATTTGAATTATTTTCAGAACCCCACCAACAAATTCACAACTGGAAGTGAGTAATGATTATACCCAAATAACAAGTCCTACTTCTTGCAGXXXXXXXXXXTCAAAGGCATGCATAAAAATGGCGTGAAGTGATATTTATACATATATAACAGGGCAAACAGTAAAAGTCCTTGAGAGGACCAAACAACATAATTAATTCA
GTAAATAAAATATTTGAATTATTTTCAGAACCCCACCAACAAATTCACAACTGGAAGTGAGTAATGATTATACCCAAATAACAAGTCCTACTTCTTGCAGXXXXXXXXXXTCAAAGGCATGCATAAAAATGGCGTGAAGAGATATTTATACATATATAACAAGGCAAACAGTAAAAGTCCTTGAGAGGAGCAAACAACATAATTAATTCA
GTAAATAAAATATTTGAATTATTTTCAGAACCCCACCAACAAATTCACAACTGGAAGTGAGTAATGATTATACCCAAATAACAAGTCCTACTTCTTGCAGXXXXXXXXXXGATTTCAAAGGCATGCATAAAAATGGCGTGAAGTGATATTTATACATATATAACAGGGCAAACAGTAAAAGTCCTTGAGAGGACCAAACAACATAATTCA
Marker179697	5.897
TTTAGTATCTTGAATAATTTTTGGATATGTTCGTTCCCTCTCCAGATTAGAGTTAAAAAGTGGCAACATACCCCTGTTTGAGCCCCATTAAAACTCATTTXXXXXXXXXXCAAACCCATAGAAACATGAAATGAAATGACCGGGTCTTCGTTTCCATTTGACAGAGGAGCTCGACGGCGGTGAATATTTGTTTGCAATTCGTATGCTGAT
TTTAGTATCTTGAATAATTTTTGGATATGTTCGTTCCCTCTCCAGATTAGAGTTAAAAAGTGGCAACATACCCCTGTTTGAGCCCCATTAAAACTCGTTTXXXXXXXXXXCAAACCCATAGAAACATGAAATGAAATGACCGGGTCTTCGTTTCCATTTGACAGAGGAGCTGGACGGTGGTGAATATTTGTTTGCAATTCGTATGCTGAT
Marker54459	5.897
ATCGTCATTTTTATGACTCCATCAATTTGTCCATTTTGCCCCTGTTTGAACCCCATTCTTTAACTCGCTTTTTTCAAACTCATTTTCAACCACACATTCTXXXXXXXXXXTTGGTTGTTCTCATAAACTTTCTTACGATTTCTATTATACATTTCCGGGCCTATTATTTAGATCTCAATGTTAAGCCCCCATTTCTTCTTGGTTGACACT
ATCGTCATTTTTATGACTCCATCAATTTGTCCATTTTGCCCCTGTTTGAACCCCATTCTTTAACTCGCTTTTTCCAAACTCATTTTCAACCACACATTCTXXXXXXXXXXTTGGTTGTTCTCATAAACTTTCTTACGATTTCTATTATACATTTCCGGGCCTATTATTTAGATCTCAATGTTAAGCCCCCATTTCTTCTTGGTTGACACT
ATCGTCATTTTTATGACTCCATCAATTTGTCCATTTTGCCCCTGTTTGAACCCCATTCTTTAACTCGCTTTTTCCAAACTCATTTTCAATCACACATTCTXXXXXXXXXXTTGGTTGTTCTCATAAACTTTCTTACGATTTCTATTATACATTTCCGGGCCTATTATTTAGATCTCAATGTTAAGCCCCCATTTCTTCTTGGTTGACACT
Marker25574	5.897
AGTATGTGTTTTGTAGTAAGTCTTGAATTTTTCCTTTACACCAGATGATTATGAATAATTTGAAAGACTTTATTCTCTCCCTACTTGACAAAAGTTTTTCXXXXXXXXXXTGCTGTAATGTTCATGGATGACTAACTAAATCAGGTTGGTTTTTCTTGGCTGCCCAGTTTAAAATTGATATTTTTTCTTCACAGAGAATATTTAAAAATT
AGTATGTGTTTTGTAGTAAGTCTTGAATTTTTCCTTTACACCAGATGATTATGAATAATTTGAAAGACTTTATTCTCTCCCTACTTGACAAAAGTTTTTCXXXXXXXXXXTGCTGTAATGTTCATGGATGACTACCTAAATCAGGTTGGTTTTTCTTGGCTGCCCAGTTTAAAATTGATATTTTTTCTTCACAGAGAATATTTAAAAATT
Marker48614	7.088
ATTCTAAGTGATTTTAGACAATAAGTCAAGAACCTACTGCTACTTAGACCACAAATGATAGATAGTGTTACTCAGTTTAAGGACGATTGTGATTGGCGTGXXXXXXXXXXTCTTCTGCATGGATCTGTCAAAGCTATTGATTTTGATCACATTTATCACATCACTGCACATATTTTTTTCATATAGAGGGAGATGTCAACAAAAATATAA
ATTCTAGGTGATTTTAGACAATAAGTCAAGAACCTACTGCTACTTAGACCACAAATGATAGATAGTGTTACTCAGTTTAAGGACGATTGTGATTGGCGTGXXXXXXXXXXCTTCTGCATGGATCTGTCAAAGCTATTGATTTTGATCACATTTATCACATCACTGCACATATTTTTTTTAATATAGAGGGAGATGTCAACAAAAATATAA
Marker18195	7.088
AGAATCTTGACTTGTTTCCAATGAAGTGTCTAAAAGAAGTTTTGTTAGAACACATACACATGACCTATGTTTCTCTCTCTGCCTATAGATATAGAGTGAGXXXXXXXXXXAATACTGCTCGGTCTTTTCCCGTGGCCTTCCAGTAGCCTGAGGTGGTGGCCCGATTGGTCCGATACCCAGTTGCATATTTGCGATCTCGAAAACTAAAGA
AGAATCTTGACTTGTTTCCAATGAAGTGTCTAAAAGAAGTTTTGTTAGAACACATACACATGACCTATGTTTCTCTCTCTGCCTATAGATATAGAGTGAGXXXXXXXXXXAATACTGCTCGGTCTTTTCCCGTGGCCTTCCAGTAGCCTGAGGTGGTGGCCCGATTGGTCCGATACCCAGTTGCATATTTACGATCTCGAAAACTAAAGA
AGAATCTTGACTTGTTTCCAATGAAGTGTCTAAAAGAAGTTTTGTTAGAACACATACACATGACCTATGTTTCTCTCTCTGCCTATAGATATAGAGTGAGXXXXXXXXXXAATACTGCTCGGTCTTTTCCCGTGGCCTTCCAGTAGCCTGAGGTGGTGGCCCGATTGGTCCGATACCCAGTTGCGTATTTGCGATCTCGAAAACTAAAGA
Marker143113	8.279
CAGTTTCCATGTTTGCGAGAAATGATATGTTGTAACAGTTTGGTGTAAATTTCTTGCTCCTGAGGTTTAATAATTGTTTCTGAATTTTTTTTCCTCCTTGXXXXXXXXXXCAGACAAAACTAAGCTTGCAAAATCAGTTACTTCATCATCCAACCCCTCTGTTGTGGGTGCATTTCCCAACGCGCAAAATCAGTGGCCGGCAGGTTATGG
CAGTTTCCATGTTTGTGAGAAATGATATGTTGTAACAGTTTGATGTAAATTTCTTGCTCCTGAGGTTTAATAATTGTTTCTGAATTTTTTTTCCTCCTTGXXXXXXXXXXCAGACAAAACTAAGCTTGCAAAATCAGTTACTTCATCATCCAACCCCTCTGTTGTGGGTGCATTTCCCAACGCGCAAAATCAGTGGCCGGCAGGTTATGG
Marker156125	8.279
CCTCTCTTTCTATAGAGCATGACAAAGTTATCAACAGTTAGACGTATACTCATATTATCAAATAGTGTATTAATGCAAGTATTATGCAACATACTACCCTXXXXXXXXXXGACATTCCATTAAGTGTAAAAATCAAGGCCATTGATTTGATTAAGTGTTAGACATATCAATGACAAAACTATTTGCCACATCATTGAACATTAACCGAGA
CCTCTCTTTCTATAGAGCATGACAAAGTTATCAACAGTTAGACGTATACTCATATTATCAAATAGTGTATTAATGCAAGTATTATGCAACATACTACCCTXXXXXXXXXXGACATTCCATTAAGTGTAAAAATCGAGGCCATTGATTTGATTAAGTGTTAGACATATCAATGACAAAACTATTTGCCACATCATTGAACATTAACCGAGA
Marker68285	8.279	seg
ACTGAAGGGGTTATGAGGCCGTGTATAAACCCAGATCCCTACTAATATAGTAGCACCAAAACCAAGGTTATCACATCATACAACTATGTGTCTGAATTGAXXXXXXXXXXGTTGAAAAAGAAGGAAAAATTATTGATGTGATGGAAATATTATTTTATTGAAGAATGTGTGGTTGAAAATTAGTAGAAGAATGAGAATGAAAAAAAAATG
ACTGAAGGGGTTATGAGGCCGTGTATAAACCCAGATCCCTACTAATATAGTAGCACCAAAACCAAGGTTATCACATCATACAACTATGTGTCTGAATTGAXXXXXXXXXXGTTGAAAAAGAAGGAAAAGTTATTGATGTGATGGAAATATTATTTTATTGAAGAATGTATGGTTGAAAATTAGTAGAAGAATGAGAATGAAAAAAAAATG
ACTGAAGGGGTTATGAGGCCGTGTATAAACCCAGATCCCTACTAATATAGTAGCACCAAAACCAAGGTTATCACATCATACAACTATGTGTCTGAATTGAXXXXXXXXXXGTTGAAAAAGAAGGAAAAATTATTGATGTGATGGAAAAATTATTTTATTGAAGAATGTGTGGTTGAAAATTAGTAGAAGAATGAGAATGAAAAAAAAATG
Marker104249	8.279
GCAGACAAGTAATAAGTTGCACTTTATGTGTAGCACCAGATGAACATTTGACTTCCTTAGTGTAAAATAAGGATGTTGTGACTCCCTTCAAGTATTTCCAXXXXXXXXXXAACTGGGGTCCTGAGCTTGTTATTTCTGGCTCCCTAGGTCCCTAACCTAGGAAATGGTTGGACCATCAAGTAAGAATTTGATAATTTTTTAGTATGAAAG
GCAGACAAGTAATAAGTTGCACTTTATGTGTAGCACCAGATGAACATTTGACTTCCTTAGTGTAAAATAAGGATGTTGTGACTCCCTTCAAGTATTTCCAXXXXXXXXXXCAACTGGGGTCCTGAGCTTGTTATTTCTGGCTCCCTAGGTCCCTAACCTAGGAATGGTTGGACCATCAAGTAAGAATTTGATAATTTTTTAGTATGAAAG
Marker68536	8.279
CACGGTTCTGGATCGGTTCCGGTTCCTAATTTATTTTTTTGGGAACCGGACCAGAACCTTCGATTCTGGTTCAGTTTCGATTCGGGTGATTCGATTCTAGXXXXXXXXXXGCTAGCTAATCTCGTGTCAATTATATTTTTCTTGTTATCTGCCTTTGCTAATTCTGATTGGGGGTTGGATGTGGTGGAGGTGGGGAAGAAGATGAAGTTG
CACGGTTCTGGATCGGTTCCAGTTCCTAATTTATTTTTTTGGGAACCGGACCAGAACCTTCGATTCTGGTTCAGTTTCGATTCGGGTGATTCGATTCTAGXXXXXXXXXXGCTAGCTAATCTCGTGTCAATTATATTTTTCTTATTATCTGCCTTTGCTAATTCTGATTGGGGGTTGGATGTGGTGGAGGTGGGGAAGAAGATGAAGTTG
Marker86878	9.063
CTATGGCCAACCTGTTCATTTGAATCTGTTCCTTGCCTGCTTTTCTTATATCAATTGTTATTTCATGCTAGAACATTTGTAAGCACTCACCTCTTCCTTAXXXXXXXXXXTTGTCAAAACCACTTTTGGAGGTTCTCTTTCTCCTTTCTTCCCCCCTCGACAAAAATAGTTAAATAGACTCGTGCTTATTTTCATTATAAAGATGCCCTG
TTATGGCCAACCTGTTCGTTTGAATCTGTTCCTTGCCTGCTTTTCTTATATCAATTGTTATTTCATGCTAGAACATTTGTAAGCACTCACCTCTTCCTTAXXXXXXXXXXTTGTCAAAACCACTTTTGGAGGTTCTCTTTCTCCTTTCTTCCCCCCTCGACAAAAATAGTTAAATAGACTCGTGCTTATTTTCATTATAAAGATGCCCTG
CTATGGCCAACCTGTTCATTTGAATCTGTTCCTTGCCTGCTTTTCTTATATCAATTGTTATTTCATGCTAGAACATTTGTAAGCACTCACCTCTTCCTTAXXXXXXXXXXTTGTCAAAACCACTTTTGGAGGTTCTCTTTCTCCTTTCTTCCCCCCTCGACAAAAATAGTTAAATAGACTCGTGCTTGTTTTCATTATAAAGATGCCCTG
Marker33151	9.847	seg
GCACTTCGGTCATTCTTTGAACAGTCAACTATACGAGGAAGCACACGGGGAACTTTGCAATTGCGTAACATCTGAAAATAAATATAAAGGCTTTTTTGGGXXXXXXXXXXCACGGAAGGGTATAAAAAATATAGCAACGGAACAAGCTAACTGAGTAAGGCATACAGCCATACCATTTTTATGCAGTTATCTGCAGATTCCGCAATTACA
GCACTTCGGTCATTCTTTGAACAGTCAACTATACGAGGAAGCACACGGGGAACTTTGCAATTGCGTAACATCTGAAAATAAATATAAAGGCTTTTTTGGGXXXXXXXXXXCACGGAAGGGTATAAAAAATATAGCAACGGAACAATCTAACTGAGTAAGGCATACAGCCATACCATTTTTATGCAGTTATCTGCAGATTCCGCAATTACA
GCACTTCGGTCATTCTTTGAACAGTCAACTATACGAGGAAGCACACGGGGAACTTTGCAATTGCGTAACATCTGAAAATAAATATAAAGGCTTTTTTGGGXXXXXXXXXXCACGGAAGGGTATAAAAAATATAGCAACGGAACAAGCTAACTGAGTAAGGTATACAGCCATACCATTTTTATGCAGTTATCTGCAGATTCCGCAATTACA
Marker121048	9.847
AATCCAGAGATCCCACATACTTTTCCAGTCTTAATTTGCTATGGCTGTCCCCGTAAAGAAGATGAATTATTGCAATCACAAATCTAATAAAAAAGAACAAXXXXXXXXXXCCTACTAAAACATTTTCGGGGAATATTTCTTAGTTTGATGCATATAAACACAACAGAAAACACTACTAGAAGTCTAGAAGTAATCCAGAAATTTTTCTAT
AATCCAGAGATCCCACATACTTTTCCAGTCTTAATTTGCTATGGCTGTCCCCGTAAAGAAGATGAATTATTGCAATCACAAATCTAATAAAAAAGAACAAXXXXXXXXXXCCTACTAAAACATTTTCGGGGAATATTTCTTAGTTTGATGCATATAAACACAACAGAAAACACTACTAGAAGTCTAGAAGTAATCCAGAAAATTTTCTAT
Marker171607	9.847
CATAACTACACCACATATGAAACGTTTGAGGGTCAACCCTAGTTATCCCCGACAAAAATGATGAACTTCTTTTATTTCTTTATTTTTTTAACCACTTATTXXXXXXXXXXAAACTAATAAACAGAAAACAAAATTAATAATTCTCGGGGATGTAAATGGGATTAAACTCAAGTTTGAGGGTATATTTGCGGGCCGCCGAGTAGTTGGCTT
CATAACTACACCACATATGAAACGTTTGAGGGTCAACCCTAGTTATCCCCGACAAAAATGATGAACTTCTTTTATTTCTTTATTTTTTTAACCACTTATTXXXXXXXXXXAAACTAATAAACAGAAAACAAAATTAATAATTCTCGAGGATGTAAATGGGATTAAACTCAAGTTTGAGGGTATATTTGCGGGCCGCCGAGTAGTTGGCTT
Marker29552	9.847	seg
CAAATTCTACGTGCATCGATTATGCATGTATATATACACATTTTATTTAATATGTTATATTGAATAATACAACTGACAATTTTTTTTAACATATCTCTTTXXXXXXXXXXGTATTCTACGAAGCGATGTCTATTTCTTCTTTGTGTAAGGGCCTTGTGCGATCTTCTAAAAGGTAATCCTAAAGCACAAATAACTACACGAGTATAAACT
CAAATTCTACGTGCATCGATTATGCATGTATATATACACGTTTTATTTAATATGTTATATTGAATAATACAACTGACAATTTTTTTAACATATCTCTTTCXXXXXXXXXXGTATTCTACGAAGCGATGTCTATTTCTTCTTTGTGTAAGGGCCTTGTGCGATCTTCTAAAAGGTAATCCTAAAGCACAAATAACTACACGAGTATAAACT
CAAATTCTACGTGCATCGATTATGCATGTATATATACACGTTTTATTTAATATGTTATATTGAATAATACAACTGACAATTTTTTTTAACATATCTCTTTXXXXXXXXXXGTATTCTACGAAGCGATGTCTATTTCTTCTTTGTGTAAGGGCCTTGTGCGATCTTCTAAAAGGTAATCCTAAAGCACAAATAACTACACGAGTATAAACT
CAAATTCTACGTGCATCGATTATGCATGTATATATACACATTTTATTTAATATGTTATATTGAATAAAACAACTGACAAATTTTTTAACATATCTCTTTCXXXXXXXXXXGTATTCTACGAAGCGATGTCTATTTCTTCTTTGTGTAAGGGCCTTGTGCGATCTTCTAAAAGGTAATCCTAAAGCACAAATAACTACACGAGTATAAACT
Marker12044	10.238	seg
TACGCTTCTTCGAGAAAATATAGGACCTATTTATTAAAAAGTCTTTTCCATTATTTTATTACCTTACATCCAATGTGTGCTCGTGGATGTATCAACATGAXXXXXXXXXXAATTTGAAAAAATAAAATAAAAAATGGGAGCCAAACAGTAGTAACAACAAATCAGAATGCAGTGTGTCATTTTTTTTTTAGAATCGTTAAATATACCAAT
TACGCTTCTTCGAGAAAATATAGGACCTATATATTAAAAAGTCTTTTCCATTATTTTATTACCTTACATCCAATGTGTGCTCGTGGATGTATCAACATGAXXXXXXXXXXAATTTGAAAAAATAAAATAAAAAATGGGAGCCAAACAGTAGTAACAACAAATCAGAATGCAGTGTGTCATTTTTTTTTTAGAATCGTTAAATATACCAAT
TACGCTTCTTCGAGAAAATATAGGACCTATATATTAAAAAGTCTTTTCCATTATTTTATTACCTTACATCCAATGTGTGCTCGTGGATGTATCAACATGAXXXXXXXXXXTTTGAAAAAAATAAAAAATAAAAAATGGGAGCCAAACAGTAGTAACAACAAATCAGAATGCAGTGTGTCATTTTTTTTTAGAATCGTTAAATATACCAAT
TACGCTTCTTCGAGAAAATATAGGACCTATATATTAAAAAGTCTTTTCCATTATTTTATTACCTTACATCCAATGTGTGCTCGTGGATGTATCAACATGAXXXXXXXXXXATTTGAAAAAATAAAAAATAAAAAATGGGAGCCAAACAGTAGTAACAACAAATCAGAATGCAGTGTGTCATTTTTTTTTAGAATCGTTAAATATACCAAT
Marker109136	10.629
GATTGCAGAGCAGAACACACGTGTGCGCATGCGTATTCAAATAACTTTTCGATCCATCATGCATCCAATGGACTATCATTCAGCAAGAGTATACGAGGTGXXXXXXXXXXGGAAGTCAAATTTAATGTATTGTGTGTGGCTAACATATAGATAGTAAACTTAGAATTAAAAGTGAAGTGTGAATACAATAAAGAACTCAACAGTTAACAT
GATTGCAGAGCAGAAGACACGTGTGCGCATGCGTATTCAAATAACTTTTTGATCCATCATGCATCCAATGGACTATCATTCAGCAAGAGTATACGAGGTGXXXXXXXXXXAGAAGTCAAATTTAATGTATTGTGTGTGGCTAACATATAGATAGTAAACTTAGAATTAAAAGTGAAGTGTGAATACAATAAAGAACTCAACAGTTAACAT
Marker155391	10.629
TGATGATGAAGCTGTTGCAGCAAAACGTGCTCGGGAACAAGAAATTTACAGAAATGTCCATAATTTGAACAAAGAAGAATCCTGAATAAAGTGAATTATGXXXXXXXXXXAATTATGAAATTTTTGGTTTTTAGATACATGGGTCAATTGTGCGTCGATCTAGATGTGCCTTGCCGTTATGGAATTTGGGGTAGATTGCGGAAAAAATTC
TGATGATGAAGCTGTTGCAGCAAAACGTGCTCGGGAACAAGAAATTTACAGAAATGTCCATAATTTGAACAAAGAAGAATCCTGAATAAAGTGAATTATGXXXXXXXXXXGAAATTTTTGGTTTTTAGATACGTGGGTCAATTGTGCGTATTCGTCGATCTAGATGTGCCTTGCCGTTATGGAATTTGGGGTAGATTGTGGAAAAAATTC
Marker27743	10.629	seg
TTCATACTTGAAGGTTAGATATTATTCTAAAATCAAATTTATCCATAGTATTTCCACAATTAATGATAGTTAGACTTAAACTCAAGACTTTCTTATAATTXXXXXXXXXXTAATTTGCTTTTGTAGCTGAACCAAACAAGGTCGTTAAACCCTAAAATCTCGTATATATATCTTCAAAACATAACTTGAAAAGATTAATGTGAGAACATC
TTCATACTTGAAGGTTAGATATTATTCTAAAATCAAATTTATCCATAGTATTTCCACAATTAATGATAGTTAGACTTAAACTCAAGACTTTCTTATAATTXXXXXXXXXXTTAAATTTTAATTTGCTTTTGTAGCTGAACCAAACAAGGTAGTTATACCCTAAAATCTCGTATATATATCTTCAAAACATAACTTGAAAAGATTAATGTG
TTCATACTTGAAGGTTAGATATTATTCTAAAATCAAATTTATCCATAGTATTTCCACAATTAATGATAGTTAGACTTAAACTCAAGACTTTCTTATAATTXXXXXXXXXXTTTAATTTTAATTTGCTTTTGTAGCTGAACCAAACAAGGTAGTTATACCCTAAAATCTCGTATATATATCTTCAAAACATAACTTGAAAAGATTAATGTG
Marker115440	10.629
TTTTCTATATTATATTTCCAATGCATTTTATCTTTTATTTTTCACTTGCATTTTGAATTCAACAAAAGACGCAACAAATTAAATCAAGGGAACACCAGCAXXXXXXXXXXACGAATCCAGCTCTTATTGATGCTAACAGGATGGCCCTTCTCAAGTCAGGAACCAATCAACAAGGGTAGAATAAACCCTTTTCATTTGATTTGAATAAAT
TTTTCTATATTATATTTCCAATGCATTTTATCTTTTATTTTTCACTTGCATTTTGAATTCAACAAAAGACGCAACAAATTAAATCAAGGGAACACCAGCAXXXXXXXXXXACGAATCCAGCTCTTATTGATGCTAACAGGATGGCCCTTTTCAAGTCAGGAACCAATCAACAAGGGTAGAATAAACCCTTTTCATTTGATTTGAATAAAT
Marker121495	10.629
TGAGAAAAATTACGATTCAAAATTATAGATAATATTTTATGCCTATGAAGAAACAATACTCCAGTAAATCCATGAATACCTCCTTTGGTGGGTCAATATCXXXXXXXXXXTTATCATCGAAAGTATCAAAAGCTTCATTCATGGCCAAAGACTAGAATTTTCTAATAGAATGCAGAAGGAAAAAAAACATATACGTGCTACATGAAAGCC
TGAGAAAAATTACGATTCAAAATTATAGATAATATTTTATGCCTATGAAGAAACAATACTCCAGTAAATCCATGAATACCTCCTTTGGTGGGTCAATATCXXXXXXXXXXGTTATCATCGAAAGTATCAAAAGCTTCATTCATGGCCAAAGACTAGAATTTTCTAATAGAATGCAGAAGGAAAAAAACAGATACGTGCTACATGAAAGCC
Marker69422	10.629
TAGGTCATAGCTTCTGTATTTGAAGGAGACGAGAGTCTATTCTCCTCCGATTTGCAATACCAATTGCAGCTTAGATATTGCAAGTTATCTTTGTTTTATCXXXXXXXXXXTCCTTGCATTGAACACTGACTGTTGGTAACAGGGAGTTTGTCAGATCACTTAGAGAATAGGATTTTACTAGAGTTTGTGTATGGAATGCATCGTGCTTCA
TAGTTCATAGCTTCTGTATTCGAAGGAGACGAAAGTCTATTCTCCTCCGATTTGCAATACCAATTGCAGCTTAGATATTGCAAGTTATCTTTGTTTTATCXXXXXXXXXXTCCTTGCATTGAACACTGACTGTTGGTAACAGGGAGTTTGTCAGATCACTTAGAGAATAGGATTTTACTAGAGTTTGTGTATGGAATGCATCGTGCTTCA
Marker40490	10.629
TAAAAATATAATGGTTCTGTAAAGTCATCTATTTAATAATTTTTTGCTTGCTCAACATATTGCAAAATAATGAGAGATAACATTGAGGCCTACCTTAAGTXXXXXXXXXXTTGGGCAATCAATTTACCCAATATCAAAACTTTCATAGTCTAAACTTTTAAAGTATGATCCTCCTGAATAAAATCAATCATCCCTGAGTAAGGCGGAATA
TAAAAATATAATGGTTCTGTAAAGTCATCTATTTAATAATTTTTTGCTTGCTCAACTTATTGCAAAATAATGAGAGATAACATTGAGGCCTACCTTAAGTXXXXXXXXXXTTAGGCAATCAATTTACCCAATATCGAAACTTTCATAGTCTAAACTTTTAAAGTATGATCCTCCTGAATAAAATCAATCATCCCTGAGTAAGGCGGAATA
Marker52177	10.629
ATCAAATTCACCAAAGGTTGTGACTTTCCGTGTAATCATGAATAATTACTCATAAGTCTGCATTAATGATGTGGCCAGTTAAATGCTGATGTTGCTAACCXXXXXXXXXXGTTTGCTGAACAGGAGCTGTAGCACATGGATAAATTTTTCTTTTCCATAATTTTTAGTTTATCTGTATGAGGAGTCTGGGACCATTACGTTCTGACGTAT
ATCAAATTCACCAAAGGTTGTGACTTTCCGTGTAATCATGAATAATTACTCATAAGTCTGCATTAATGATGTGGCCAGTTAAATGCTGATGTTGCTAACCXXXXXXXXXXGTTTGCCGAACAGGAGCTGTAGCACATGGATAAATTTTTCTTTTCCATAATTTTTAGTTTATCTGTATGAGGAGTCTGGGACCATTACGTTCTGACATAT
Marker109074	10.629
TGAGTAGTTTGATGATGTCAAGTTTTGTTATGCTACTTTTAATTCGGAGATTGGTTCAATTTTGAAGAGCTAGCCCGAGTTTAAATTTAAACTAAAATCAXXXXXXXXXXTCATAACATTGATTCTATTAAATAGCAATTCTACTTCATTTCTAAACGAACTCCACCCCCATCTCACAATTTTATCCAACACATGGGGATGTTGAAAAGC
TGAGTAGTTTGATGATGTCAAGTTTTGTTATGCTACTTTTAATTCGGAGATTGGTTCAATTTTGAAGAGTTAGCCCGAGTTTAAATTTAAACTAAAATCAXXXXXXXXXXTCATAACATTGATTCGATTAAATAGCAATTCTACTTCATTTCTAAACGAACTCCACCCCCATCTCACAATTTTATCCAACACATGGGGATGTTGAAAAGC
TGAGTAGTTTGACGATGTCAAGTTTTGTTATGCTACTTTTAATTCGGAGATTGGTTCAATTTTGAAGAGTTAGCCCGAGTTTAAATTTAAACTAAAATCAXXXXXXXXXXTCATAACATTGATTCGATTAAATAGCAATTCTACTTCATTTCTAAACGAACTCCACCCCCATCTCACAATTTTATCCAACACATGGGGATGTTGAAAAGC
Marker153083	10.629
TTTTTATCCTGCCATTCTGTTTCCACTTTCCACTCTGCTCTTCCAGCTTTATGCTAAGTAACAAAAGAAGATTCAAAATTCATTAGTGATTTTGAAATTTXXXXXXXXXXTGGAAAAGCAATATAGGTAACTGCTTGACAATGAAGGAATATTAAGATGCACATTTAAATACCATTCTAAAAGTTGGTAAGTTCAGTAAAACGACGATTA
TTTTATCCTGCCATTCTGTTTCCACTTTCCACTCTGCTCTTCCAGCTTTATGCTAAGTAACAAAAGAAGATTCAAAATTCATTAGTGATTTTGAAATTTTXXXXXXXXXXTGGAAAAGCAATATAGGTAACTGCTTGACAATGAAGGAATATTAAGATGCACATTTAAATATCATTCTAAAAGTTGGTAAGTTCAGTAAAACAACGATTA
Marker80697	12.43
ATAATTGATTTTTAGATAATTACTTCGAGAAAGGGGTTTCTGGTGGAAATGGATAAATCTCGAGTTCTTTTGCTTTTATGTTCATTTCTTGTAGAATAATXXXXXXXXXXTGTATGTGCTGAGGGTTTAGTGGCATTCCTTTTAGTGGTGAAGATTGGACCGCTAAGAGAACTGGTAATGAAGGGTTTAGATCAAGTGAAGATGAGAAGG
ATAATTGATTTTTAGATAATTACTTCGAGAAAGGGGTTTCTGGTGGAAATGGATAAATCTCGAGCACTTTTGCTTTTATGTTCATTTCTTGTAGAATAATXXXXXXXXXXTGTATGTGCTGAGGGTTTAGTGGCATTCCTTTTAGTGGTGAAGATTGGACCGCTAAGAGAACTGGTAATGAAGGGTTTAGATCAAGTGAAGATGAGAAGG
Marker120747	12.43
TTATATGCATTACCTAAATGTCCATAAATTAATATATGTCGAGCTCGAATATTTGCAGATGGGTCCTCATCAACCCAAACTGCTGCCATCTGTTCTGAAGXXXXXXXXXXAATTTGATTCACAAAACTTCTTTGAGTTTTTTAGCCTATTAGAAATTTCATTATCAATGTCATAAAAGTATAACCGCAAAACATTGGATTATTATCAACT
TTATATGCATTACCTAAATGTCCATAAATTAATATATGTCGAGCTCGAATATTTGCAGATGGGTCCTCATCAACCCAAACTGCTGCCATCTGTTCTGAAGXXXXXXXXXXAATTTGATTCACAAAACTTCTTTGAGTTTTTTAGCCTATTAGAAATTTCATTATCAATGTCATAAAAGTATAACCGCAAAACGTTGGATTATTATCAACT
Marker29308	12.43
AATTTATATTCCGCGCTTCGCCATTACGTGACCCAACTGGCCAACCATGATTAAAAGTCATTATTAAGTATAAAAAGAATTTATCAAACACACTAAGCGCXXXXXXXXXXTCAAAATTTATCAAATCCTGCTAAACTTTATCAAAAGATATCGAACAACCCCTAAATGTTTCTATGATTATAGCAATGCCATGGTGCCCATACCGAGCCG
AATTTATATTCCGCGCTTCGCCATTACGTGACCCAACTGGCCAATCATGATCAAAAGTCATTATTAAGTATAAAAAGAATTTATCAAACACACTAAGCGCXXXXXXXXXXTCAAAATTTATCAAATCCTGCTAAACTTTATCAAAAGATATCGAACAACCCCTAAATGTTTCTATGATTATAGCAATGCCATGGTGCCCATACCGAGCCG
Marker21164	12.43
TATTTACATATAAATAAACTTTTTGAGCATAGCCAAACATGATGTAGATAAAAATTGAAAATTCCAAGATGGTATTACCTGTGGCAGACAACAAAACTTCXXXXXXXXXXTCCACGTGTTATTTTCAGGTTATGCATGCCTACCATAAAAACATGTAACCGAGATATCAAAAGTTTAAGTGTGCAGATGACCTACGAGGTCTCAAGGTTA
TATTTACATATAAATAAACTTTTTGAGCATAGCCAAACATGATGTAGATAAAAATTGAAAATTCCAAGATGGTATTACCTGTGGCAGACAACAAAACTTCXXXXXXXXXXTCCACGTGTTATTTTCAGGTTATGCATGCCTACCATAAAAACATGTAACCGAGGTATCAAAAGTTTAAGTGTGCAGATGACCTACGAGGTCTCAAGGTTA
Marker86129	12.43
CATATTCTGACAAGTTCATGTCCTTGAACGTTTCCCAAATTAATAGACTTAATAAAACAAAACCAACTCCAACTACCAAGTTTCTTATCAATCGCTAAAAXXXXXXXXXXCTAGGGCAGTGAGCAGCATTAACTGAAGCAGCGGCGTCGCAGATAAAGGAATAAGGCTGTCAAGGCAGCCATAGTATAAGGGAACACCGTCCAGATTCCC
CGTATTCTGACAAGTTCATGTCCTTGAACGTTTCCCAAATTAATAGACTTAATAAAACAAAACCAACTCCAACTACCAAGTTTCTTATCAATCGCTAAAAXXXXXXXXXXCTAGGGCAGTGAGCAGCATTAACTGAAGCAGCGGCGTCGCAGATAAAGGAATAAGGCTGTCAAGGCAGCCATAGTATAAGGGAACACTGTCCAGATTCCC
Marker100328	12.43
GAATGCTTCCTTGTGCTCCACTATTTGGACAGTAGAGTTAATCCTGAAGACATGAGCGAAGTCAAAGGTAGAATAAATGGCATTTAATCGCAATAAAATGXXXXXXXXXXTCCAGTATTTCTCAGTTGAAGAAAATGATAAAACTGACTCTCAAGGGCAAGCAAAACGTGTTTAACATTACTATGTTGCAGTGCATTACATTATAAAGTC
GAATGCTTCCTTGTGCTCCACTATTTGGACAGTAGAGTTAATCCTGAAGACATGAGCGAAGTCAAAGGTAGAATAAATGGCATTTAATCGCAATAAAATGXXXXXXXXXXTCCAGTATTTCTCAGTTGAAGAAAATGATAAAACTGACTCTCAAGGGCAAGCAAAAAGTGTTTAACATTACTATGTTGCAGTGCATTACATTATAAAGTC
Marker157991	14.296
CTGTTATCACCAAAAAATTCATTAAGAATCAGCAGATGAAACTTTTGGCTGAAATTACTTAAAGTTCTACTTATAATTAATTAATACTGTTATCATCTGTXXXXXXXXXXCTTGCCGTCAATGTTAGGATCATCTTCTGGTTTGCCTGATGAGAAAATTATCCACATTAAATGAATGAATTCCAATAAAACAAATGGCAGATTTTCATAA
CTGTTATCACCAAAAAAATCATTAAGAATCAGCAGATGAAACTTTTGGCTGAAATTACTTAAAGTTCTACTTATAATTAATTAATACTGTTATCATCTGTXXXXXXXXXXCTCGCCGTCAATGTTAGGATCATCTTCTGGTTTGCCTGATGAGAAAATTATCCACATTAAATGAATGAATTCCAATAAAACAAATGGCAGATTTTCATAA
Marker62509	14.296
GGATAGTTTCAAATGTCTAAAATCGAATATAAAGGTATTTTGAGTTTTTGTCATTCTAAATGACCTTTTTGGTTCTTTGCAGATGGCTTCTCCTAGAGACXXXXXXXXXXACAGCTGAAGTTTTCCCTAGTCAATATTGCTGGAAATGACATCGTTCAAGGAAATAAGAAACTAATACTTGGTATGTTCTTTACTACATTTCTTAAACAC
GGATAGTTTCAAATTTCTAAAATCGAATATAAAGGTATTTTGAGTTTTTGTCATTCTAAATGACCTTTTTGGTTCTTTGCAGATGGCTTCTCCTAGAGACXXXXXXXXXXACAGCTGAAGTTTTCCCTAGTCAATATTGCTGGAAATGACATCGTTCAAGGAAATAAGAAACTAATACTTGGTATGTTCTTTTCTACATTTCTTAAACAC
Marker18913	14.795	seg
CAATCACTAGTCGATTCCCTTACGCAAGGATATTCCATTAGGTGAAAATTTTAGGATCTAAGCAACTATCGAAAGTAAGTGTATCTAATGTAATGTCTCCXXXXXXXXXXTTCAAACTAGCAGCTAGACTCCTACTCTAGCAGTCATTTGGTATTGAATAGTTGCTACTTGTCAGGTGAGTGCATCAAATTGTGAGTTGTCCATGGTTAA
CAATCACTAGTCGATTCCCTTACGCAAGGATATTCCATTAGGTGAAAATTTTAGGATCTAAGCAACTATCGAAAGTAAGTGTATCTAATGTAATGTCTCCXXXXXXXXXXTTCAAACTAGCAGCTAGACTCCTACTCTAGCAGTCATTTGGTATTGAATAGCTGCTACTTGTCAGGTGAGTGCATCAAATTGTGAGTTGTCCATGGTTAA
CAATCACTAGTCGATTCCCTTACGCAAGGATATTCCATTAGGTGAAAATTTTAGGATCTAAGCAACTATCGAAAGTAAGTATATCTAATGTAATGTCTCCXXXXXXXXXXTTCAAACTAGCAGCTAGACTCCTACTCTAGCAGTCATTTGGTATTGAATAGCTGCTACTTGTCAGGTGAGTGCATCAAATTGTGAGTTGTCCATGGTTAA
Marker81735	14.795	seg
AGGATATAAAATCTCATATTCAATGTTGGTAGGTTCTTAAGCTTTGGATCTCTGTTTTCTGATCTTTTTTCCACTTTCTGGAAGTTCAGCAGCAAACTTCXXXXXXXXXXTAAAACTTGTTGGGATTTCTAAGAAATTCAGCAAACTGGTGTGACCCTTCAACTGAAATAAACTTTTTCCATGACGTAGAGCGATTTTCTGGATAACCAA
AGGATATAAAATCTCATATTCAATGTTGGTAGGTCCTTGTCTATTCTTAAGCTTTGGATCTCTGTTTTCTGATCTTTTTTCCACTTTTTGGAAGTTCAGCXXXXXXXXXXTAAAACTTGTTGGGATTTCTAAGAAATTCAGCAAACTGGTGTGACCCTTCAACTGAAATAAACTTTTTCCATGACGTAGAGCGATTTTCTGGATAACCAG
AGGATATAAAATCTCATATTCAATGTTGGTAGGTTCTTAAGCTTTGGATCTCTGTTTTCTGATCTTTTTTCCACTTTCTAGAAGTTCAGCAGCAAACTTCXXXXXXXXXXTAAAACTTGTTGGGATTTCTAAGAAATTCAGCAAACTGGTGTGACCCTTCAACTGAAATAAACTTTTTCCATGACGTAGAGCGATTTTCTGGATAACCAG
Marker27513	14.795	seg
TGTGGCAGAAAAGCAGATCAATTATGATGAACATAAGTGTCGGATTTCTAATGTTTAAAATATGCAAAACATTTAGTTGAATGAATTGAAGAAGAATTGGXXXXXXXXXXCATATAGTTTATTTTGAATTCTTTTCAATTTTAGTTTGTTTAAACTAGTTTTTCATGTAAACCCTTACAAAGAAAGGGTTAATTCATCATTTTTCATCAT
TGTGGCAGAAAAGCAGATCAATTATGATGAACATAAGTGTCGGATTTCTAATGTTTAAAATATGCAAAACATATAGTTGAATGAATTGAAGAAGAATTGGXXXXXXXXXXCATATAGTTTATTTTGAATTCTTTTCAATTTTAGTTTGTTTAAACTAGTTTTTCATGTAAACCCTTACAAAGAAAGGGTTAATTCATCATTTTTCATCAT
Marker178080	15.369	seg
TTGCAATTGCAACTTACATATCTCCAAAACTTACTTGTCAATGATACAAATAGTTGTATTTTCTGGCTCCCCAAAGTTCTTCAAAACCTTCTTCACAAAAXXXXXXXXXXAATGCATTAATGGCTGAAATAAACTTGTATTTTTGTAAATACTCCTCTGTTAGGGGTATGACAACCAGCCAAATGAATGTGACAGTGGCGACAAAAAACG
TTGCAATTGCAACTTACATATCTCCAAAACTTACTTGTCAATGATACAAATAGTTGTATTTTCTGGCTCCCCAAAGTTCTTCAAAACCTTCTTCACAAAAXXXXXXXXXXAATGCATTAATGGCTGAAATAAACTTGTATTTTTGTAAATACTCCTCTGTTAGGGGTATGACAACCAGCCAAATGAATGTGACAGTGGCAACAAAAAACG
Marker153207	16.062
AGGTGAAATCTTCTTTACTCAAAAACAATCAAGATTATCTTCCTCCAGAAGACTTCCAATTTAAGAAAATTCTTGTGTAAATCATTGCAGGATCAATGAAXXXXXXXXXXTTGATAAGAAAGCATAGTTTCAACAAAATTGCTGAAGCTTGAAAGGATGAAGAATTTATCATATATTTCATTTACAGATGTAAAGAACTTGTATATATAG
AGGTGAAATCTTCTTTACTCAGAAACAATCAAGATTATCTTCCTCCAGAAGACTTCCAATTTAAGAAAATTCTTGTGTAAATCATTGCAGGATCAATGAAXXXXXXXXXXTTGATAAGAAAGCATAGTTTCAACAAAATTGCTGAAGCTTGAAAGGATGAAGAATTTATCATATATTTCATTTACAGATGTAAAGAACTTGTATATATAG
Marker110793	16.062
CACATAGTAGCTTGATTCCAGGTTGATGCTGCCTAATGTTGCACAATGGAAACATGTAGTTCTTAGCTACATTATTTGGATGAAGATAAGGATCACATGAXXXXXXXXXXATTGTAGATTCCTTTCATCTTTTACGACATGTTTGGTGTATTGAATTTGACAGCACTAAACATCTTTAAAGAAACGAAGTTAAATCCATTTTCGTTGCCC
CACATAGTAGCTTGATTCCAGGTTGATGCTGCCTAATGTTGCACAATGGAAACATATAGTTCTTAGCTACATTATTTGGATGAAGATAAGGATCACATGAXXXXXXXXXXATTGTAGATTCCTTTCATCTTTTACGACATGTTTGGTGTATTGAATTTGACAGCACTAAACATCTTTAAAGAAACGAAGTTAAATCCATTTTCGTTGCCC
Marker12329	16.062
GTGTGATAGTAGAACTCTGTCCATAGATATAAAAAAAATGTTTTCCATATCATCAATTCCTGCATTCCTTGGGTTTTCATTTCTTTCTTGAATTTTCTTCXXXXXXXXXXGGGATAAGTAGGCTCATGGCATGGAATTGGGACCGTGCTAGGCCTACTGGTAAGACCGACCTGTCCCGCCAGAAAAGGTTGGCACGACCTTTCTCGGACT
GTGTGATAGTAGAACTCTGTCCATAGATATAAAAAAAATGTTTTCCATATCATCAATTCCTGCATTCCTTGGGTTTTCATTTCTTTCTTGAATTTTCTTCXXXXXXXXXXGGGATAAGTAGGCTCATGGCATGGAATTGGGACCGTGCTAGGCCTACTGGTAAGATCGACCTGTCCCGCCAGAAAAGGTTGGCACGACCTTTCTCGGACT
Marker56708	17.864	seg
GAATTGGAGTTGATGGCCTGTTTTAATAAAATGGGTTGGAGATTACCTCAAGAAAAATGATCATTTTCAAATTATAGACTTGTCAAAAGTAACCCCATTCXXXXXXXXXXAGATAGAATCAGAGAGAGCAGACATGCCGACCTTAATCTTCATTCTCTGTGCACATTACCATGCTTCCTTCATAAATTCAAATCCAGAGCATCGGCTTAT
GAATTGATGGCCTGTTTTAATAAAATGGGTTGGAGATTACCTCAAGAAAAAAATGATCATTTTCAAATTATAGACTTGTCAAAAGTAACCCCATTCGAGGXXXXXXXXXXAGATAGAATCAGAGAGAGCAGACATGCCGACCTTAATCTTCATTCTCTGTGCACATTACCATGCTTCCTTCATAAATTCAAATCCAGAGCATCGGCTTAT
GAATTGGAGTTGATGGCCTGTTTTAATAAAATGGGTTGGAGATTATTACCTCAAGAAAAAATGATCATTTTCAAATTATAGACTTGTCAAAAGTAACCCCXXXXXXXXXXAGATAGAATCAGAGAGAGCAGACATGCCGACCTTAATCTTCATTCTCTGTGCACATTACCATGCTTCCTTCATAAATTCAAATCCAGAGCATCGGCTTAT
GAATTGGAGTTGATGGCCTGTTTTAATAAAATGGGTTGGAGATTACCTCAAGAAAAAATGATCATTTTCAAATTATAGACTTGTCAAAAGTAACCCCATTXXXXXXXXXXAGATAGAATCAGAGAGAGCAGACATGCCGACCTTAATCTTCATTCTCTGTGCACATTACCATGCTTCCTTCATAAATTCAAATCCAGAGCATCGGCTTAT
Marker149747	17.864	seg
TAAATTTGTTGTATACTTCAACAATGTTATCTATTTAGACTCTTTATTTTATTTTTCAAGACACATATATTGATTTTTCATCATCTTTTATTAACATTTTXXXXXXXXXXTTTTTCTATTGAGTGGAGAAAGTCAGTTGACGAAATTGTCCATTAAAAAAAAATGGACATAAATGCACACATAAAACTAATGGACCTTTTTTATGGATTG
CTCCAACAATGTTATCTATTTAGACTCTTTATTTTATTTTTCAAGACACATATATTGATTTTTCATCATCCTTTATTAACATTTTTTATATGTTAGTGACXXXXXXXXXXTTTTTTCTATTGAGTGGAGAAAGTCAGTTGACGAAATTGTCCATTAAAAAAAAGGGACATAAATGCACACATAAAACTAATGGACCTTTTTTATGGATTG
Marker155579	17.864
TTAATTAAGTTCATAGAATGATATACGGGCATATAAAGACAGGAAAGTTGGTTTCTCAATTGAACCTCCATAAATGTCTTCATTAAAAAATTTCAATTGAXXXXXXXXXXTGTCAAAGTTAGTTTCTAATTATGAACTCCTAGTCAAATAAATTATTTCTTCATCCGCCTTTCGTAGACCTATATAAACAAGGGCCATATCTAGATCTTC
TTAATTAAGTTCATAGAATGATATACGGGCATATAAAGACAGGAAAGTTGGTTTCTCAATTGAACCTCCATAAATGTCTTCATTAAAAAATTTCAATTGAXXXXXXXXXXTGTCAAAGTTAGTTTCTAATTATGAACTCCTAGTCAAATAAATTATTTCTTCATCCGCCTTTCGTAGACCTATATAAACAAGGGCCATATCTCGATCTTC
Marker73436	17.864
AACCTACAGTGGAAATACCCAAGAAAGAAGTAGGAAGTCTAATACATTTGAATCCATAAATGAGTAAAGCTTCCACGCACAGCATGTGTGATTAGGTTGCXXXXXXXXXXACATGAACGTATACATACCCTGAAGGATTGAGGAGAGAGAATTTGTCCCCCACCCCCTAGAGATTATCCAAGTTTTTCATAGATAGAAACTTGTCTAATT
AACCTACAGTGGAAATACCCAAGAAAGAAGTAGGAAATCTAATACATTTGAATCCATAAATGAGTAAAGCTTCCACGCACAGCATGTGTGATTAGGTTGCXXXXXXXXXXACATGAACGTATACATACCCTGAAGGATTGAGGAGAGAGAATTTGTCCCCCACCCCCTAGAGATTATCCAAGTTTTTCATAGATAGAAACTTGTCTAATT
AACCTACAGTGGAAATACCCAAGAAAGAAGTAGGAAGTCTAATACATTTGAATCCATAAATGAGTAAAGCTTCCACGCACAGCATGTGTGATTAGGTTGCXXXXXXXXXXACATGAACGTATACATACCCTGAAGGATTGAGGAGAGAGAATTTGTCCCCCACCCCCTAGAGATTATCCAAGTTTTTCATGGATAGAAACTTGTCTAATT
Marker164129	17.864
AATCTAGATGATGAAATGCCAGCCTCAGAAGTTGAGAGAAATGCTGAGGAAACACCATAGGAGGTCAAAAAGCGTGGAAAGAAGAGTGAAAACGATTTACXXXXXXXXXXGGTGAAAGACTGTAGAACTGGCCCTTATTCACTGTAAGGGAACAGAGGATGAATTTAGTTGTTTTGTTTAACTTTTTGAGAATGGCTAGAAGTGTAAAAC
AATCTAGATGATGAAATGCCAGCCTCAAAAGTTGAGAGAAATGCTGAGGAAACACCATAGGAGGTCAAAAAGCGTGGAAAGAAGAGTGAAAACGATTTACXXXXXXXXXXGGTGAAAGACTGTAGAACTGGCCCTTATTCACTGTAAGGGAACAGAGGATGAATTTAGTTGTTTTGTTTAACTTTTTGAGAATGGCTAGAAGTGTAAAAC
Marker71195	18.517
TAAAATTTAGTATTGTCTAGTCGAGCATACTGAATCTGTTATCTAAGTAAATAATATGGTTGTTGGGTTTTTGTAGGAGGAGCATGTGGATATGGGAATTXXXXXXXXXXCCCTGCCGAATGACAATGGTGGTTGGTGCAATCCTCCCCTTCAACACTTTGACTTGGCTCAACCCGCTTTCCTTCAAATTGCTCAGTATCGCGCTGGAAT
TAAAATTTAGTATTGTCTAGTCGAGCATACTGAATCTGTTATCTAAATAAATAATATGGTTGTTGGGTTTTTGTAGGAGGAGCATGTGGATATGGGAATTXXXXXXXXXXCCCTGCCGAATGACAATGGTGGTTGGTGCAATCCTCCCCTTCAACATTTTGACTTGGCTCAACCCGCTTTCCTTCAAATTGCTCAGTATCGCGCTGGAAT
Marker47861	19.834
CATGTGAAAGGTGTAGTATGCTTATCGTTGATTGTTATTCTTTTGGCTTTGAATTCATATCAATTGTTCCTTGACAGTATAAGGGAAATTCTTAGAAAAAXXXXXXXXXXAGGGACTCGAGAAGCACGATTGGATGTTGTGCCCCTTATAGTTGATGGGAATGAAAGGAGAGAGCATAGATCAGGAAAACATTCTGGACCTCTGTTGTCT
CATGTGAAAGGTGTAGTATGCTTATCCTTGATTGTTATTCTTTTGGCTTTGAATTCATATCAATTTTTCCTTGACAGTATAAGGGAAATTCTTAGAAAAAXXXXXXXXXXAGGGACTCGAGAAGCACGATTGGATATTGTGCCCCTTATAGTTGATGGGAATGAAAGGAGAGAGCATAGATCAGGAAAACATTCTGGACCTCTGTTGTCT
Marker8764	19.834
TTCATGAATCTCAATTGCCTTCTCTGGATCAAAGTGCAACTCTTCACATAGATTTTGAAGATAGGCTGCTTTACTATCAGCAGCTGCTAAATCGCCACTGXXXXXXXXXXTGAAAAAGGTAAAGATGTATTGTCTAGGAAAAAAAAGCATATTCACGTCAACAATTACACCAAAAAAAGATAATAATATTTCTTCCCAATATCAACTCAT
TTCATGAATCTCAATTGCCTTCTCCGGATCAAAGTGCAACTCTTCACATAGATTTTGAAGATAGGCTGCTTTACTATCAGCAGCTGCTAAATCGCCACTGXXXXXXXXXXATGAAAAAGGTAACGATGTATTGTCTAGGAAAAAAAGCATATTCACGTCAACAATTACACCAGAAAAAGATAATAATATTTCTTCCCAATATCAACTCAT
Marker87019	19.834	seg
ACACAATGAACATTTTAGCATTTCAACATTTGAAGTGTTTAAACATATTATCAACAACTTGACATGAAAGCTTTAGCAAAGAAAGTGTTATAAAAATGCCXXXXXXXXXXAGATCTTGAAGGTTTACCATATTTTTTTGGGTTATGGATCATATCCGTGAGTATAGTGTATATGTCTGCATACAGGATTTTGCTCCCTGGAAGTTCTTTC
ACACAATGAACATTTTAGCATTTCAACATTTGAAGTGTTTAAACATATTATCAACAACTTGACATGAAAGCTTTAGCAAAGAAAGTGTTATAAAAATGCCXXXXXXXXXXAGATCTTGAAGGTTTACCATATTTTTTTGGGTTATGGATCTTATCCGTGAGTATAGTGTATATGTCTGCATACAGGATTTTGCTCCCTGGAAGTTCTTTC
ACACAATGAACATTTTAGCATTTCAACATTTGAAGTGTTTAAACATATTATCAACAACTTGACATGAAAGCTTTAGCAAAGAAAGTGTTATAAAAATGCCXXXXXXXXXXAGATCTTGAAGGTTTACCATATTTTTTTGGGTTATGGATCATATCCGCGAGTATAGTGTATATGTCTGCATACAGGATTTTGCTCCCTGGAAGTTCTTTC
Marker143359	19.834
AGAACTTGATGGAATATAGTTATACTTCTACTTCATTTCCTCCTTTTTCGTGAATGATCTACACAGCAAACTAGCTTTGCTTTTAATAAATTTGGGGTCAXXXXXXXXXXGTAAACATTAATCTTCTTAGATCTAGTCTCGTGTCACTAGAAAATAGTTGAGAATTTGTTTTAATTTCTTTTTGTTGCTATTTTTTGGATACTTGGATCT
AGAACTTGATGGAATATAGTTATACTTCTACTTCATTTCCTCCTTTTTCGTGAATGATCTACACAGCAAACTAGCTTTGCTTTTAATAAATTTGGCGTCAXXXXXXXXXXGTAAACATTAATCTTCTTAGATCTAGTCTCGTGTCATTAGAAAATAGTTGAGAATTTGTTTTAATTTCGTTTTGTTGCTATTTTTTGGATACTTGGATCT
Marker169719	19.834
CTTATAGCCTATAGGTTTAAATTTGACGGACATACTACTAAAATATCTCATAAACACGTGTCACCTTCAGGAGAACCGTCACATCTTTATGAGATGGGATXXXXXXXXXXTAACAAATTTAATCCACAAAAAGAGACCAACAAAATGGATGCAATCATGACAATCGTTCCATCGATGATTGTCAAATCCTTTTATTTTGTTTCACTTCAT
CTTATAGCCTATAGGTTTAAATTTGACGGACATACTACTAAAATATCTCATAAACACGTGTCACCTTCAGGACAACCGTCACATCTTTATGAGATGGGGTXXXXXXXXXXTAACAAATTTAATCCACAAAAAGAGACCAACAAAATGGATGCAATCATGACAATCGTTCCATCGATGATTGTCAAATCCTTTTATTTTGTTTCACTTCAT
Marker172935	19.834
CACAATCTTCCTTTAACATCAATGTGTTAGCTTCAACTAACTCAAAACCCTTTCGCTTGCCCATGCCAACTTCACATTTAATCTTTTGCAAAATGGATCAXXXXXXXXXXACATTAGCCTTTTCTGGATGGTAATGAATGACACAATCATAAATTTTCACCAATTCTAGCCATCTACACCGTTTCACATTCAATTTCTTATGAGTGAAGA
CACAATCTTCCTTTAACATCAATGTGTTAGCTTCAACTAACTCAAAACCCTTTCGCTTGCCCATGCCAACTTCACATTTAATCTTTTGCAAAATGGATCAXXXXXXXXXXACATTAGCCTTTTCTGGATGGTAATGAATGACACAATCATAAATTTTCACCAATTCTAGCCATCTACACCGTTTCACATTCAATTTCTTCTGAGTGAAGA
Marker128028	19.834
TCTCTTGCTTCATTTTGCAATCAAGAAAGTAGTCTTGTTAAAATAACATGTGCACACGTGCACTTACGACTTTATGAGTCTTGCTCAAGCTCCGATACACXXXXXXXXXXGAGCCCATACAAGCCCTAGTAGAATTCTCTCCCGGAAAAGAGACTACGACCCGCTTGATATGATTTTTGAGAAGCCAAAATGGGACTTAAAATTTATTTT
TCTCTTGCTTCACTTTGCAATCAAGAAAGTAGTCTTGTTAAAATAACACGTGCACTTACGACTTTATGACTTGCTCAAGCTCCGATACACCTTTCAGTCTXXXXXXXXXXGAGCCCATACAAGCCCTAGTAGAATTCTCTCCCGGAAAAGAGACTACGACCCGCTTGATATGATTTTTGAGAAGCTAAAATGGAACTTAAAATTTATTTT
Marker20858	19.834
TGTAAAGGTTATGCCCGGCTGAGAGATGAATATGAATATAAGTATCCGTTACCGTGGTTGCTAGCTAATTATCTACTTACTTTCAATCTTTCAGTAAATTXXXXXXXXXXATTTTGTGAAGCACAGAAACCTTGATTGAGTAAAAAATTTACCATGTAAATTAGTATCACTTTTTGTCAGAAGAAAAAAATTGAACCCATCACGTATTCT
TGTAAAGGTTATGCCCGGCTGAGAGATGAATATGAATATAAGTATCCGTTACCGTGGTTGCTAGCTAATTATCTACTTACTTTCAATCTTTCAGTAAATTXXXXXXXXXXATTTTGTGAAGCACAGAAACCTTGATTGAGTAAAAAATTTACCATGTAAATTAGTATCACTTTTTGTCAGAAGAAAAAAATTGAACCCATCACCTATTCT
Marker111150	19.834
TAATTGAGCACGTTAACGTACTTTTTGATCATACAACAATATAGAAGGCAGTATACCAGCATATATCTAGTAAAACATGAACTTTATCAAAATGAAATGAXXXXXXXXXXGCTGCAGACTCACTATATGCACCTCGAACCCCCTTTTCCAAGAAAAATATAAACAGAACTTATTTAAGTTCATTCAAAGATATAGTCAAGGCAAGCACAT
TAATTGAGCACGTTAACGTACTTTTTGATCATACAACAATATAGAAGGCAGTATACCAGCATATATCTAGTAAAACATGAACTTTATCAAAATGAAATGAXXXXXXXXXXGCTGCAGACTCACTATATGCACCTCGAACCCCCTTTTCCAAGAAAAATATAAACAGAACTTATTTAAGTTCATTCAAAGATATAGTCAGGGCAAGCACAT
Marker7732	19.834
GACATATGTTGGAGAGGAGGCATTGGCCAATTTTTTTGGGTTTGACGTGACATTCTTTTGGCCAAAAAAATCAGAGTCACGGACGTAAGATAAATATTAGXXXXXXXXXXAAATGATGTGTTGTCTTCTTTGAGTGATACGACACCTTGTGGTAGCAAAGTCGACAACCTACAGCACCTAGTGGTCGTGCCATGGTGCTAGGCTGCCTAT
GACATATGTTGGAGAGGAGGCATTGGCCAATTTTTTTGGGTTTGACGTGACATTCTTTTGGCCAAAAAAATCAGAGTCACGGACGTAAGGTAAATATTAGXXXXXXXXXXAAATGATGTGTTGTCTTCTTTGAGTGATACGACACCTTGTGGTAGCAAAGTCGACAACCTACAGCACCTAGTGGTCGTGCCATGGTGCTAGGCTGCCTAC
Marker121839	20.228	seg
AACATGAAGCTTTGGGCTATCAACATTTGGGTAGATCATTAGGCGGTGGAAGAAGAGATTCATTGGGCCCTTTACCATTATCCACTAAGAATGCCATCTTXXXXXXXXXXCACTGGTGCCAAAATGGGGGGCCAACTATGTTTCGAGTGGCTCATAAAAAGTGGCGGATCGGAACAGGTCAAAATGGATGGGTTGAGTTGGACCTGGCCA
AACATGAAGCTTTGGGCTATCAACATTTGGGTAGATCATTAGGCGGTGGAAGAAGAGATTCATTGGGCCCTTTACCATTATCCACTAAGAATGCCATCTTXXXXXXXXXXCACTGGTGCCAAAATGGGGCGCCAACTATGTTTCGAGTGGCTCATAAAAAGTGGCGGATCGGAACAGGTCAAAATGGATGGGTTGAGTTGGACCTGGCCA
Marker109631	22.917	seg
TCAATTTTTTATCTAATAATGCGAAACTTCCGACTCCAACCCTAATTATACTATTCAAAAATTTATTCATGCGAAAAGAATGTGGCTCGCTAAATTAAAAXXXXXXXXXXGAGTGAATTCATATTACTTTTTGAATTCAGAAACTTGAAAGCGTAATTTCTCGCGACAAGATAAACTCCTTCCAAAGAGATAAACTTTTGACTCGGGTGG
TCAATTTTTTATCTAATAATGCGAAACTTCCGACTCCAACCCTAAATATACTATTCAAAAATTTATTCATGCGAAAAGAATGTGGCTCGCTAAATTAAAAXXXXXXXXXXGAGTGAATTCATATTACTTTTTGAATTCAGAAACTTGAAAGCGTAATTTCTCGCGACAAGATAAACTCCTTCCAAAGAGATAAACTTTTGACTCGGGTGG
TCAATTTTTTATCTAATAATGCGAAACTTCCAACTCCAACTCTAAATATACTATTCAAAAATTTATTCATGCGAAAAGAATGTGGCTCGCTAAATTAAAAXXXXXXXXXXGAGTGAATTCATATTACTTTTTGAATTCAGAAACTTGAAAGCGTAATTTCTCGCGACAAGATAAACTCCTTCCAAAGAGATAAACTTTTGACTCGGGTGG
Marker48178	22.917
TTTTGTTTTGTTTCCTTGTTGAATATGTAACTGTCTAAACTTATGAATTTATGTCAAATTTTTAGCAAATGTTTTATTCTACTCAAATTGTTTTAATAGTXXXXXXXXXXTACCATTCTATATGTCTATGACCGTAGACATGTAATTATATGTGTATGTGTGTGTAACCTGATTTAGTTTCCTTTCCAATTTGTGACCTGATTGCACAAG
TTTTGTTTTGTTTCCTTGTTGAATATGTAACTGTCTAAACTTATGAATTTATGTCAAATTTTTAGCAAATGTTTTATTCTACTCAAATTGTTTTAATAGTXXXXXXXXXXTACCATTCTATATGTCAATGACCGTAGTCATGTAATTATATGTGTATGTGTGTGTAACCTGATTTAGTTTCCTTTCCAATTTGTGATCTGATTGCACAAG
Marker74709	22.917
TTGGGATCTGGTTCATAATCTTCAATTTCTATCATTTATTGAACATAAATGCAAGAATAATCAATTTACATATTTTGACTTTGCTAAATCAACACAACCAXXXXXXXXXXTTCAGCTTGGCGTTGATATTGGTTCATCCACGGTTGCAAGGGGTGTGGTCAACCTTGTTCTAGGTTACCTTAACAATCTGGTCATTGAGATGGCTTTTTT
TTGGGATCTGGTTCATAATCTTCAATTTCTATCATTTATTGAACATAAATGCAAGAATAATCAATTTACATATTTTGACTTTGCTAAATCAACACAACCAXXXXXXXXXXTTCAGCTTGGCGTTGATATTGGTTCATCCACGGTTGCAAGGGGTGTGGTCAACCTTGTTCTAGGTTACCTTGACAATCTGGTCATTGAGATGGCTTTTTT
Marker22659	22.917
TGAGTTATTAGTATATATGCTTATGATAAAAGAGTTGGGGTTTGACAACTTGTTTAGGAATTACATACCTGTAGCTGATTTGATTAGGAAATTCAGTAATXXXXXXXXXXTGCAATGTCTCATTCATCGTAAGAGATGCTTTTTTTTTCTCAAGATGTCTAAGCTTTATATTTTGTTTCAATGAGCAGAGAATCAAACTGCCGGTTATTA
TGAGTTATTAGTATATATGCTTATGATAAAAGAGTTGGGGTTTGACAACTTGTTTAGGAATTACATACCTGTAGCTGATTTGATTAGGAAATTCAGTAATXXXXXXXXXXTTGCAATGTCTCATTCATCGTAAGAGATGCTTTTTTTTCTCAAGATGTCTAAGCTTTATATTTTGTTTCAATGAGCAGAGAATCAAACTGCCGGTTATTA
Marker52252	22.917
ATGCGTAACTGATTATAAACGTTTATGATAGGACAAGATTACACAGAGTAAAATGTCTCGTATACCCTACTTTCACATTGTTCGGATTACTCAAAAATATXXXXXXXXXXGAAGGAAATATTGAGAAAGCAGGAAGAATATCGTATTAGTTAAACTTAATGGTGCTAAAGTGAAAGAAGGGCACATCTGTTGCGGTGCTACAAAAAGAAA
ATGCGTAACTGATTATAAACGTTTATGATAGGACAAGATTACACAGAGTAAAATGTCTCGTATACCCTACTTTCACATTGTTCGGATTACTCAAAAATATXXXXXXXXXXGAAGGAAATATTGAGAAAGCAGGAAGAGTATCGTATTAGTTAAACTTAATGGTGCTAAAGTGAAAGAAGGGCACATCTGTTGCGGTGCTACAAAAAGAAA
Marker169836	22.917
ATTTTGGAGTTTACCATTTCTTTCAGTTTGTTTTTACAACTTTCCCCATGGCCACTTCATTGCAGGTGAAGTGGGATGAACCGGATTTGCTGCAAAATGTXXXXXXXXXXCGTCATTTTCAGGCAATCCCATTGGACCAAGCAGTCCCTTTAGTTGTCTATCTGACACCATCTCTGCAGGCATACAGGGAGCCAGGCATGTTCAAATCGG
ATTTTGGAGTTTACCATTTCTTTCAGTTTGTTTTTACAACTTTCCCCATGGCCACTTCGTTGCAGGTGAAGTGGGATGAACCGGATTTGCTGCAAAATGTXXXXXXXXXXCGTCATTTTCAGGCAATCCCATTGGACCAAGCAGTCCCTTTAGTTGTCTATCTGACACCATCTCTGCAGGCATACAGGGAGCCAGGCATGTTCAAATCGG
Marker167484	22.917
GCAAATTCTATTTTCGAATTTTGTCTCCAAATTATATATCCTGTGGTTCTTATCAGCATATGGTTTAAAGATTCACTTATGGTTACTATGTTAATTACTCXXXXXXXXXXTTAACAAGGTTTAAGGCATTTTTCTCTCTCTAACACTAAATCTAAATCTAAATCTGCAGTCTTCTGCTAAGAGACAACATCAGACATGGAAAATATCAAT
GCAAATTCTATTTTCAAATTTTGTCTCCAAATTATATATCCTGTGGTTCTTATCAGCATATGGTTTAAAGATTCACTTATGGTTACTATGTTAATTACTCXXXXXXXXXXTCGATTTTAACAAGGTTTAAGGCATTTTTCTCTCTCTAACACTAAATCTAAATCTGCAGTCTTCTGCTAAGAGACAACATCAGACATGGAAAATATCAAT
Marker27000	24.574	seg
TATAGACGTGTGTGTGCGCGCGCACACGTGCTATAAATCAAGAATAAAGAAGCAGAACTCACATTGGGTGTAGAAAGAACATCGTCATATGGATCAGGAAXXXXXXXXXXTCCAATGGTCATAAAATGATTAATCAAGATGCAGTGCATAAAAAAGAGACCAACATTGCAGAAGGTTAAAAGTGTTAGGCAACCAATTTAAGAGGTTAGT
TATAGACGTGTGTGTGCGCGCACACACGTGCTATAAATCAAGAATAAAGAAGCAGAACTCACATTGGGTGTAGAAAGAACATCTTCATATGGATCAGGAAXXXXXXXXXXTCCAATGGTCATAAAATGATTAATCAAGATGCAGTGCATAAAAAAGAGACCAACATTGCAGAAGGTTAAAAGTGTTAGGCAACCAATTTAAGAGGTTAGT
TATAGACGTGTGTGTGCGCGCACACACATGCTATAAATCAAGAATAAAGAAGCAGAACTCACATTGGGTGTAGAAAGAACATCGTCATATGGATCAGGAAXXXXXXXXXXTCCAATGGTCATAAAATGATTAATCAAGATGCAGTGCATAAAAAAGAGACCAACATTGCAGAAGGTTAAAAGTGTTAGGCAACCAATTTAAGAGGTTAGT
TATAGACGTGTGTGTGTGTGTGCGCGCGCACACACGTGCTATAAATCAAGAATAAAGAAGCAGAACTCACATTGGGTGTAGAAAGAACATCGTCATATGGXXXXXXXXXXTCCAATGGTCATAAAATGATTAATCAAGATGCAGTGCATAAAAAAGAGACCAACATTGCAGAAGGTTAAAAGTGTTAGGCAACCAATTTAAGAGGTTAGT
Marker57299	24.574
ATCTACTCTTTGCAAATTTATTCCAATGAATTAAAATTCCTTCATATCAATTAACAAAATATCATAGAAAACAACAGTTTGAAGTTCAATTAACATTGACXXXXXXXXXXACAACACACTCTGTATGGGACCTTAGTTGGATGGTTCATTCATTAACTACTGGTAAGAAAAACTAGTGATAATAGAGCAACTGTCAACTGATTCAAATGA
ATCTACTCTTTGCAAATTTATTCCAATGAATTAAAATTCCTTCATATCAATTAACAAAATATCATAGAAAACAACAGTTTGAAGTTCAATTAACATTGACXXXXXXXXXXACAACACGCTCTGTATGCGACCTTAGTTGGATGGTTCATTCATTAACTACTGGTAAGAAAAACTAGTGATAATAGAGCAACTGTCAACTGATTCAAATGA
ATCTACTCTTTGCAAATTTATTCCAATGAATTAAAATTCCTTCATATCAATTAACAAAATATCATAGAAAACAACAGTTTGAAGTTCAATTAACATTGACXXXXXXXXXXCACAACACACTCTGTATGCGACCTTAGTGGATGGTTCATTCATTAACTACTGGTAAGAAAAACTAGTGATAATAGAGCAACCGTCAACTGATTCAAATGA
Marker8818	24.574
TTTTCGGCATGGAAGCATGGAATCTGCTACCTTATTCGGAATACATATTTTCGCTATAGATCTTGAAGTCACTGTCAATATTAGTGACATAAATCCCAAAXXXXXXXXXXCATACCTGACTTAAGCTTTTCTACAGCTTCATACAGAGCAGTCTTCTTATGCTTTTTTAGCCACTATACGCCAAATTAAAGCAAATATTAATTCAATGGG
TTTTCGGCATGGAAGCATGGAATCTGCTACCTTATTCGGAATACATATTTTCGCTATAGATCTTGAAGTCACTGTCAATATTAGTGACATAAATCCCAAAXXXXXXXXXXCATACCTGACTTAAGCTTTTCTACAGCTTCATACAGAGCAGTCTTCTTATGCTTTTTTAGCCACTATACGCCAAATTAAAACAAATATTAATTCAATGGG
Marker15795	24.574
ATTTGAAGCAAATGTGGAACAAATTGAACTCTTTAATCGTGCATGTTTTGGTTATCCTATTGTCACCATAGAGAAGGATAAGCAGTGGTTTCAATTAAGCXXXXXXXXXXTATTTAAAGCTTACTCTCATCTTCGACTGAAGAACTGGGTCGTAAGGGCAGGGTCCCAGTATGGAGTCGACTTCGTTGCCTATCGCCATCATCCGACTCT
ATTTGAAGCAAATGTGGAACAAATTGAACTCTTTAATCGTGCATGTTTTGGTTATCCTATTGTCACCATAGAGAAGGATAAGCAGTGGTTTCAATTAAGCXXXXXXXXXXTATTTAAAGCTTACTCTCATCTTCGACTGAAGAACTGGGTCGTAAGGGCAGGGTCCCAGTATGGAGTCGACTTTGTTGCCTATCGCCATCATCCGACTCT
Marker160410	24.574
ATGAAATCCAAAAATTTCTGTGCCCACTCATCTTCATTTGATTTAACTGGCACCTTTTCACTTTTAATGAACTGTCCACATTCACAAAAGAAATCAGACAXXXXXXXXXXTAAAAATAATGTTGCATCTTTTGAAGTAACTTATTTCAAGGAAAAAAAATAATTATTTAAACTCAAGATACGCAGGATGCAGGATAAGAGTTTATCATAT
ATGAAATCCAAAAATTTCTGTGCCCACTCATCTTCATTTGATTTAACTGGCACCTTTTCACTTTTAATGAACTGTCCACATTCACAAAAGAAATCAGACAXXXXXXXXXXTAAAAATAATGTTGCATCTTTTGAAGTAACTTATTTCAAGGAAAAATAATAATTATTTAAACTCAAGATACGCAGGATGCAGGATAAGAGTTTATCATAT
Marker16162	24.574
GATATAACTGATGTGATATCATAACCAAGATCAGTTTACATTTCGGTTATAAATGCCGATATTGTTGGTTAAGAGTATTGATATAACAGATAGGATATCAXXXXXXXXXXGAAATGTTGAAGAATCAGTTCGACAGGCTAATGTAAAACCATTTGTGGAGGAAGCTGTCTTGCAGGTTTCTAACTGGGATTTCAGCATCGCAGATCTTAA
GATATAACTGATGTGATATCATAACAAGATCAGTTTACATTTCGGTTATAAATGCTGATATTGTTGGTTAAGAGTATTGATATAACAGATAGGATATCATXXXXXXXXXXGAAATGTTGAAGAATCAGTTCGACAGGCTAATGTAAAACCATTTGTGGAGGAAGCTGTCTTGCAGGTTTCTAACTGGGATTTCAGCATCGCAGATCTTAA
Marker65377	24.713	seg
TTCAAGTCATGCACAGGATTTGGAGTAATTGGACCCCCAGGCACTGCCTTTTGCATTGAAAACCTGTCTACCGGACCGAACACTTGCCCCGCTTGCATCAXXXXXXXXXXTAACACTAAAAATTATCATAAATACAATTTAATTTTTGGAGAAATCATTACGAATTAATTCAAAAAAAATAAACAAAGTCTTACTCCTTGGAGTTCATTT
TTCAAGTCATGCACAGGATTTGGAGTAATTGGACCCCCAGGCACTGCCTTTTGCATTGAAAACCTGTCTACCGGACCGAACACTGCCCCCGCTTGCATCAXXXXXXXXXXTAACACTAAAAATTATCATAAATACAATTTAATTTTTGGAGAAATCATTACGAATTAATTCAAAAAAAATAAACAAAGTCTTACTCCTTGGAGTTCATTT
Marker156412	25.711
TTTGTCGGAAAACGACAGTTTTAAGATAATCAAAAAATTGACAACCTTATATTTGTGTCACAATAGGATAGACATAAAATGCTCCAATATACCTCGAATCXXXXXXXXXXGAATGCTCGCCGTTCTTAACGTTTCTTGGATGACCTGATAGTCATTTACATTTGAGTATTTAGGAATATTAAACCATCGTAAAGATAAATTTAATAAATA
TTTGTCGGAAAACGACAGTTTTAAGATAATCAAAAAATTGACAACCTTATATTTGTGTTGCAATAGGATAGACATAAAATGCTCCAATATACCTCGAATCXXXXXXXXXXGAATGCTCGCCGTTCTTAACGTTTCTTGGATGACCTGATAGTCATTTACATTTGAGTATTTAGGAATATTAAACCATCGTAAAGATAAATTTAATAAATA
Marker97686	26.139	seg
GAAGAAACAGTCCTGAAGGTCGGTGAGATCATAGCTATAAAATAGGCATGTTATCATACGCTTATAGCAATAAAAGAAGGAATGGACGTCATCTTTCCAAXXXXXXXXXXGTTAAAATGGAAAATAAATTAGAAATATGATATATTAATGTGTAGAAGCTCCAAGAAAAGGAGTGCACAAAGTTGATTTCGTGTGCATACTTTAGTCAAC
GAAGAAACAGTCCTGAAGGTTGGTGAGATCATAGCTATAAAATAGGCATGTTATCATACGCTTATAGCAATAAAAGAAGGAATGGACGTCATCTTTCCAAXXXXXXXXXXATGTTAAAATGGAAAACAAATTAGAAATATGATATTAATGTGTAGAAGCTCCAAGAAAAGGAGTGCACAAAGTTGATTTCGTGTGCATACTTTAGTCAAC
GAAGAAACAGTCCTGAAGGTCGGTGAGATCATAGCCATAAAATAGGCATGTTATCATACGCTTATAGCAATAAAAGAAGGAATGGACGTCATCTTTCCAAXXXXXXXXXXGTTAAAATGGAAAACAAATTAGAAATATGATATATTAATGTGTAGAAGCTCCAAGAAAAGGAGTGCACAAAGTTGATTTCGTGTGCATACTTTAGTCAAC
Marker127074	26.847
AGGAATTACATGTAAAAGAATTAGATGAAGTGACACTTCTTCAAAAGAGTTAAATGAATTGCAAAGCACGATAAACTAAAATCAAACAACTCAATAAGAAXXXXXXXXXXAATTAACCCCTAGCAAAATAAAGTGTAGAATGGAAAAGTTGTCCTTACACCAATAATGCAATTGAACTGCCACCCTTGTAAGTGTTAATATATTGATAAA
AGGAATTACATGTAAAAGAATTAGATGAAGTGACACTTCTTCAAAAGAGTTAAATGAATTGCAAAGCACGATAAACTAAAATCAAACAACTCAATAAGAAXXXXXXXXXXAATTAACCCCTAGCAAAATAAAGTGTAGAATGGAAAAGTTGTCCTTACACCAATTATGCAATTGAACTGCCACCCTTGTAAGCGTTAATATATTGATAAA
Marker138647	27.411
ACGAGAAAGAATTCCAACTTTCTTACTATTTTTTTGTTTTTAAAAAGTCGAGAGAAATAGCATATTTGGCTAAGAACAAAAGCGAGTCAAATTTACTTCCXXXXXXXXXXTAATTCAAAATATGGTAAAGAAGCTCCTGTGTAGGGCAATCTCATGATGCTTCAATAGAAGATTTTCTAAAACGTATACCTCAATTTTCTAACTGTCCAA
ACGAGAAAGAATTCCAACTTTCTTACTATTTTTTTGTTTTTAAAAAGTCGAGAGAAATAGCATATTTGGCTAAGAACAAAAGCGAGTCAAATTTACTTCCXXXXXXXXXXTAATTCAAAATATGGTAAAGAAGCTACTGTGTAGGGCAATCTCATGATGCTTCAATAGAAGATTTTCTAAAACGTATACCTCAATTTTCTAACTGTCCAA
Marker38355	27.411
ATTTACTTATAATAAATTGAATTGGTCACCGGACAGCTCTATCCTAGCGACTGTCATTTGCTCTATATATTGGAGTTGTTGAACACAGTTAGCCATCACGXXXXXXXXXXGTGCTACCACAGTTACTAGTGGCATTGGCCATTTTGGCAATTTCGAATGTTGTTTCGGCAGACCCTTATGTTTATTCATCACCACCACCACCACCATACG
ATTTACTTATAATAAATTGAATTGGTCACCGGACAGCTCTATCCTAGCGACTGTCATTTGCTCTATATATTGGAGTTATTGAACACAGTTAGCCATCACGXXXXXXXXXXCGTGTGCTGCCACAGTTACTAGTGGCATTGGCCATTTTGGCAATTTCGAATGTTGTTTCGGCAGACCCTTATGTTTATTCATCACCACCACCACCATACG
Marker79406	27.411
ACGAAGAAGAAAGCCTCGACCTCATTTTACAGGTAAAATTTATTCACCGGAATAGCAGAAACGCCTTGCACCGCCAAGAGGGCGTGGAGGATTGTTCCATXXXXXXXXXXCATTACGTGCTAATTAATTAAAAGTTCATTATAAGAATGTAATGAAAATGAGAAAAAATTGAGAATCTTCATTGCTATTAAAATGTGCAACAATGCTTGG
ACGAAGAAGAAAGCCTCGACCTCATTTTACAGGTAAAATTTATTCACCGGAATAGCAGAAACGCCTTGCACCGCCAAGAGGGCGTGGAGGATTGTTCCATXXXXXXXXXXCATTACGTGCTAATTAATTAAAAGTTCATTATAAGAATGTAATGAAAATGAGAAAAATTTGAGAATCTTCATTGCTATTAAAATGTGCAACAATGCTTGG
Marker112513	27.411	seg
TACAAAACGGAACATACAACACACAAAAAGGAAGAGGAGGTTGACAAGAAATCAACCATTCTTCAATTGTAGAAGACAAATTTCCGGACGTGCTTTATGGXXXXXXXXXXAAATCCTATTTTACTACAGAAAATTGAATCTTACGATAAACTACGTAAGACAGCTTGAACAGAAATTTCAACTTCAATAATCCAGTGATCCTCAACAAAA
TACAAAACGGAACATACAACACACAAAAAGGAAGAGGAGGTTGACAAGAAATCAACCATTCTTCAATTGTAGAAGACAAATTACCGGACGTGCTTTATGGXXXXXXXXXXAAATCCTATTTTACTACAAAAAATTGAATCTTACGATAAACTACGTAAGACAGCTTGAACAGAAATTTCAACTTCAATAATCCAGTGATCCTCAACAAAA
Marker69839	27.411	seg
TCCGATAGTTTATTGATATGCATTCACTTATGGCGGAGGAATACCGTGGTTACATGTGAGAGATACTGAAAGTCATAAATGAGGAAGACTACTTCCTTTAXXXXXXXXXXTGCTGGAACCTTATCGCCAAACAACTAGTTAATAGACGAACCACCGCATCCATTTTTTGCAAGGAAATCTGCCTCCATATTAGCCTCTCGGAACACACGT
TCCGATAGTTTATTGATATGCATTCACTTATGACGGAGGAATACCGTGGTTACATGTGAGAGATACTGAAAGTCATAAATGAGGAAGACTACTTCCTTTAXXXXXXXXXXTGTTGGAACCTTATCGCCAAACAACTAGTTAATAGACGAACCACCGCATCCATTTTTTGCAAGGAAATCTGCCTCCATATTAGCCTCTCGGAACACACGT
Marker103553	27.411	seg
GACACTATGGGTCAGTTGTAATACATATGTTGGACTGCCGGTGTAAAGACATTGTTGAAGAAAATGACATGTAGAAAATGACATTATTACGTTTACTAATXXXXXXXXXXGGATTTGAAAGTGATTTTCTCTTCAATCTCATGGTCTTATTTGAATTCGAAGAGCTCGCCTCCTCATCATTTTCTTTGTCGTTGCATTATTTTCTCAAAC
GACACTATGGGTCAGTTGTAATACATATGTTGGACTGCCGGTGTAAAGAAATTATTGAAGAAAATGACATGTAGAAAATGACACTATTACGTTTACTAATXXXXXXXXXXGGATTTGAAAGTGATTTTCTCTTCAATCTCATGGTCTTATTTGAATTCGAAGAGCTCGCCTCCTCATCATTTTCTTTGTCGTTGCATTATTTTCTCAAAC
GACACTATGGGTCAGTTGTAATACATATGTTGGACTGCCGGTGTAAAGAAATTGTTGAAGAAAATGACATGTAGAAAATGACACTATTACGTTTACTAATXXXXXXXXXXGGATTTGAAAGTGATTTTCTCTTCAATCTCATGGTCTTATTTGAATTCGAAGAGCTCGCCTCCTCATCATTTTCTTTGTCGTTGCATTATTTTCTCAAAC
Marker92410	27.411	seg
AATAACTTGGAACACTTGAAAGTAAACTGTAGAAAATCAAATAGAAATGAGTTTAAGACAATTTTCTTTCATATTTTTATCTCTCTTAGCAGGAAGAAACXXXXXXXXXXCCAGTAACTTGATCCCATTGAAGCTGTGATTTTCGGCTTCAACGTTCTAGGGAGGATATTATTGTTTAAACTATGTGGAAGATTTATTTGTCTATTCCTG
AATAACTTGGAACACTTGAAAGTAAACTGTAGAAAATCAAATAGAAATGAGTTTAAGACAATTTTCTTTCATATTTTTATCTCTCTTAGCAGGAAGAAACXXXXXXXXXXCCAGTAACTTGATCCCATTGAAGCTGTGATTTTCGGCTTCAACGTTCTAGGGAGGATATTATTGTTTAAACTATGTGGAAGATTTATTTATCTATTCCTG
AATAACTTGGAACACTTGAAAGTAAACTGTAGAAAATCAAATAGAAATGAGTTTAAGACAATTTTCTTTCATATTTTTATCTCTCTTAGCAGGAAGAAACXXXXXXXXXXCCAGTAACTTGATCCCATTGAAGCTGTGATTTTCGGCTTCAATGTTCTAGGGAGGATATTATTGTTTAAACTATGTGGAAGATTTATTTATCTATTCCTG
Marker12632	28.666
TCCTTAGTTGCCCGAATTTGGATGGTGGATTTGGATGCACACCTGGAGCAGAATCTCATGCTGGGCAAAGTATGTTGCACAATATTCAGTGTTATATTTCXXXXXXXXXXCAACAAACAACAAAACAGATCCTTAAGCCTTATTTCCAATAAATTTGGGTTCGGCTACATGAATTTTTTTTTTTGTCATTTTTGTTCGATTTTCGCTCCA
TCCTTAGTTGCCAGAATTTGGATGGTGGATTTGGATGCACACCTGGAGCAGAATCTCATGCTGGGCAAAGTATGTTGCACAATATTCAGTGTTATATTTCXXXXXXXXXXCAACAAACAACAAAACAGATCCTTAAGCCTTATTTCCAATAAATTTGGGTTCGGCTACATGAATTTTTTTTTTTGTCACTTTTGTTCGATTTTTGCTCCA
TCCTTAGTTGCCAGAATTTGGATGCACACCTGGAGCAGAATCTCATGCTGGGCAAAGTATGTTGCACAATATTCAGTGTTATATTTCCTTAAGAATTGTTXXXXXXXXXXACAACAAACAACAAAACAGATCCTTAAGCCTTATTTCCAATAAATTTGGGTTCGGCTACATGAATTTTTTTTTTGTCACTTTTGTTCGATTTTTGCTCCA
Marker138692	29.584
GATAGCAATATGGGAAAGAAGGGAAGTTGGCTTTCGGCCATTAAGAGGGTTTTTACACACAACTCGGAGGTAAGTCCTACCCATGTAATCCTTTTCTCAGXXXXXXXXXXTTGATAAAAATTCATCTTGATAGACAAAGATGTCAGAAGTTTAAATGTCTTCACCTTCTCTCTGATTTACTTTGATATCTAAACATAAATTTAATGTTAC
GATAGCAATATGGGAAAGAAGGGAAGTTGGCTTTCGGCCATTAAGAGGGTTTTTACACACAACTCGGAGGTAAGTCCTACCCATGTAATCCTTTTCTCAGXXXXXXXXXXTTGATAAAAATTCATCTTGATAGACAAAGATGTCAGAAGTTTAAATGTCTTCACCTTCTCTCTGATTTACTTTGATATCTCAACATAAATTTAATGTTAC
Marker79184	29.707
CGGTTTGATGCAATTGGAAATTGGAAGTAGTGGATATATATTTCTACTCCTCTCATGATGTAGTTACTGTGTATAGGTTCAAGCATCTTGTAATAGTTTTXXXXXXXXXXATCAATCAGTTGTTCTGGAAAGTTGAAATAATTGTTATTAAAAATTTGTTGGAGTTTGGAACTGCACTCAAATTCTCCAGTGGAAGAACCTCCGGTCTCT
CGGTTTGATGCAATTGGAAATTGGAAGTAGTGGATATATATTTCTACTTCTCTCATGATGTAGTTACTGTGTATAGGTTCAAGCATCTTGTAATAGTTTTXXXXXXXXXXATCAATCGGTTGTTCTGGAAAGTTTAAATAATTGTTATTAAAAATTTGTTGGAGTTTGGAACTGCACTCAAATTCTCCAGTGGAAGAACCTCCGGTCTCT
Marker13983	30.609	seg
TCAAGATTTAAAAAAAAAAAATGTATTCTCTTTTATTTCAAAAAATGGTATTGCAACAATATGGACCTAAAAAGGGATAATAAGACTTCCTCCAACTTTAXXXXXXXXXXTAATGGAAGAAATAGTGAGATTGTGTTGTAATAATTTTCCATCTATTATTTATTTTATTTCATTCCACCAATAACTGAAGATAGGTCATAGGTAAAGAGG
TCAAGATTTAAAAAAAAAAATGTATTCTCTTTTATTTCAAAAAATGGTATTGCAACAATATGGACCTAAAAAGGGATAATAAGACTTCCTCCAACTTTATXXXXXXXXXXTAATGGAAGAAATAGTGAGATTGTGTTGTAATAATTTTCCATCTATTATTTATTTTATTTCATTCCACCAATAACTGAAGATAGGTCATAGGTAAAGAGG
Marker9412	30.609	seg
TCAAACGTATAGGGTTTTTTTTTTTTAAAACCCTAAACTTTGAACGCTAAGGAACCCTTTCTGGCATGTTTACAAGAAAATCTGATTTTAAAAACTCTGAXXXXXXXXXXCGTCATGAACTACAGTGGTCATGTCTGAACAAATCCAGGCAAATTGCTTAAAACGGGGTCCTTAATTATTGTCAAGTCCAAAGTTTTTTTACCCTATATT
TCAAACGTATAGGGTTTTTTTTTTTTTTAAACCCTAAACTTTGAACGCTAAGGAACCCTTTCTGGCATGTTTACAAGAAAATCTGATTTTAAAAACTCTGXXXXXXXXXXCGTCATGAACTGCAGTGGTCATGTCTGAACAAATCCAGGCAAATTGCTTAAAACGGGGTCCTTAATTATTGTCAAGTCCAAAGTTTTTTTACCCTATATT
Marker96950	30.67
CAATTTGATAGGTAAATACCGTCACCACGAAACTTAACAATATTATACACAAGTATGTTAATCTTTTCAAGTTTCAAACAAATATTGAAACACAGTTAAAXXXXXXXXXXTGGTGCATGGGTTGGAACATCAGGAAGATCCAACTTCTCTTCTTGTTCTTCAGTAGCTGATGCTGCAGAAGGAACTTTTGGCAGATCTTGAAGGGTCATC
CAATTTGATAGGTAAATACCGTCACCACGAAACTTAACAATATTATACACAAGTATGTTAATCTTTTCAAGTTTCAAACAAATATTGAAACACAGTTAAAXXXXXXXXXXTGGTGCATGGGTTGGAACATCAGGAAGATCCAACTTCTCTTCTTGTTCTTCAGTAGCTGATGCTGCAGAAGGGACTTTTGGCAGATCTTGAAGGGTCATC
Marker157552	31.292
TAAAATTAAAATATTCATAATTACATAGGAAGGACAAAATCACAAGAGACGTATAATCAGCATAACATAAGCCTCCAAAATAAAGTCAGCATATTAAAGGXXXXXXXXXXTGAGCATCAAGAACTTGATTGAATGAAATGCCATTGGCTGCTTCCACAGGATAAACATCTCCCTTCATCCAACATAAATGCATTAGCATTCAGCTAATAT
TAAAAATAAAATATTCATAATTACATAGGAAGGACAAAATCACAAGAGACGTATAATCAGCATAACATAAGCCTCCAAAATAAAGTCAGCATATTAAAGGXXXXXXXXXXTGAGCATCAAGAACTTGATTGAATGAAATGCCATTAGCTGCTTCCACAGGATAAACATCTCCCTTCATCCAACATAAATGCATTAGCATTCAGCTAATAT
Marker6755	31.292
ATACCGATGCCCTTTTGGGGACATTTAATGATGCTGACCCAACAATTTAGTTTGAATAGCGCATCCAATATGTGAGACGAAAACGGACAGTTATGACCATXXXXXXXXXXCATCCGGAATGTTTTTTTTTTTAATATGTAAAAACAGGATTTATATGTCTGTTTGTATTGGTAATGTAGTGCATATCAACATATCTAAAACTCAAGCAAG
ATACCGATGCCCTTTTGGGGACATTTAATGATGCTGACCCAACAATTTAGTTATGAATAGCGCATCCAATATGTGAGACGAAAACGGACAGTTATGACCAXXXXXXXXXXCATCCGGAATGTTTTTTTTTTAAATATGTAAAAACAGGATTTATATGTCTGTTTGTATTGGTAATGTAGTGCATATCAACATAGCTAAAACTCAAGCAAG
Marker77088	31.292
ATAAATGCAATTTCAAAATGTTCAAGAGTAAAGAGCTGAGATAAAAGGATTTAAGCATTACTAAGAAAAATAGCAAACCTGATTAGCAAAACCCACACCAXXXXXXXXXXCTGTTAAACCAGCAAGATATAACGATGGTGTAAATAATTGCAGCCCTTTGATTATCATATTTGCAGTAATTACTGTTTATTCCGGGATCCTTCGTCCTCC
ATAAATGCAATTTCAAAATGTTCAAGAGTAAAGAGCTGAGATAAAAGGATTTAAGCATTAATAAGAAAAATAGCAAACCTGATTAGCAAAACCCACACCAXXXXXXXXXXCTGTTAAACCAGCAAGATATAACGATGGTGTAAATAATTGCAGCCCTTTGATTATCATATTTGCAGTAATTACTGTTTATTCCGGGATCCTTCGTCCTCC
ATAAATGCAATTTCAAAATGTTCAAGAGTAAAGAGCTGGGATAAAAGGATTTAAGCATTAATAAGAAAAATAGCAAACCTGATTAGCAAAACCCACACCAXXXXXXXXXXCTGTTAAACCAGCAAGATATAACGATGGTGTAAATAATTGCAGCCCTTTGATTATCATATTTGCAGTAATTACTGTTTATTCCGGGATCCTTCGTCCTCC
Marker131223	31.292
TAGGATGAGAGGGAATTGAGAAGGGAATGTAGCAGAAAAATAGGTTTGAAATGACACGATAAAAACAAGAAGATGAAGATCCTCAAGAAAAAAAACATATXXXXXXXXXXTACCATTCTACAAATTTTAAATACCTTACAGATCCTTCATTAATTTTTAATTTGACTAGTTGAAAAAGTTTAAAACATCATACCAAACCCATCCCCCCCA
TAGGATGAGAGGGAATTGAGAAGGGAATGTAGCAGAAAAATAGGTTTGAAATGACACGATAAAAACAAGAAGATGAAGATCCTCAAGAAAAAAAACATATXXXXXXXXXXCATTCTACAAATTTTAAATACCTTACAGATCCTTCATTAATTTTTAATTTGACTAGTTGAAAAAGTTTAAAACATCATACCAAACCCATCCCCATCCCCA
Marker159213	32.724	seg
GAACATAACTCGTTTTATATTTCAATTGAGTCTGGCAAAGGATACAATTCAACGGGGCGAAATTCTTAACGAATTTATAAATATTTTTTGTCTTTTAATTXXXXXXXXXXTTCTCATTTCACAAGTAACTTAAAGAGTGTTTGTTTAAATAGAAAATGCATGCTATTGAAGACATTACAACATATATCAGATAAAGCCTCGGTTTGATTT
GAACATAACTCGTTGTATATTTCAATTGAGTCTGGCAAAGGATACAATTCAACGGGACGAAATTCTTAACGAATTTCTAAATATCTTTTTTGTCTTTTAAXXXXXXXXXXTTCTCATTTCACAAGTAACTTAAAGAGTGTTTGTTTAAATAGAAAATGCATGCTATTGAAGACATTACAACATATATCAGATAAAGCCTCGGTTTGATTT
Marker13271	32.724	seg
ATGCCGCCGGAGGAGACAGGTTTGTTAGTGCTGTTTTGTCATTCACCTTCTGTGATTGCTCTCTGCTTTGTGTTTACGTAATTTTTGAGTTCTGGTTCAAXXXXXXXXXXTCTCTGTGATGTAGAAAAGCAAGAACCTGTGTTTAAATACAGAGTAGACCTTCTTTATGTAATTCTCATGTTGCTATGAGCTTTGTTTTCTTCTACTGTC
ATGCCGCCGGAGGAGACAGGTTTGTCAATGCTGTTTTGTCATTCACCTTCTGTGATTGCTCTCTGCTTTGTGTTTACGTAATTTTTGAGTTCTGGTTCAAXXXXXXXXXXTCTCTGTGATGTAGAAAAGCAAGAACCTGTGTTTAAATACAGAGTAGACCTTCTTTATGTAATTCTCATGTTGCTATGAGCTTTGTTTTCTTCTACTGTC
Marker177296	33.773	seg
TAACATCGATTTAAGTGACAGTATTAGTGGTATAAAATTACAAGTTCAATTAAATGGAGTCTATATTTGTATCTTTAATTGAATTTATTACATGATATTAXXXXXXXXXXAATAATGTAAACAAAATTATGTTTGACAATGACTCGTGTCATGTTACTTGATAATAGAAATACATACAAAAACCTTCAACTCTTAATAAAATCATGCATG
TAACATCGATTTAAGTGACAGTATTAGTGGTATAAAATTACAAGTTCAATTAAATGGAGTCTATATTTGTATCTTTAATTGAATTTATTACATGATATTAXXXXXXXXXXAATAATGTAAACAAAATTATGTTTGACAATGACTCGTGTCATGTTACTTGATAATAGGAATACATACAAAAACCTTCAACTCTTAATAAAATCATGCATG
Marker145471	33.842
GAAATATCTATCTTTCAAGCGTTACGAATGCTTCTCAAGCGTACTTGTATCGTCGCTGCTAGAATGTCTAAGTCCAGAAACTAGACAAAACTCAGTGAGGXXXXXXXXXXAAGTAGAATTTGTTGTGCCTCCTTTAGATTTGTTTGGAATTTGGTCAACACGCCCTTTGTAAAGACAGTTGTAATTTTACTAGGGAACCAACTCTTCTCT
GAAATATATATCTTTCAAGCGTTACGAATGCTTCTCAAGCGTACTTGTATCGTCGCTGCTAGAATGTCTAAGTCCAGAAACTAGACAAAACTCAGTGAGGXXXXXXXXXXAAGTAGAATTTGTTGTGTCTCCTTTAGATTTGTTTGGAATTTGGTCAACACGCCCTTTGTAAGGACAGTTGTAATTTTACTAGGGAACCAACTCTTCTCT
Marker118217	33.842
TAGGGGTCGATGGTCCGACTGTGTAGCGGTAGAGTATCCATAGGGCTCGATGGTCCGACCGCGTAGTGGTAGAGCAGTGCAACGCTTCATAGCATAGGGGXXXXXXXXXXGATGAAGAACACATCAGGTAAGTTTTTGTCCAACTCAACCCATCTTCTTCCCTAAGTTTTTTTATTGCCTCGTCGTTCTAACCCAGATCACACACCGCAG
TAGGGGTCGATGGTCCGACTGTGTAGCGGTAGAGTATCCATAGGGCTCGATGGTCCGACCGCGTAGTGGTAGAGCAGTGCAACGCTTCATAGCATAGGGGXXXXXXXXXXGGATGAAGAACACATCAGGTAAGTTTTTGTCCAACTCAACCCATCTTCTTCCCTAAGTTTTTTTATTGCCTCGTCGTTCTAACCCAGATACACACCGCAG
Marker37514	34.773
ATTTGGAAGTGTGTATACATCCAAAAATTTCACTCTTAATATTACTCCAAGCGTGTGTAATCCCGACTAATAGACCATGACGGCATGCATAAAAATTACAXXXXXXXXXXTCATTTGGGAATACAATCAGGTTTAAGGATACATTTATTTGGAAAAAATTACAATGTTTCCAGGTGCTGTTTAATAACTATAGAATAAACAATTAGAATC
ATTTGGAAGTGTGTATACATCCAAAAATTTCACTCTTAATATTACTCCAAGCGCGTGTAATCCCGACTAATAGACCATGAAGGCATGCATAAAAATTACAXXXXXXXXXXTCATTTGGGAATACAATCAGGTTTAAGGATACATTTATTTGGAAAAAATTACAATGTTTCCAGGTGCTGTTTAATAACTATAGAATAAACAATTAGAATC
Marker86510	35.717
ACATTATAGTTATTTAATAGAGATGCAAGTCATCTTTGTTTCATTCCCTCATCTCATTGATAACACCACGAGGAAGAAATTAAGTGGTAAACAAACTTAAXXXXXXXXXXTCCTCAATGTCATCGGCATACGGTGCTGCATGTAAACCAGCCCATTTAGAACATACAAAAGATGGCAAAACACTATTATTTATCCATTGATAGCTCCCAC
ACATTATAGTTATTTAATAGAGATGCAAGTCATCTTTGTTTCATTCCCTCATCTCATTGATAACACCACGAGGAAGAAATTAAGTGGTAAACAAACTTAAXXXXXXXXXXTCCTCAATGTCATCAGCATACGGTGCTGCATGTAAACCAGCCGATTTAGAACATACAAAAGATGGCAAAACACTATTATTTATCCATTGATAGCTCCCAC
Marker157769	36.971
ATGGACACGATTTTGGCTTATTTTTCTTATGCAATTTCAAAAGATGAGTGACTTGTTCTCGATCTTCCAAACCATTTTGGCAAGTTGGAATCTTTTGGCAXXXXXXXXXXTGATGTTCTGATGGATTTTGTTGTAGTGTCCTTTTGGTGTTATATTAGCTAGGGCTTTGTGATTCAAATGGGTCTGTGAATTCATGATTTTTGTTTGTGT
ATGGACACGATTTTAGCTTATTTTTCTTATGCAATTTCAAAAGATGAGTGACTTGTTCTCGATCTTCCAAACCATTTTGGCAAGTTGGAATCTTTTGGCAXXXXXXXXXXTGATGTTCTGATAGATTTTGTTGTAGTGTCCTTTTGGTGTTATATTAGCTAGGGCTTTGTGATTCAAATGGGTCTGTGAATTCATGATTTTTGTTTGTGT
Marker102348	36.971
AGAACAATCCCATAAGTTATGATGTTAAAAATTAGAATCAACAGCTCAAAAGAATTACCTCTTCAATCTTGCATGGAATATTATCTGCTTTAATAATTTTXXXXXXXXXXATTCAAGTCACACAGACTAACAAATAATTCCTCCTTCCACAAGACTGACTCACAGAGACAAAAGCATTGAATCTTTTCACCTGGTTTACAACAAGATAGG
AGAACAATCCCATCAGTTATGATGTTAAAAATTAGAATCAACAGCTCAAAAGAATTACCTCTTCAATCTTGCATGGAATATTATCTGCTTTAATAATTTTXXXXXXXXXXATTCAAGTCACACAGACTAACAAATAATTCCTCCTTCCACAAGACTGACTCACAGAGACAAAAGCATTGAATCTTTTCACCTGGTTTACAACAAGATAGG
Marker54035	36.971	seg
AAGATGAGATTTTAACATTATATTGTCTGAAGTTGTTTGATATTATATTTTTTCAGCTATTTTAACTTTTCTCTTGGTATGGTTTTAACATTATATTCTGXXXXXXXXXXTAATAATTGGTCTGAAATTGCTAGAGATTATTATTATTATTTTTATCATAGCTTGAGCGAGCTTTTTCTCGAGTTGAGCTCTACGAGTTGAATAATTTAC
AAGATGAGATTTTAACATTATATTGTCTGAAGTTGTTTGATATTATATTTTTTCAGCTATTTTAACTTTTCTCTTGGTATGGTTTTAACATTATATTCTGXXXXXXXXXXATATTGTAATAATTGGTCTGAAATTGCTAGAGATTATTATTATTATCATAGCTTGAACGAGCTTTTTCTCGAGCTGAGCTCTACAAGTTGAATAATTTAC
AAGATGAGATTTTAACATTATATTGTCTGAAGTTGTTTGATATTATATTTTTTCAGCTATTTTAACTTTTCTCTTGGTATGGTTTTAACATTATATTCTGXXXXXXXXXXTAATAATTGGTCTGAAATTGCTAGAGATTATTATTATTATTTTTATCATAGCTTGAGCGAGCTTTTTCTCGAGCTGAGCTCTACGAGTTGAATAATTTAC
Marker16439	39.053
ATATTCCTTCAAAATAAAGACAACAAGTAAAATGAATTTTTTGAAAGGATCTAATACCTCAATGGTGTCACCAATATTGATAACTAGAGCATTAGGAATTXXXXXXXXXXGGTCTAGGGCATGCTGGATAGTAGTTCATTCTCACTGCTTGCACAGCCACACCAAACATTTCCTCGAAAATGTTGTCATTTAGGTCGAGACTGATCGCTA
ATATTCCTTCAAAATAAAGACAACAAGTAAAATGAATTTTTTGAAAGGATCTAATACCTCAATGGTGTCACCAATATTGATAACTAGAGCATTAGGAATTXXXXXXXXXXGGTCTAGGGCATGCTGGATAGTAGTTCATTCTCACTGCTTGCACAGCCACACCAAACATTTCCTCGAAAATGTTGTCATTCAGGTCGAGACTGATCGCTA
Marker137111	39.561
TGTTGCAGGGTGAAAAAGAATGTTCGTATTATGTTAAAACAGGACAATGCAAGTTTGGGGCCACCTGTAAATATCATCATCCTCTGCCACCTGGAATGCAXXXXXXXXXXCTAGGCCAGCTATGCTTCCGGGTTCATATGTTCAGGGAACTTATAGTCCCATGCTCCTTCCTCCAGGGGTCGTTGCTGTTCCTGGTTGGACTCCTTATCA
TGTTGCAGGGTGAAAAAGAATGTTCGTATTATGTTAAAACAGGACAATGCAAGTTTGGGGCCACCTGTAAATATCATCATCCTCTGCCACCTGGAATGCAXXXXXXXXXXCTAGGCCAGCTATGCTTCCGGGTTCATATGTTCAGGGAACTTATAGTCCCATGCTCCTTCCTCCAGGGGTTGTTGCTGTTCCTGGTTGGACTCCTTATCA
Marker145649	39.561
AGATGACGGTCCATATTCATTAACGTGATAAGATATGAATGCAGCATAATGTCTAAATTATATTATCTTCAACATTATTCCCAAGTCAATTTCGCCTTTAXXXXXXXXXXTATTATTTTATTAAAAGCGTCAATGTGTTCTATCAAGATGACGAGTTGAATAGTGTATTAATCGTTTTTTTATTAAAATAAATAAATTGGTTTCAAGACT
AGATGACGGTCCATATTCATTAACGTGATAAGTTATGAATGCAGCATAATGTCTAAATTATATTATCTTCAACATTATTCCCAAGTCAATTTCGCCTTTAXXXXXXXXXXTATTATTTTATTAAAAGCGTCAATGTGTTCTATCAAGATGACGAGTTGAATAGTGTATTAATCGTTTTTTTATTAAAATAAATAAATTGGTTTCAAGACT
Marker124358	39.561
ACAATCAAATTGATTTAAACCCTTCACTTTTCAAATACACATGATTGCTTATTAGGCCATTTGATCAAATATAGGAATGCGTGAACGTCTACTGCACTTTXXXXXXXXXXGAATCATGTTCTTTATATTGCTTACATTGTCCTATCCTTTTCAATACTGGATCAAAACATGCACTATATTACAATAAAACGAAGTAAATATTATCCTTTT
ACAATCAAATTGATTTAAACCCTTCACTTTTCAAATACACATGATTGCTTATTAGGCCATTTGATCAAATATAGGAATGCGTGAACGTCTACTGCACTTTXXXXXXXXXXGAATCATGTTCTTTATATTGCTTACATTGTCCTATCCTTTTCAATACTGGATCAAAACATGCACTATATTACAATAAAACGAAGTAAATATTATCCTATT
Marker69340	39.561	seg
CGTGATGAATGATTATACTTAAAAAAAAATTACTACATTTACTAGATTTTAAAAATTAAGCGTTCGTGCTGATAACGTGTTATAAAATAGAGAAAAAGAAXXXXXXXXXXCAAATTACAATTTCCACCCTAACATGATCAATTATTTACTATAGCATTGTTAAAATTTCTAACACAAACCAATTTCATTGCAATCCTCATTGGATGTAGA
CGTGATGAATGATTATACTTAAAAAAAAAATTACTACATTCACTAGATTTTAAAAATTAAGCGTTCGTGCTGATAACGTGTTATAAAATAGAGAAAAAGAXXXXXXXXXXCAAATTACAATTTCCACCCTAACATGATCAATTATTTACTATAGCATTGTTAAAATTTCTAACACAAACCAATTTCATTGCAATCCTCATTGGATGTAGA
CGTGATGAATGATTATACTTAAAAAAAAATTACTACATTCACTAGATTTTAAAAATTAAGCGTTCGTGCTGATAACGTGTTATAAAATAGAGAAAAAGAAXXXXXXXXXXCAAATTACAATTTCCACCCTAACATGATCAATTATTTACTATAGCATTGTTAAAATTTCTAACACAAACCAATTTCATTGCAATCCTCATTGGATGTAGA
Marker85047	39.561
ATTCAGAAGTATACTAGCAACAGGTGCTTGTAAATTCAATATGTTTGACCATAAGAGCCACCTCCCAAAGCAACAATCAGTTACAGAAAAATGCTAAGCAXXXXXXXXXXTTTGTTACATTCTGCTGTCACACTAGTCACAAGGCTCATATTAAGTTGTGCATCATAGGGCAGGCAGCTTTATATAATTAAGGGTCCTTGTAATATCAAG
ATTCAGAAGTATACTAGCAACAGGTGCTTGTAAATTCAATATGTTTGACCATAAGAGCCACCTCCCAAAGCAACAATCAGTTACAGAAAAATGCTAAGCAXXXXXXXXXXTTTGTTACATTCTGCTGTCACACTAGTCACAAGGCTCATATTGAGTTGTGCATCATAGGGCAGGCAGCTTTATATAATTAAGGGTCCTTGTAATATCAAG
Marker36288	40.53	seg
TCGAGAGCTTCTTCCAGGACCGGAGTTTTTGCACTCGGATTACAAACGACTGCCACCCCATGATCATGCACTAAAGCACGAAACCGAAAAAAGAGAGGCCXXXXXXXXXXTTGCATAGTTTAGCTAACCCACGATATGTGACGGAGAAAAATAAGCTGGGATGGACAAAAAAATACAGGTTTGGTCGTGTATATGTAAGGAAAGAATACA
TCGAGAGCTTCTTCCAGGACCGGAGTTTTTGCACTCGGATTACAAACGACTGCCACCCCATGATCATGCACTAAAGCACGAAACCAAAAAAAGAGAGGCCXXXXXXXXXXTTGCATAGTTTAGCTAACCCACGATATGTGACGGAGAAAAATAAGCTGGGATGGACAAAAAAATACAGGTTTGGTCGTGTATATGTAAGGAAAGAATACG
Marker130432	40.53
ATCTCTTTTTTGTGAACCTCTCCTTAGGAAGTAGAACATGGTCCCTCAAATCATGAACACACTTGTCCTGCTTCATGTGCATATCTGCATCCCAACAAGAXXXXXXXXXXACAGTGCTTTAAGAAGAAGATAAACATCTGCCAATGTCATTGAAAAAGAAAGTCAGAAATAAGCCTTTGCGGCAATGTCATCAGAGCAAGAGGCCAACTG
ATCTCTTTTTTGTGAACCTCTCCTTAGGAAGTAGAACATGGTCCCTCAAATCATGAACACACTTGTCCTGCTTCATGTCCATATCTGCATCCCAACAAGAXXXXXXXXXXACAGTGCTTTAAGAAGAAGATAAACATCTGCCAATGTCATTGAAAAAGAAAGTCAGAAATAAGCCTTTGCGGCAATGTCATCAGAGCAAGAGGCCAACTG
Marker182588	40.53
ATACATGGAGAACCATCTAGAGTTACTGGACTTCCTTGTAGTCTGGTAAGAGCTTCTATATCTTTCTTTGCCGGTCAATTACTTTTGTTTTGTCATACATXXXXXXXXXXCTTTGGAGGATAGAAAAACTGTTAAATCCATCTGCTAGGCATTGGAGATCTATTGTTTTTTGCGTAGACTGAATGAAAAGGCTATATGCAGTTAGCTATC
ATACATGGAGAACCATCTAGAGTTACTGGACTTCCTTGTAGTCTGGTAAGAGCTTCTATATCTTTCTTTGCCGGTCAATTACTTCTGTTTCGTCATACATXXXXXXXXXXCTTTGGAGGATAGAAAAACTGTTAAATCCATCTGCTAGGCATTGGAGATCTATTGTTTTTTGCGTAGACTGAATGAAAAGGCTATATGCAGTTAGCTATC
Marker70057	40.53
TGAACACGCAGAATGTGGGCAGGGTTTGTTTTGTATTGTCTCTCAATTTCTACCACCGTATACGTTCTAACATTGACATGTTATAATGCTATGTTGCCATXXXXXXXXXXATGTGGCATTCTATTTTTACAGGATCAAATTTGCCAAATGGGACAGTATCATTACCTACAAGCAAGTTTTATGACAAAATAGAGGCATCTTCCGCTAAAA
TGAACACACAGAATGTGGGCAGGGTTTGTTTTGTATTGTCTCTCAATTTCTACCACCGTATACGTTCTAACATTGACATGTTATAATGCTATGTTGCCATXXXXXXXXXXATGTGGCATTCTATTTTTACAGGATCAAATTTGCCAAATGGGACAGTATCATTACCTACAAGCAAGTTTGATGACAAAATAGAGGCATCTTCCGCTAAAA
TGAACACGCAGAATGTGGGCAGGGTTTGTTTTGTATTGTCTCTCAATTTCTACCACCGTATACGTTCTAACATTGACATGTTATAATGCTATGTTGCCATXXXXXXXXXXATGTGGCATTCTATTTTTACAGGATCAAATTTGCCAAATGGGACAGTATCATTACCTACAAGCAAGTTTGATGACAAAATAGAGGCATCTTCCGCTAAAA
Marker13267	40.53
TATATGTAATTGTAAAAACAACTTGAGAATATATATTGTGCTTACGGATGAAGGGGGTGAAGAGGAGGAAGATCAAAAGGCCAGAATTTCCACGGAGCAGXXXXXXXXXXAAACCCCATCGGAGCTGATTCTCGCCATAACCGATTCCGGGATACAGCATCCCATCACCGGCTTCAATGTCTATGTTACCCTTCATGTCATCGACGCCAG
TATATGTAATTGTAAAAACAACTTGAGAATATATATTGTGCTTACGGATGAAGGGGGTGAAGAGGAGGAAGATCAAAAGGCCAGAATTTCCACGGAGCAGXXXXXXXXXXAAACCCCATCGGAGCTGATTCTCGCCATAACCGATTCCGGGATACAGCATCCCATCACCGGCTTCAATGTCTATGTTACCCTTCATGTCATCGACGCCGG
TATATGTAATTGTAAAAACAACTTGAGAATATATATTGTGCTTACGGATGAAGGGGGTGAAGAGGAGGAAGATCAAAAGGCCAGAATTTCCACGGAGCAGXXXXXXXXXXAAACCCCATCGGAGCTGATTCTCGCCATAACCGATTCCAGGATACAGCATCCCATCACCGGCTTCAATGTCTATGTTACCCTTCATGTCATCGACGCCGG
Marker8173	40.53
CAACCTACTGCTGGAGCAGGCCCGGTTTACGGGATAACGCAGTTATCTCCTTCAGCGGCTTCATACACAGGACCATATCTATCCATAACCTCTGCTGGTCXXXXXXXXXXATGGGTCTGCCCTTGCGCCCGGTAAGCTTGCAGTTTTCTGGTTTTTGGATTATATATCATATACTGTTTAGGACAATTTTATATTTTTATGACCACGAGG
CAACCTACTGCTGGAGCAGGCCCGGTTTACGGGATAACGCAGTTATCTCCTTCAGCAGCTTCATACACAGGACCATATCTATCCATAACCTCTGCTGGTCXXXXXXXXXXTGGGTCTGCCCTTGCGCCCGGTAAGCTTGCAGTTTTCTGTTTTTTTGGATTATATATCATATACTGTTTAGGACAATTTTATATTTTTATGACCACGAGG
CAACCTACTGCTGGAGCAGGCCCGGTTTACGGGATAACGCAGTTATCTCCTTCAGCGGCTTCATACACAGGACCATATCTATCCATAACCTCTGCTGGTCXXXXXXXXXXATGGGTCTGCCCTTGCGCCCGGTAAGCTTGCAGTTTTCTGCTTTTTGGATTATATATCATATACTGTTTAGGACAATTTTATATTTTTATGACCACGAGG
Marker17415	40.53
ATGCCTCCACTTATTCATGCTAAGCTGCTGCTCGGAACTAACCTCAATAGCAAAGGAATTTAATGAACAATCTTGATCTTGCTCTTTACTTGATTCTATCXXXXXXXXXXTAGCTAGACATCTCTTTGTTCAATCTATCAGTCATTGAGGATTGAATTGCCAAATTGTTTGGTTTCTCTCGACTACAAGCAGTTAGTCTTGACGCCTCTT
ATGCCTCCACTTATTCATGCTAAGCTGCTGCTCGGAACTAACCTCAATAGCAAAGGAATTTAATGAACAATCTTGATCTTGCTCTTTACTTGATTCTATCXXXXXXXXXXTAGCTAGACATCTCTTTGTTCAATCTATCAGTCATTGAGGGTTGAATTGCCAAATTGTTTGGTTTCTCTCGACTACAAGCAGTTAGTCTCGACGCCTCTT
Marker133826	40.53	seg
TTAATGTAACTTAGACGCTCAGTTCTCATTGGGTTTGATTGCAGTGGTATTAATAATTTGTGTTACTAGAGTTGCAAAAGCTGCTTTAGAGAAAGCATTGXXXXXXXXXXGTAATGTAGTTTACAAACTCCAGAAAGTCTTGCCTTCTCCTAAATGCTCCGTCCTTTATACTAATCATCTGCTTGATGATGCTTTTATATTATCTTCATC
TTAATGTAACTTAGACGCTCAGTTCTCATTGGGTTTGATTGCAGTGGTATTAATAATTTGTGTTACTAGAGTTGCAAAAGCTGCTTTAGAGAAAGCATTGXXXXXXXXXXGTAATGTAGTTTACAAACTCCAGAAAGTCTTGCCTTCTCCTAAATGCTACGTCATTTATACTAATCATCTGCTTGATGATGCTTTTATATTATCTTCATC
Marker96232	41.311	seg
TGTCATGGTCATACTCTTTCCCTTTGATGAAACGCATTACTGACGCCCCTACCTACAAAACATGCACAAGATAAGATAATATTAGTCGTGATTCAAGGGAXXXXXXXXXXAATACTTACTCATATAACAGTATAATTTATAAGAGAATAATTTGAGGGGAATGGAAGATTTTTTTTTATTTCCAGTCAAATAAAATACAAACAATCAGAA
TGTCATGGTCATACTCTTTCCCTTTGATGAAACGCATTACTGACGCCCCTACCTACAAAACATGCACAAGATAAGATAATATTAGTCGTGATTCAAGGGAXXXXXXXXXXTAATACTTACTCATATAACAGTATAATTTATAAGAGAGTAATTTGAGGGGAATGGAAGATTTTTTTTATTTCCAGTCAAATAAAATACAAACAATCAGAA
TGTCATGGTCATACTCTTTCCCTTTGATGAAACGCATTACTGACGCCCCTACCTACAAAACATGCACAAGATAAGATAATATTAGTCGTGATTCAAGGGAXXXXXXXXXXTAATACTTACTCATATAACAGTATAATTTATAAGAGAATAATTTGAGGGGAATGGAAGATTTTTTTTATTTCCAGTCAAATAAAATACAAACAATCAGAA
Marker181189	41.311
TAGGCAACAACGCAAAAACAGACAGAACACGAGGTTTCATTTCTTGCATAACGACTGTGTGAAAAATTTCACATGGAACCAGAGGTTTCCATGGAGACGAXXXXXXXXXXTATAAACACAACTTTATACTCACGGTGCGGTTAATGGCTCCTGGGAGACCCTCAAAGAAAGCAGGCCAACCACAGCCAGAGTTAAATTTGGTGGTGGATT
TAGGCAACAACGCAAAAACAGACAGAACACGAGGTTTCATTTCTTGCATAACGACCGTGTGAAAAATTTCACATGGAACCAGAGGTTTCCATGGAGACGAXXXXXXXXXXTATAAACACAAGTTTATACTCACGGTGCGGTTAATGGCTCCTGGGAGACCCTCAAAGAAAGCAGGCCAACCACAGCCAGAGTTAAATTTGGTGGTGGATT
Marker56538	41.311
GCAACCAAGCGAAAGACGAGGCCGGAAAAACCAGGCTAAAAACGGGCGGTTTCTTGGCGTAAGACGACGGCCATGGGACAGGTATGCGGCCGAAATAAGGXXXXXXXXXXCATATACTCTGATCGAACAACAACTTTTCATTCTTTTTTAAACCCTAATTATGATCTTCAAATTCAAGCCTTTTTGCAGCCACCATCACAGACACATTTT
GCAACCAAGCGAAAGACGAGGCCGGAAAAACCAGGCTAAAAACGGGCGGTTTCTTGGCGTAAGACGACGGCCATGGGACCGGTATGCGGCCGAAATAAGGXXXXXXXXXXTCATATACTCTGATCGAACAACAACTTTCATTCTTTTTTAAACCCTAATTATGATCTTCAAATTCAAGCCTTTTTGCAGCCACCATCACAGACACATTTT
GCAACCAAGCGAAAGACGAGGCCGGAAAAACCAGGCTAAAAACGGGGGGTTTCTTGGCGTAAGACGACGGCCATGGGACCGGTATGCGGCCGAAATAAGGXXXXXXXXXXCATATACTCTGATCGAACAACAACTTTTCATTCTTTTTTAAACCCTAATTATGATCTTCAAATTCAAGCCTTTTTGCAGCCACCATCACAGACACATTTT
Marker24148	41.311	seg
TAGTGCTTGATTATATGGTGCATGATTTGGCTGGCTTGGCTTCAAGCCCCGGAATCAAATTTACAGAACCGCAGGTTGGATTCTACTTATTTCTTTTTACXXXXXXXXXXATTGATGATGGAGGAGTTCTTAATATTGGTGATTTCGGTTTGGCTTCCACATTTGACCCTAACAACAAGCAGCCGATGACCAGTCGAGTGGTTACTCTTT
TGGTGCTTGATTATATGGTGCATGATTTGGCTGGCTTGGCTTCAAGCCCCGGAATCAAATTTACAGAACCGCAGGTTGGATTATACTTATTTCTTTTTACXXXXXXXXXXATTGATGATGGAGGAGTTCTTAATATTGGTGATTTCGGTTTGGCTTCCACATTTGACCCTAACAACAAGCAGCCGATGACCAGTCGAGTGGTTACTCTTT
Marker44628	41.701
ATTATTTTAAGTTTAAGTTAAGAAAATATATCACCTCGGTGATTGCCCTGCAAAATAAAGTGAGCTCATAATCAGATGGTATTTGATTTGCGGAATCATTXXXXXXXXXXATGAATATACTTTAAATAGCTTATGGCCTTAAAAACCAACAATCTGAACAGTTTCAGCATGCTAATAATTTTTAAGTTCAGTTGCATCAATTCTTGTATA
ATTATTTTAAGTTTAAGTTAAGTAAATATATCACCTCGGTGATTGCCCTGCAAAATAAAGTGAGCTCATAATCAGATGGTATTTGATTTGCGGAATCATTXXXXXXXXXXATGAATATACTTTAAATAGCTTATGGCCTTAAAAACCAACAATCTGAACAGTTTCAGCATGCTAATAATTTTTAAGTTCAGTTGCATCAATTCTTGTATA
ATTATTTTAAGTTTAAGTTAAGTAAATATATCACCTCGGTGATTGCCCTGCAAAATAAAGTGAGCTCTTAATCAGATGGTATTTGATTTGCGGAATCATTXXXXXXXXXXATGAATATACTTTAAATAGCTTATGGCCTTAAAAACCAACAATCTGAACAGTTTCAGCATGCTAATAATTTTTAAGTTCAGTTGCATCAATTCTTGTATA
Marker93823	41.701
AATAATCATGCCTGAAGAACGATAGATGAATCAAATATGCCGATGAATCTCTAAAAGATTTTATTAGCAGCAGGACCGGTTTTGGGCCGTGGCGGATGAGXXXXXXXXXXCTTGTGTTATTTGATAATTTTGCAAATATGGGATGAAGAAAAGTCTGTAATTTGATTAAGGAGATTTGTTTCTGTCTTCTTTTGATTTTAAGATAATTGA
AATAATCATGCCTGAAGAACGATAGATGAATCAAATATGCCGATGAATCTCTAAAAGATTTTATTAGCAGCAGGACCGGTTTTGGGCCGAGGCGGATGAGXXXXXXXXXXCTTGTGTTATTTGATAATTTTGCAAATATGGGATGAAGAAAAGTCTGTAATTTGATTAAGGAGATTTGTTTCTGTCTTCTTTTGATTTTAAGATAATTGA
Marker152132	41.701
CAAAATTGGTTAATATGACGTGTTTGGTAAAGTAGATTAGACCACACTGAACAGTATTAAAAAATAAAAAGATGCTAAAAAATCCTAGTCATTGTAGTGTXXXXXXXXXXCTTCAAGAATTTTGTAACTTCAACTTTTGGCGTTGGCTTTCCTAAATCCGCGTAATACTATTAGGATGAAAACACGAGATTTATAATTTTTACTTGCTGA
CAAAATTGGTTAATATGACGTGTTTGGTAAAGTAGATTAGACCACACTGAACAGTATTAAAAAAGAAAAAGATGCTAAAAAATCCTAGTCATTGTAGTGTXXXXXXXXXXCTTCAAAAATTTTGTAACTTCAACTTTTGGCGTTGGCTTTCCTAAATCCGCGTAATACTATTAGGATGAAAACACGAGATTTATAATTTTTACTTGCTGA
Marker59505	41.701
ATTCTTAAAATTATCAACCTCTCGCGCGTTATAAACTTAAATGATGAAGAATATCTTATCTTCATATACTTAACAATTAATTTGAATTGCCATGTTGCCAXXXXXXXXXXATTGACAAGCATTATATCTATTCTAAAGAATTCTAACAACCTAATTTAATGTAAAAAAAAGTTATCTTATAAACTAATATTTTCAAAAATATATAATATG
ATTCTTAAAATTATCAACCTCTCGCGCGTTATAAACTTAAATGATGAAGAATATCTTATCTTCATATACTTAACAATTAATTTGAATTGCCATGTTGCCAXXXXXXXXXXAATTGACAAGCATTATATCTATTCTAAAGAATTCTAACAACCTAATTTAATCTAAAAAAAGTTATCTTATAAACTAATATTTTCAAAAATATATAATATG
ATTCTTAAAATTATCAACCTCTCGCGCGTTATAAACTTAAATGATGAAGAATATCTTATCTTCATATACTTAACAATTAATTTGAATTGCCATGTTGCCAXXXXXXXXXXATTGGCAAGCATTATATCTATTCTAAAGAATTCTAACAACCTAATTTAATGTAAAAAAAAGTTATCTTATAAACTAATATTTTCAAAAATATATAATATG
Marker177484	41.701
GGAAGCAGCATGATATAGACTTCCCTGGAGTTGATAATGCAATGGTTAGAACTACCAAGTTTTGTTATTGGGTGTCTCTTTCGTAAATATGTGTATTGAAXXXXXXXXXXCGGTTAAAAAGACAATGAACTCATATGGAAAAACTAATATTATTGTGACTGGGCATTCAATGGGTGGGGCGATGGCTGGTTTTTGTGGACTCGATATCAG
GGAAGCAGCATGATATAGACTTCCCTGGAGTCGATAATGCAATGGTTAGAACTACCAAGTTTTGTTATTGGGTGTCTCTTTCGTAAATATGTGTATTGAAXXXXXXXXXXCGGTTAAAAAGACAATGGACTCATATGGAAAAACTAATATTATTGTGACTGGGCATTCAATGGGTGGGGCGATGGCTGGTTTTTGTGGACTTGATATCAG
Marker28614	41.701	seg
CATACCCTTGAAGTTTTCATGCATATGAAACTTATCATTTGCATCATTTTTCTTACAAAAAACTTGTTTATAATTTGTCTTGTTCTATAGATAAAGTATAXXXXXXXXXXGCATTGGTGGGAGCAATTTTAAGGAAAACATTAACACGTGCCATAAAATCGAGCTCATGCCACAACTACCTACGTGTCAGTTCATCAGAGGACAAAATAT
CATACCCTTGAAGTTTTCATGCATATGAAACTTATCATTTGCATCATTTTTCTTACAAAAAACTTGTTTATAATTTGTCTTGTTCTATAGATAAAGTATAXXXXXXXXXXGCATTGGTGGGAGCAATTTTAAGGAAAACATTAACACGTGCCATAAAATCGAGCTCATGCCACAACTACCTCCGTGTCAGTTCATCATAGGACAAAATAT
Marker49695	42.23
GACATAACAACTGTTGAAATGGAAATTATTGTAACATTCATCATCATTTTTATCACATCACATCACATCATGTGCAATTTCCTTTAACATGTTAAAAAAAXXXXXXXXXXAATTCGTTTTGATATGGAGGCACATTCATTGTAAGTGTAACCTTTACTGTCACTTCAATTTTTTGGGTTACAAAAGGTTTGGTATATAATTTTAGAAAGT
GACATAACAACTGTTGAAATGGAAATTATTGTAACATTTATCATCATTTTTGTCACATCACATCATGTGCAATTTCCTTTAACATGTTAAAAAAAGGATTXXXXXXXXXXAATTCGTTTTGATATGGAGGCACATTCATTGTAAGTGTAACCTTTACTGTCACTTCAATTTTTTGGGTTACAAAAGGTTTGGTATATAATTTTAGAAAGT
GACATAACAACTGTTGAAATGGAAATTATTGTAACATTCATCATCATTTTTATCACATCACATCATGTGCAATTTCCTTTAACATGTTAAAAAAAAAGGAXXXXXXXXXXAATTCGTTTTGATATGGAGGCACATTCATTGTAAGTGTAACCTTTACTGTCACTTCAATTTTTTGGGTTACAAAAGGTTTGGTATATAATTTTAGAAAGT
Marker26955	42.484
AAATTAAAAGTAGAATCGCGTAAGAGATGACATAAGATAAAAGAGGCTTACACTTGTAAAAATACGTAGCATCAATTATTAACTAACACGCCAGGTCGTTXXXXXXXXXXATAGAGCACAAGATCATACCTGTTAATGGCCTGAACATTCACGTAGCCGAGCTTGGTCAGGGCCCATTAGTCCTCTTCCTACATGGCTTCCCTGAGCTTT
AAATTAAAAGTAGAATTGCGTAAGAGATGACATAAGATAAAAGAGGCTTACACTTGTAAAAATACGTAGTATCAATTATTAACAAACACGCCAGGTCGTTXXXXXXXXXXATAGAGCACAAGATCATACCTGTTAATGGCCTGAACATTCACGTAGCCGAGCTTGGTCAGGGCCCATTAGTCCTCTTCCTACATGGCTTCCCTGAGCTTT
AAATTAAAAGTAGAATTGCGTAAGAGATGACATAAGATAAAAGAGGCTTACACTTGTAAAAATACGTAGTATCAATTATTAACTAACACGCCAGGTCGTTXXXXXXXXXXATAGAGCACAAGATCATACCTGTTAATGGCCTGAACATTCACGTAGCCGAGCTTGGTCAGGGCCCATTAGTCCTCTTCCTACATGGCTTCCCTGAGCTTT
Marker169614	42.484	seg
GTAGAACCCAAAATTAGGAATCATGGTCTCTTCCAGAAATCCCCATCAAGGCATCAACTGATTAGACAATTGTAAACATAAAACTAAAAGAAAAATAGGAXXXXXXXXXXATTAAGACATCCTTCAACAGGGCACGATGCACCTTTTTCATGCATACTACGTTTCATTCCCATAACTTATTAGAGCCATACTAAATAATAAAGAGGGTTT
GTAGAACCCAAAATTAGGAATCATGGTCTCTTCCAGAAATCCCCATCAAGGCATCAACTGATTAGACAATTGTAAACATAAAACTAAAAGAAAAATAGGAXXXXXXXXXXATTAAGACATCCTTCAACAGGGCACGATGCACCTTTTTCATCCATACTACGTTTCATTCCCATAACTTATTAGAGCCATACTAAATAATAAAGAGGGTTT
Marker109424	43.271
CTATCCTATGGCTAAGATTGCTACAAATTTCACAGGCCCTTGAATCGGTCACAGACTCACAGTCACTGATGAGGATACATCATGCTAGTCAGTCGTAGCAXXXXXXXXXXTGAAAATGAATATGTTAAAAAAAATTAAATAATGATTATCGAACAGGGGTTAAATACACCAAAGTGCAGTTTCCATAATAATCTACTTTTTAACATCAAG
CTATCCTATGGCTAAGATTGCTACAAATTTCACAGGCCCTTGAATCGGTCACAGACTCACAGTCACTGATGAGGATACATCATGCTAGTCAGTCGTAGCAXXXXXXXXXXTGAAAATGAATATGTTAAAAAAAATTAAATAATGATTATCGAACAGGGGTCAAATACACCAAAGTGCAGTTTCCATAATAATCTACTTTTTAACATCAAG
CTATCCTATGGCTAAGATTGCTACAAATTTCACAGGCCCTTGAATCGGTCACAGACTCACAGTCACTGATGAGGATACATCATGCTAGTCAGTCGTAGCAXXXXXXXXXXTGAAAATGAATATGTTAAAAAAAATTAAATAATGATTATCGAACAGGGGTTAAATACACCAAAGTGCAATTTCCATAATAATCTACTTTTTAACATCAAG
Marker121259	43.271
TGATATTCTTAAACGTAAGAAAAAGGTAAAATATTCAACAATGATTAGAAATAAACTGTTGCTTAAAAGTATATTTTACTCACCAACTTCTCAAATGTCTXXXXXXXXXXCCCTAAATATATATAATAAAGCAAGGTTTTAGTATTTCCTATGTTGTAAATCATAATAGATATAACCAAGTGGTGGTATTTTCTCACCGCATGACCAAAT
TGATATTCTTAAACGTAAGAAAAGGGTAAAATATTCAACAATGATTAGAAATAAACTGTTGCTTAAAAGTATATTTTACTCACCAACTTCTCAAATGTCTXXXXXXXXXXCCCTAAATATATATAATAAAGCAAGGTTTTAGTATTTCCTATGCTGTAAATCATAATAGATTTAACCAAGTGGTGGTATTTTCTCACCGCATGACCAAAT
Marker96804	43.271	seg
TAATAATTCTTCACACTTTTTGCAGGAGAAACGAACAGGAACTCAGTTGAGGCCTTGGTAAGCCTAAATTTCGTTCTGCAGTATTTTCTTAAGCACTATAXXXXXXXXXXTACACAAAAAATTTACATGGAACATCTCTCTGGTTTGAGGAGGAAAAATGTGTGGCATAATCACAGTAAAACCCATGATAATTATAACTTACTATAATCT
TAATAATTCTTCACACTTTTTGCAGGAGAAACGAACAGGAACTCAGTTGAGGCCTTGGTAAGCCTAAATTTCGTTCTGCAGTATTTTCTTAAGCACTATAXXXXXXXXXXTACACAAAAAATTTACGTGGAACATCTCTCTGGTTTGAGGAGGAAAAATGTGTGGCATAATCACAGTAAAACCCATGATAATTATAACTTACTATAATCT
Marker3083	43.662
CTATCGGCGGCTTCACGGACAGCTCGGCCGCGCTTTGGAGTGGTGGCTTGAGATTGTGAGCCCTTGAGCCGGACCTGGCGCAGCGCTTGAAGCAGCTTTGXXXXXXXXXXCTTCGAACCAATGATCTCTCGGAATTCACAACTGGATTTGAAGGCAGCGATGAAGTCATTTCGACATCCATCTGCTCTGTCTCAATGTATATTTTATTCA
CTATCGGCGGCTTCACGGACAGCTCGGCCGCGCTTTGGAGTGGTGGCTTGAGATTGTGAGCCCTTGAGCCGGACCTGGCGCAGCGCTTGAAGCAGCTTTGXXXXXXXXXXTCTTCGAACCAATGATCTCTCGGAATTCACAACTGGATTTGAAGGCAGCGATGAAGTCATTTCTACATCCATCTGCTGTCTCAATGTATATATTTATTCA
CTATCGGCGGCTTCACGGACAGCTCGGCCGCGCTTTGGAGTGGTGGCTTGAGATTGTGAGCCCTTGAGCCGGACCTGGCGCAGCGCTTGAAGCAGCTTTGXXXXXXXXXXTTCGAACCAATGATCTCTCAGAATTCACAACTGGATTTGAAGGCAGCGATGAAGTCATTTCGACATCCATCTGCTCTGTCTCAATGTATATATTTATTCA
CTATCGGCGGCTTCACGGACAGCTCGGCCGCGCTTTGGAGTGGTGGCTTGAGATTGTGAGCCCTTGAGCCGGACCTGGCGCAGCGCTTGAAGCAGCTTTGXXXXXXXXXXCTTCGAACCAATGATCTCTCGGAATTCACAACTAGATTTGAAGGCAGCGATGAAGTCATTTCGACATCCATCTGCTCTGTCTCAATGTATATTTTATTCA
Marker87958	43.662
CTGATCCAAGAATTTCATAAACATGACATACAAAAGAAAATGTTACTGAACATTTATGTCCAATTTGATTAATAAACCAAGAACATAAACAATTACTCCAXXXXXXXXXXCTCTCGAATTTCTCTTCATATCCATAGTAAGCATTTTCCTTGTGCAATCGATATCCACATTTTCAAAGGAAACCTAGAACTGAATTATCATAAATTTAAA
CTGATCCAAGAATTTCATAAACATGACATACAAAAGAAAATGTTACTGAACATTTATGTCCAATTTGATTAATAAACCAAGAACATAAACAATTACTCCAXXXXXXXXXXCTCTCGAATTTCTCTTCGTATCCATAGTAAGCATTTTCCTTGTGCAATCGATATCCACATTTTCAAAGGAAACCTATAACTGAATTATCATAAATTTAAA
CTGATCCAAGAATTTCATAAACATGACATACAAAAGAAAATGTTACTGAACATTTATGTCCAATTTGATTAATAAACCAAGAACATAAACAATTACTCCAXXXXXXXXXXCTCTCGAATTTCTCTTCGTATCCATAGTAAGCATTTTCCTTGTGCAATCGATATCCACATTTTCAAAGGAAACCTAGAACTGAATTATCATAAATTTAAA
Marker61495	44.606
CGTACAAAGGAGAGGCCACACGACTTTAGAATAGCATTTATCGCGACTCTCTTAGACCAACTTTTCTAACTCTATTATCATATTTGTATTAATTGACTCAXXXXXXXXXXAGATGGAGTCGTTTCCTCTCTGAGATTAGACAGAGGGGTGTAAGGAAAACCTTGTAATATTCTTCTTAATTATAGAGGAAAATCTGCAGCAACAAAAAGA
CGTACAAAGAAGAGGCCACACGACTTTAGAACAGCATTTATCGCGACTCTCTTAGACCAACTTTTCTAACTCTATTATCATATTTGTATTAATTGACTCAXXXXXXXXXXAGATGGAGTCGTTTCCTCTCTGAGATTAGACAGAGGGGTGTAAGGAAAACCTTGTAATATTCTTCTTAATTATAGAGGAAAATCTGCAGCAACAAAAAGA
Marker132025	45.311
TTCTCCATCTATATCCATCATCCAAATGCTCAATTTCACTCTTTGTCTTGAACGCAAATCTCGGTTCTCTTTCCATCTTTTGGTTCTTCTTTTTGGGTTTXXXXXXXXXXAAGTAATCAGAACATGCACAATAGAACACCCTTTTAATCCCGTGTTGAACCTCATCGTATAAAAGATTAAGAGGATCTAAAAAATTGGGAACTTTATCCT
TTCTCCATCTATATCCATCATCCAAATGCTCAATTTCACTCTTTGTCTTGAACGCAAATCTCGGTTCTCTTTCCATCTTTTGGTTCTTCTTTTTGGGTTTXXXXXXXXXXAAGTAATCAGAACATGCACAATAGAACACCCTTTTAATCCCGTGTTGAACCTCGTCGTATAAAAGCTTAAGAGGATCTAAAAAATTGGGAACTTTATCCT
Marker25001	46.016
TAGTCACGCATGTCGTGTGTCGTGTGTCAAAAGTCTCAATATGTTACTTGCATTTCAACACTCACTCGTGCTTATTTTAACGGTCATAAATAATATATTTXXXXXXXXXXTCCTGTCATCTCATTTGTAGACTGAATATTTGTGCAATAAAGAGTATAGACCCTGCACATGATGTTACCATTTTATTCTAGGGAAATCTATCCATGTCAA
TAGTCACACATGTCGTGTGTCAAAAGTCTCAATATATTACTTGCATTTCAACACTCACTCGTGCTTATTTTAACGGTCATAAATAATATATTTATACATAXXXXXXXXXXTCCTGTCATCTCATTTGTAGACTGAATATTTGTGCAATAAAGAGTATAGACCCTGCACATGATGTTACCATTTTATTCTAGGGAAATCTATCCATGTCAA
TAGTCACGCATGTCGTGTGTCAAAAGTCTCAATATGTTACTTGCATTTCAACACTCACTCGTGCTTATTCTAACGGTCATAAATAATATATTTATACATAXXXXXXXXXXTCCTGTCATCTCATTTGTAGACTGAATATTTGTGCAATAAAGAGTATAGACCCTGCACATGATGTTACCATTTTATTCTAGGGAAATCTATCCATGTCAA
TAGTCACGCATGTCGTGTGTCAAAAGTCTCAATATGTTACTTGCATTTCAACACTCACTCGTGCTTATTCTAACGGTCATAAAAATATATTTATACATATXXXXXXXXXXTCCTGTCATCTCATTTGTAGACTGAATATTTGTGCAATAAAGAGTATAGACCCTGCACATGATGTTACCATTTTATTCTAGGGAAATCTATCCATGTCAA
Marker32876	46.016	seg
TCATGTGTTCATAGATGCATATGATCTATGGATATAAAAACAAACTACAATGTTTCTACTGTATTGGATCTTTACAAGACATCGTCCTTCATTTAAGAGGXXXXXXXXXXATCGACCACCCAGCAAGACCTTCTACATCGTTAATATTGGACATACAAAAAACTCGTAGTATAAGTGCTACAAATGTAAGAAAAAACTCATCCGACTGCT
TCATGTGTTCATAGGTGCATATGATCTATGGATATAAAAACAAACTACAATGTTTCTACTGTATTGGATCTTTACAAGACATCGTCCTTCATTTAAGAGGXXXXXXXXXXATCGACCACCCAGCAAGACCTTCTACATCGTTAATATTGGACATACAAAAAACTCGTAGTATAAGTGCTACAAATGTAAGAAAAAACTCATCCGACTGCT
Marker52477	46.016
TGTCACTATTCACATTCGCAATGCGAATAACCTTTTCCTCATTCACGTCATGTTTCCGGATCGCCACAATGGAATCTTGCCTGATCGCCATAGGCAACACXXXXXXXXXXTGAAAACACCTTTTTTCCCCCAATTCGTATTACAAAATTAACTTGAAAAATCAACACGAGAAAGAAATACATTCAACCAACCCAAATAAGTAAATTTATC
TGTCACTATTCACATTCGCAATGCGAATAACCTTTTCCTCATTCACGTCATGTTTCCGGATCGCCACAATGGAATCTTGCCTGATCGCCATAGGCAACACXXXXXXXXXXGAAAACACCTTTTTTTCCCCCAATTCGTATTACAAAATTAACTTAAAAAATCAACACGAGAAAGAAATACATTCAACCAACCCAAATAAGTAAATTTATC
TGTCACTATTCACATTCGCAATGCGAATAACCTTTTCCTCATTCACGTCATGTTTCCGGATCGCCACAATGGAATCTTGCCTGATCGCCATAGGCAACACXXXXXXXXXXGAAAACACCTTTTTTTCCCCCAATTCGTATTACAAAATTAACTTGAAAAATCAACACGAGAAAGAAATACATTCAACCAACCCAAATAAGTAAATTTATC
Marker75865	46.801
ATGAAACCTTTTAGATTAATGAATGGATATGTCTTTCTTTTCTTATTCCTGTTGTATACAAGTTCTGCCAGTTGAGGAACATAATGACCTACAAATAACAXXXXXXXXXXGGAGACTCAAAATGCATATATAACACAAGACTATATATCCCAATGACAATACAACATATTTTATGAACATGTTTGGCTAAGCTTAAAAAGTTTGCTTATA
ATGAAACCTTTTAGATTAATGAATGGATATGTCTTTCTTTTCTTATTCCTGTTGTATACAAGTTCTGCCAGTTGAGGAACATAATGACCTACAAGTAACAXXXXXXXXXXGGAGACTCAAAATGCATATATAACACAAGACTATATATCCCAATGACAATACAACATATTATATGAACATGTTTGGCTAAGCTTAAAAAGTTTGCTTATA
Marker122566	46.801
TTTGTGTTAAGTTTGTTTAGCATTTGAATACCATTTTTCGTGCATAATATGGAAAGACAGAAAAGGGCCATGTTCACTATGATTTATGCTCTCATCTGAAXXXXXXXXXXGTGTTTATACTAGCACATTTACCTAGTTTCCTCCATATTTTTGTCTTGTAACACATGATTGGTTTTCTGTCTCGGTTTCATGTAAAAGGTTAGCATAATA
TTTGTGTTAAGTTTGTTTAGCATTTGAATACCATTTTTCGTGCATAATATGGAAAGACAGAAAAGGGCCATGTTTACTATGATTTATGCTCTCATCTGAAXXXXXXXXXXGTGTTTATACTAGCACATTTACCTAGTTTCCTCCATATTTTTGTCTTGTAACACATGATTGGTTTTCTGTCTCGGTTTCATGTAAAAGGTTAGCATAATA
Marker71038	47.585	seg
TGCTTCTTTAACGATGATCAGCGATCGAAACACCATCATTGATTACCGACAACGTCAATGAAGAATGTGCATCATTGATTATAAACCGATATACATCGATXXXXXXXXXXGATATCTTCTAAAATGATTTCAAGTAAGATTTGCATAAATTGAGAAAATTATATCTTCACGTATGCAAAATTTATTGTATATAAAATTGTATCATCATCA
TGCTTCTTTAACGATGATCAGCGATCGAAACACCATCACTGATTACCGACAACGTCAATGAAGAATGTGCATCATTGATTATAAACCGATATACATCGATXXXXXXXXXXGATATCTTCTAAAATGATTTCAAGTAAGATTTGCATAAATTGAGAAAATTATATCTTCACGTATGCAAAATTTATTGTATATAAAATTGTATCATCATCA
Marker133201	47.585
CCACTAAAGTGGCGCTATGCATCGGACACACTCATTGTAAAGGGCACATTGGATACTCAAGAGGATGATTATTAGGGTAGATATTGACTTGATACTAGCAXXXXXXXXXXAACAGCGATCTTATTTTGTGTCATTATGAATTTCATTTGTTTCGAGAACCAGTTTGATTCTAGATATGATGTTTGATTATTTCAGAAAAAGCTATCAATC
CCACTAAAGTGGCGCTATGCATCGGACGCACTCATTGTAAAGGGCACATTGGATACTTAAGAGGATGATTCTTAGGGTAGATATTGACTTGATACTAGCAXXXXXXXXXXAACAGCGATCTTATTTTGTGTCATTATGAATTTCATTTGTTTCGAGAACCAGTTTGATTCTAGATATGATGTTTGATTATTTCAGAAAAAGCTATCAATC
Marker91836	47.585
AAGAGTTCTAGATAATCTAACCAACTCCGAATAAATTGTCTGCGTTCGATATAAAAATGAAGCCTTAATTCGTTGGTCACAATTACCAAGTTCATGGACTXXXXXXXXXXAAATTCATAATAAGATTATATTTTGCATCACAAGAGTAGGTTGTCAGGCAAAGATGGAGTGGAAATTTTTGAAGAATAAAACCAATTAGAAAAATTTCAT
AAGAGTTCTAGATAATCTAACCAACTCTGAATAAATTGTCTGCGTTCGATATAAAAATGAAGCCTTAATTCGTTGGTCACAATTACCAAGTTCATGGACTXXXXXXXXXXAAATTCATAATAAGATTATATTTTGCATCACAAGAGTAGGTTGTCAGGCAAAGATGGAGTGGAAATTTTTGAAGAATAAAACCAATTAGAAAAATTTCAT
Marker98090	47.585
GTTCCTCTCTCTATCTTGGGCCTTTTTAAATTATATTGTGACTTCATGGTTTGGCTGTGGATAAATGGACTGTTTAATGCTATTCTTACTTCCAGTGATCXXXXXXXXXXCGGTTTCTTAGTCTTGAATTTAGTTTTTGTTTTTAATTTTCAAGCTTACACTTGCCATAACGGGCAACTGTAATGGACTTGAGAGATTCTTGTTGTTTGA
GTTGCTCTCTCTAACTTGGGCCTTTTTAAATTATATTGTGACTTCATGGTTTGGCTGTGGATAAATGGACTGTTTAATGCTATACTTACTTCCAGTGATCXXXXXXXXXXCGGTTTCTTAGTCTTGAATTTAGTTTTTGTTTTTAATTTTCAAGCTTACACTTGCCATAACGGGCAACTGTAATGGACTTGAGAGATTCTTGTTGTTTGA
GTTCCTCTCTCTATCTTGGGCCTTTTTAAATTATATTGTGACTTCATGGTTTGGCTGTGGATAAATGGACTGTTTAATGCTATACTTACTTCCAGTGATCXXXXXXXXXXCGGTTTCTTAGTCTTGAATTTAGTTTTTGTTTTTAATTTTCAAGCTTACACTTGCCATAACGGGCAACTGTAATGGACTTGAGAGATTCTTGTTGTTTGA
Marker125593	47.585	seg
TTTGTCTTGATTTTAGTTTAGTGGATATCCCGTGAATTTTACATATAGTCCTTCAATCAATAATTGTTATTTCTCACCAAGAAAGAAGTGGGTTCGATGTXXXXXXXXXXGAATTACTGTCATATATTTACTTTTTGATTCATGCTTCCGAATTGCATTATCTTGTTTATCCAGATCTGCCAAAGGTTAATGGTTCAAGGGCTTCCAGGG
TTTGTCTTGATTTTAGTTTAGTGGATATCCCCTGAATTTTACATATAGTCCTTCAATCAATAATTGTTATTTCTCACCAAGAAAGAAGTGGGTTCGATGTXXXXXXXXXXGAATTACTGTCATATATTTACTTTTTGATTCATGCTTCCAAATTGCATTATCTTGTTTATCCAGATCTGCCAAAGGTTAATGGTTCAAGGGCTTCCAGGG
Marker63298	48.372	seg
TACTTGACAGATTTTCTTACGAAACTTATAGTTGAGAAAAATGATTAAATCATTTTCTAAAATTATTTTATCAACTTCGATAAGTTTTTTCTTTAAAAATXXXXXXXXXXAATTTGGTTCTGTGTTTTGAATTCCAATGACGTTTCATTGTGGTTTTAAGGTTGTTTTGTAGATAACACGTAATCTTGCCATTTTCTCTACTTCTTTATT
TACTTGACAGATTTTCTTACGAAACTTATAGTTGAGAAAAATGATTAAATCATTTTCTAAAATTATTTTATCAAGTTCGATAAGTTTTTTCTTTAAAAATXXXXXXXXXXAATTTGGTTCTGTGTTTTGAATTCCAATGACGTTTCATTGTGGTTTTAAGGTTGTTTTGTAGATAACACGTAATCTTGGCATTTTCTCTACTTCTTTATT
TACTTGACAGATTTTCTTACGAAACTTATAGTTGAGAAAAATGATTAAATCATTTTCTAAAATTATTTTATCAAGTTCGATAAGTTTTTTCTTTAAAAATXXXXXXXXXXAATTTGGTTCTGTGTTTTGAATTCCAATGACGTTTCATTGTGGTTTTAAGGTTGTTTTGTAGATAACACGTAATCTTGCCATTTTCTCTACTTCTTTATT
Marker30166	48.372	seg
AGAGAAAGCCTGAATTTCAAGCTATTCTCAAGTTTATGATCGTCGTTTTCTCTGCATTTACATATAAAATAGGAATATAAACAAAATCCTTCTTCCTTTCXXXXXXXXXXGAAGGAGAATCAGGAAATGACAAAGAAAGAATCGCTCAAAGAAATCTTTGAACTTTTGTAGAGTATAATCAAATTGAGTTGAGAACCCAAAACAATTACA
AGAGAAAGCCTGAATTTCAAGCTATTCTCAAGTTTATGATCGTCGTTTTCTCTGCATTTACATATAAAATAGGAATATAAACAAAATCCTTCTTCCTTTCXXXXXXXXXXGAAGGAGAATCAGGAAATGACAAAGAAAGAATCGCTCAAAGAAATCTTTGAACTTTTGTAGAGCATAATCAAATTGAGTTGAGAACCCAAAACAATTATA
AGAGAAAGCCTGAATTTCAAGCTATTCTCAAGTTTATGATCGTCGTTTTCTCTGCATTTACATATAAAATAGGAATATAAACAAAATCCTTCTTCCTTTCXXXXXXXXXXGAAGGAGAATCAGGAAATGACAAAGAAAGAATCGCTCAAAGAAATCTTTGAACTTTTGTAGAGTATAATCAAATTGAGTTGAGAACCCAAAACAATTATA
Marker45616	49.563
TTATTACACTATATGGAGAAGTAAAAAACAAGTTGTTGTTACCTGTTGAAAAACTGAAGCAGAGTTTAGAGCAATGGCTCTAGAAATCTGCAAAATTTTAXXXXXXXXXXAATTGCTAGCTGATGTTCTTACCAAGGCTCTACCTAGGCAACTTTCCAAAAAAATGTTGGCAAGTTTGGGATTCATGATACTCTTTGCACCCGCTTGAAG
TTATTACACTATATGGAGAAGTAAAAAACAAGTTGTTGTTACCTGTTGAAAAACTGAAGCAGAGTTTAGAGCAATGGCTCTAGAAATCTGCAAAATTTTAXXXXXXXXXXAATCGCTAGCTGATGTTCTTACCAAGGCTCTACCTAGGCAACTTTCCAAAAAAATGTTGGCAAGTTTGGGATTCATGATACTCTTTGCACCCGCTTGAAG
Marker106530	49.563
ATAAATACCACTTTGAGAACTTGCACTTTTCAAGATTATCAGGATTTCATGATTAATTTATCGCTGCATTCTCATTTTTATATTTTACACTTAATAAATAXXXXXXXXXXCTGCTATTGGTATTTCAAAGGTTCGGCAATTCTTTTTTTAATTGTACGTGTATCCATGTTCAGTTTTCTGATTTATTTTAGGAAGTTCTTACAATTATTT
ATAAATACCACTTTGAGAACTTGCACTTTTCAAGATTATCAGGATTTCATGATTAATTTATCGCTGCATTCTCATTTTTATATTTTACACTTAATAAATAXXXXXXXXXXCTGCTATTGGTATTTCAAAGGTTTGGCAATTCTTTTTTTAATTGTACGTGTATCCATGTTCAGTTTTCTGATTTATTTTAGGAAGTTCTTACAATTATTA
ATAAATACCACTTTGAGAACTTGCACTTTTCAAGATTATCAGGATTTCATGATTAATTTATCGCTGCATTCTCATTTTTATATTTTACACTTAATAAATAXXXXXXXXXXCTGCTATTGGTATTTCAAAGGTTCGGCAATTCTTTTTTTAATTGTACGTGTATCCATGTTCAGTTTTCTGATTTATTTTAGGAAGTTCTTACAATTATTA
Marker76107	49.563
TCTCTGAACCTTTTGCATTTGGTCAACAATGCTTCTTCTTGGTCGTTCGTGTATTAACTTTGGGTCATGGATTTACAAGAGGAAGAAGGAAATGTATCACXXXXXXXXXXATTTTCAACTACACATTCTCTCATAAAATAATTTAACCTGTAGACCCAAAACTTTTTCATATTTTCTAACCACACATTCTATCAAAAATCACTAATCCCA
TCTCTGAACCTTTTGCATTTGGTCAACAATGCTTCTTCTTGGTCGTTCGTGTATTAACTTTGGGTCATGGATTTACAAGAGGAAGAAGGAAATGCATCACXXXXXXXXXXATTTTCAACTACACATTCTCTCATAAAATAATTTAACCTGTAAACCCAAAACTTTTTCATATTTTCTAACCACACATTCTATCAAAAATCACTAATCCCA
TCTCTGAACCTTTTGCATTTGGTCAACAATGCTTCTTCTTGGTCGTTCGTGTATTAACTTTGGGTCATGGATTTACAAGAGGAAGAAGGAAATGTATCACXXXXXXXXXXATTTTCAACTACACATTCTCTCATAAAATAATTTAACATGTAGACCCAAAACTTTTTCATATTTTCTAACCACACATTCTATCAAAAATCACTAATCCCA
Marker71525	49.563
AAAATTATACTTGCTTGTAAATTTAAGGCCTTGGATGAATCAGATATCTATTCATACATCCCCCTATGATATATATTGTAAAAGAAAGCAAAAAGATACAXXXXXXXXXXTTCTTTTGTTTTCCTTACTAAGTTCATATGGAGGAGTTGAAATTGACTGATATTTGGGTTTGAAGTCATGCAGGTTCATGACATTTCTTGGCCAGTTCAA
AAAATTATACTTGCCTGTAAATTTAAGGCCTTGGATGAATCAGATATCTATTCATACATCCCCCTATGATATATATTGTAAAAGAAAGCAAAAAGATACAXXXXXXXXXXTTCTTTTGTTTTCCTTACTAAGTTCATATGGAGGAGTTGAAATTGACTGATATTTGGGTTTGAAGTCATGCAGGTTCATGACATTTCTTGGCCAGTTCAA
Marker125949	49.563
AAGGGTTTACCTCTGGCCTATTTGTCAGCAAGTAGTATCTCCATACTTCCACAGGAATGTTTGTGTCTTTTGCATCGTTTCCAAAAACGCCGACACCCTTXXXXXXXXXXAATTCAAGTATTCTGTAACACTGATGGTCTTCATCAAAGTCCAGTTTTCAGCAGTGCCAATAAGTGTAGATGGGAACATCACCTGAAAAAGTTATAGACC
AAGGGTTTACCTCTGGCCTATTTGTTAGCAAGTAGTATCTCCATACTTCCACAGGAATGTTTGTGTCTTTTGCATCGTTTCCAAAAACGCCGACACCCTTXXXXXXXXXXAATTCAAGTATTCTGTAACACTGATGGTCTTCATCAAAGTCCAGTTTTCAGCAGTGCCAATAAGTGTAGATGGGAACATCACCTGAAAAAGTTATAGACC
Marker55439	49.563
ATTCATCAACTCTAGGTGATTTTCAAAAATATTCGACCTATTTAAAAAATAGTAGTTAAAATTTCTTTCGTGAATAAATCAATCATCATTCACTTGATCAXXXXXXXXXXGAGATGGATGGTAAAACATGGTGACTGAATGTGATTTGATAACGATCATATTTTTCATTTTTATGGAGGAAAAATGAGAATCAAACGGGGCTTAAAGAAG
ATTCATCAACTCTAGGTGATTTTCAAAAATATTCGACCTATTTAAAAAATAGTAGTTAAAATTTCTTTCGTGAATAAATCAATCATCATTCACTTGATCAXXXXXXXXXXGAGATGGATGGTAAAAAATGGTGACTGAATGTGATTTGATAATGATCATATTTTTCATTTTTATGAAGGAAAAATGAGAATCAAACGGGGCTTAAAGAAG
ATTCATCAACTCTAGGTGATTTTCAAAAATATTCGACCTATTTAAAAAATAGTAGTTAAAATTTCTTTCGTGAATAAATCAATCATCATTCACTTGATCAXXXXXXXXXXAGATGGATGGTAAAATATGGTGACTGAATGTGATTTGATAACGATCATATTTTTCATTTTTTATGAAGGAAAAATGAGAATCAAACGGGGCTTAAAGAAG
Marker46647	49.563
AAATGAAATGAACCTAAAGAGTTCAAAATCACAGATTTTGAATTACTGATATTGGATTCCAAAATGTGCGTGTTTGATTTCTTGGTAGAAGATAACATCAXXXXXXXXXXTGTCACTCCTCAGCATCTCTATATGGCAGATAGGGAATCAAAAAACATTTCTGTGTTATCAGCTATTAGCATACTACCTTCTTCTCGGTTGTTTCTTGTT
AAATGAAATGAACCTAAAGAGTTCAAAATCACAGATTTTGAATTACTGATATTGGATTCCAAAATGTGCATGTTTGATTTCTTGGTAGAAGATAACATCAXXXXXXXXXXTGTCACTCCTCAGCATCTCTATATGGCAGATAGGGAATCAAAAAACATGTCTGTGTTATCAGCTATTAGCATACTACCTTCTTCTCGGTTGTTTCTTGTT
AAATGAAATGAACCTAAAGAGTTCAAAATCACAGATTTTGAATTACTAATATTGGATTCCAAAATGTGCGTGTTTGATTTCTTGGTAGAAGATAACATCAXXXXXXXXXXTGTCACTCCTCAGCATCTCTATATGGCAGATAGGGAATCAAAAAACATGTCTGTGTTATCAGCTATTAGCATACTACCTTCTTCTCGGTTGTTTCTTGTT
Marker8097	49.563
AAAATATGAATCGAATGGTGGATTGAAAAAAGAGGCTGGATTTGATGATATGACGAATGTGCCTGCAGATGAAAGAAAGGTGGAAGAGTATGAAAATGACXXXXXXXXXXTGGATGCAAATGAATCTACTCAAGGTATGTGGAAAACAATTTGATGTTCAACTTCATGTCATTACCACCAAATTAAACAAATTTTAGATTTCCAATTCTT
AAAATATGAACCGAATGGTGGATTGAAAAAAGAGGCTGGATTTGATGATATGACGAATGTGCCTGCAGATGAAAGAAAGGTGGAAGAGTATGAAAATGACXXXXXXXXXXTGGATGCAAATGAATCTACTCAAGGTATGTGGAAAACAATTTGATGTTCAACTTCATGTCATTACCACCAAATTAAACAAATTTTAGATTTCCAATTCTT
AAAATATGAACCGAATGGTGGATTGAAAAAAGAGGCTAGATTTGATGATATGACGAATGTGCCTGCAGATGAAAGAAAGGTGGAAGAGTATGAAAATGACXXXXXXXXXXTGGATGCAAATGAATCTACTCAAGGTATGTGGAAAACAATTTGATGTTCAACTTCATGTCATTACCACCAAATTAAACAAATTTTAGATTTCCAATTCTT
AAAATATGAACCGAATGGTGGATTGAAAAAAGAGGCTAGATTTGATGATATGACGAATGTGCCTGCAGATGAAAGAAAAGTGGAAGAGTATGAAAATGACXXXXXXXXXXTGGATGCAAATGAATCTACTCAAGGTATGTGGAAAACAATTTGATGTTCAACTTCATGTCATTACCACCAAATTAAACAAATTTTAGATTTCCAATTCTT
Marker65185	49.563
TCAAGACAGACTGCTACGGTGCTACCATCCATTGTTCCTTTACATCATAAAAGATCAATATTTTAACTAGATTAAAAAATTATGCATGTTTGATAAATAAXXXXXXXXXXTATTTTCCTTCTAGTTTAAGCTCTAGAATCCATTTCATATTTTTTTCCTTTTTTCTTTTTCCTTTTCATGTCTTTCTATATAAAAGAATGTGCCAGTTGT
TCAAGACAGACTGCTACCATCCATTGTTCCTTTACATCATAAAAGATCAATATTTTAACTAGATTAAAAAATTATGCATGTTTGATAAATAAATGATTTTXXXXXXXXXXTATTTTCCTTCTAGTTTAAGCTCTAGAATCCATTTCATATTTTTTTCCCTTTTTCTTTTTCCTTTTCATGTCTTTCTATATAAAAGAATGCGCCAGTTGT
Marker117854	49.563
ACATGTGAAGCCAACCTTATATCCCTCAATCTTAGAAGAGATCCGAAGCAGCTCTCGTGGAGCTTATTCTTGTATTTTGTATCTAACTTCTCATAAACATXXXXXXXXXXTAAAGCACATAAGAACAAGATGCATAAGTTGTATAAACTAAGTTGAGCATACAGATTTACTATAATAAAAAAGAAATTTTGTATAGATTGCAAACACTGT
ACATGTGAAGCCAACCTTATATCCCTCAATCTTAGAAGAGATCCGAAGCAGCTCTCGTGGAGCTTATTCTTGTAATTTGTATCTAACTTCTCATAAACATXXXXXXXXXXTAAAGCACATAAGAACAAGATGCATAAGTTGTATAAACTAAGTTAAGCATACAGATTTACTATAATAAAAAAGAAATTTTGTATAGATTGCAAACACTGT
Marker104909	49.954
CGGATTTAGCAATGTGTTAAGTGGAAATGCAATGGCCCATAACCTTGCTCGAATTGCCAAGAGAAATGAAGAGATGCCCAGACCAGCTGAGGAACAAAATXXXXXXXXXXAAAGGAGAAAACAAAGGGTAAAATTGAAACTGAGGAAAGCACGCAGGTCAGATCCAAAGATGTTGGCAGGGATGAGGTTGGCGGTGATTCCAGTTATAAA
CGGATTTAGCAATGTGTTAAGTGGAAATGCAATGGCCCATAACCTTGCTCGAATTGCCAAGAGAAATGAAGAGATGCCCAGACCAGCTGAGGAACAAAATXXXXXXXXXXAAAGGAGAAAACAAAGGGCAAAATTGAAACTGAGGAAAGCACGCAGGTCAGATCCAAAGATGTTGGCAGGGATGAGGTTGGCGGTGATTCCAGTTATAAA
Marker148509	51.439
AGATCATTGCAAAACTTTTAGCAAATAGGTTGAAAGAGGTTTGAGGAAACTATTTCTCAGAATCAGTGTGAGTGCTTATGTGTGGGGGAGAAAAATTATCXXXXXXXXXXTTTTTTAATCAAGTAAGATTACAGATCTGCCAAAATAACATGTTACTGCTATTCTTCTCTCAAATATCTTTAGGACCAGTTAAATTTTCTTGGAGTATTG
AGATCATTGCAAAACTTTTAGCAAATAGGTTGAAAGAGGTTTGAGGAAACTATTTCTCAGAATCAGTGTGAGTGCTTATGTGTGGGGGAGAAAAATTATCXXXXXXXXXXTTTTTTAATCGAGTAAGATTACAGATCTGCCAAAATAACATGTTACTGCTATTCTTCTCTCAAATATCTTTAGGACCAGTTAAATTTTCTTGGAGTATTG
Marker100927	51.439
CATAACAGGTTGAGTATAAAGAAGTTTTTGTTAGTTTGCATCACAAGCTAAAATACACCGTCTTTCACTTACATACATACTATGACTAGGTTATTCTTGTXXXXXXXXXXTGTGTCCAGAGGTATCAGTCCATTTCACTGTCTTAGTAATGATTTGATATACCCCCTTTGATTGTTTCCTTATAAAGATGCTTTCCGTCATTCATCTGTT
CATAACAGGTTGAGTATAAAGAAGTTTTTGTTAGTTTGCATCACAAGCTAAAATACACCGTCTTTCACTTACATACATACTATGACTAGGTTATTCTTGTXXXXXXXXXXTGTGTTCAGAGGTATCAGTCCATTTCACTGTCTTAGTAATGATTTGATATACCCCCTTTGATTGTTTCCTTATAAAGATGCTTTCTGTCATTCATCTGTT
Marker90828	51.926
TTTTCTACAGATACAAAAGATGTATGATACTGTAACATATGTGTTTTTACAGAAGAGAACACCTGGATTGCATCAAGATATATCCACTAGCTCAACAACTXXXXXXXXXXCCAGGGTAAATTTGAAGTTTCAAACTTTTTGTCCACAGAACAACTTTTTTTTTCATTTTATGAATCTCATAGCTAATCTCTTAAGAAATTTATGCATTTA
TTTTCTACAGATACAAAAGATGTATGATACTGTAACATATGTGTTTTTACAGAAGAGAATACCTGGATTGCATCAAGATATATCCACTAGCTCAACAACTXXXXXXXXXXGACCAGGGTAAATTTGAAGTTTCAAACTTTTTGTCTACAGAACAACTTTTTTTCATTTTATGAATCTCATAGCTAATCTCTTAAGAAATTTATGCATTTA
Marker79167	51.926
ATGCCCACTTTCTTGTTCCTCTATGGTGCGGTGTTTGCTATTGCACACTCACAGCTCCACTTTGAGATTGGTTTTAAGGTGCATTACGTTCTGCTTTGTCXXXXXXXXXXTTCTGCAACCACATCTCCCACTGGTATGTCAATCCACAGGGTCATGCACTGTGGCATATCTTGATGGGTTTTAACTCATACTTCGCAAATGCATTCCTGA
ATGCCCACTTTCTTGTTCCTCTATGGTGCGGTATTTGCTATTGCACACTCACAGCTCCACTTTGAGATTGGTTTTAAGGTGCATTACGTTCTGCTTTGTCXXXXXXXXXXTTCTGCAACCACATCTCGCACTGGTATGTCAATCCACAGGGTCATGCACTGTGGCATATCTTGATGGGTTTTAACTCATACTTCGCAAATGCATTCCTGA
Marker30857	51.926
AATCTAAGCAAGCAATGGAAACTATGATACAAGTAAAACAAATTCAAGTATATTATATATCATGTTGTAAAAATAATTTTCCTTCCTTTTTTTTTTTGTAXXXXXXXXXXAAAGTAAATAACAAATGTGATGCATGCATAACTAATAATTCATAGCGATTAAGAACAAACATACACCAAAAATACCTAATTAGTTAGGTATATGGACGCT
AATCTAAGCAAGCAATGGAAACTATGATACAAGTAAAAAAAATTCAAGTATATTATATATCATGTTGTAAAAATAATTTTCCTTCCTTTTTTTTTTTTGTXXXXXXXXXXAAAGTAAATAACAAATGTGATGCATGCATAACTAATAATTCATAGCGATTAAGAACAAACATACACCAAAAATACCTAATTAGTTAGGTATATGGACGCT
Marker107676	51.926
ACTTTGATCCCTTGACCGACGAGCCCCTCCCAGGCCGTTATGAATGGGGGAAACTCAAACCTTAGATTTTCTTTTGCCAGACTTCTGCAGTTTCTTGTTTXXXXXXXXXXCAGAAGGAAAGGGAAAGCAGGTCGTAGTTTTCATGTTCAACGAATTAGATTTTTGTCCTAGCTGTATAAAAGTTAATTAGAACGTGTTGTAATCCTCTAA
ACTTTGATCCCTTGACCGACGAGCCCCTCCCGGGCCGTTATGAATGGGGGAAACTCAAACTTTAGATTTTCTTTTGCCAGACTTCTGCAGTTTCTTGTTTXXXXXXXXXXCAGAAGGAAAGGGAAAGCAGGTCGTAGTTTTCATGTTCAACGAATTAGATTTTTGTCCTAGCTGTATAAAAGTTAATTAGAACGTGTTGTAATCCTCTAA
ACTTTGATCCCATGACCGACGAGCCCCTCCCGGGCCGTTATGAATGGGGGAAACTCAAACTTTAGATTTTCTTTTGCCAGACTTCTGCAGTTTCTTGTTTXXXXXXXXXXCAGAAGGAAAGGGAAAGCAGGTCGTAGTTTTCATGTTCAACGAATTAGATTTTTGTCCTAGCTGTATAAAAGTTAATTAGAACGTGTTGTAATCCTCTAA
Marker146280	52.909
CGTGTTTATAGACAAAACAATACAAGTATCATTTAACGACACTTGTGTCATTCTATTGATTTCTCCAATATTTTCCCTTCTTTTCCAATGCAACAAACTCXXXXXXXXXXTGAAATGAGTTCAACTTATTGGTTCTCGAGACACGAACTTTCTTGACTGCTTATATTCGTGTTTATAGACAGAACGACACTAGTATCATTAAATGACATT
CGTGTTTATAGACAAAACAATACAAGTATCATTTAACGACACTTGTGTCATTCTATTGATTTCTCCAATATTTTCCCTTCTTTTCCAATGCAACAAACTCXXXXXXXXXXTGAAATGAATTCAACTTATTGGTTCTCGAGACACGAACTTTCTTGACTGCTTATATTCGTGTTTATAGACAGAACGACACTAGTATCATTAAATGACATT
Marker148283	52.909
TAAATTCATAATAAACTCACATTGAGTGCGGAAAAAGTATTAATAGAATTATTATGGCTAAAACGAGCTGAACAAGAAAATAGGACCATCTATGAATCAAXXXXXXXXXXGTAATACTAATAGTTGTATAAAATTGTATCTAAGTCTTTGTTTTAGTCGTTTCTAGTTATTTATTCTAGAATGAAGATAATTTTTGGTGATGTTATAACT
TAAATTCATAATAAACTCACATTGAGTGTGGAAAAAGTATTAATAGAATTATTATGGCTAAAACGAGCTGAACAAGAAAATAGGACCATCTATGAATCAAXXXXXXXXXXAATAGTTTTATAAAATTGTATCTAAGTCTTTGTTTTAGTCGTTTCTAGTTATTTATTCTAGAATGAACCCATGAAGATAATTTTTGGTGATGTTATAACT
Marker154808	52.909
CCCTCCATTGTAAAATAAATGGGCGATTTTAACTTGTTTGTCAACTGGAATTTTTCTGGAGTGATACTCATTTATCTTGTGTGTAACAAAATCATTTACAXXXXXXXXXXCACTAGTTTTCCCTGTAAACTCATCTCATATGCATCCGTCAGCTGCATTATCCAAAGACTATTTTTAGAGATAGTATAGGCGCTTACACAGTCATTGGTG
CCCTCCATTGTAAAATAAATGGGCGATTTTAACTTGTTTGTCAACTGGAATTTTTCTGGAGTGACACTCATTTATCTTGTGTGTAACAAAATCATTTACAXXXXXXXXXXCACTAGTTTTCCCTGTAAACTCATCTCATATGCATCCGTCAGCTGCATTATCCAAAGACTATTTTTAGAGATAGTATAGGCGCTTACACAGTCATTAGTG
Marker173025	53.891
GTAGCCATTGACTAGCCATCCTCAGACTCAGGGCTTTTTTCAGCAATCATTTGTCTCGAAGTAGAGCGGTAGTTCCAACAATGATAAATTTTCTTATTGTXXXXXXXXXXAAGTGTTGTTGATATGAGACAGAATCAAATTCAGGGAGATGTTTCGGCTAACAGAACAGTTACAAACAATTTGGTCCAGTCCAATATTGCAAGTGGTAGT
GTAGCCATTGACTAGCCATCCTCAGACTCAGGGCTTTTTTCAGCAATCATTTGTCTCGAAGTAGAGCGGTAGTTCCAACAATGATAAATTTTCTTATTGTXXXXXXXXXXAAGTGTTGTTGATATGAGACAGAATCAAATTCAGGGAGATGTTTCGGCTAACAGAACAGTTACAAACAATTTGGTCCAGTCAAATATTGCAAGTGGTAGT
Marker128620	53.891
CAAGTTAGGGTTAGTATATAATCTTTGTAATTCTCTTCTTTGTAGATTCATTCATTCAATATACATAAAAACATAGAGGTATTATTCTCCTCTCCATATCXXXXXXXXXXATTAACACAGGATATCAAAGGCCTTGGATCAGCAAGTGGGATTATCAGGCTTTTTAATCATGATGCTGAAAAGCGAACTACTACTTTGCACCTTCAACCA
CAAGTTAGGGTTAGTATATAATCTTTGTAATTCTCTTCTTTGTAGATTCATTCATTCAATATACATAAAAACATAGAGGTATTATTCTCCTCTCCATATCXXXXXXXXXXATTAACACAGGATATCAAAGGCCTTGGATCATTAAGTGGGATTATCAGGCTTTTTAATCATGATGCTGAAAAGCGAACTACTACTTTGCACCTTCAACCA
Marker36208	53.891
AGACTCGTAAACGCATCACGTGAAAAGTTGAAGAACTCAATCTTAATTTTTCAAAAAAATAAATAAAAATGAAAATCTCAACTTTAATACTAATCACTATXXXXXXXXXXAAGAGAATATTTATGTTAATCCAATTGAACTTGTGGCTGAGAGGCTTTGAAAACAAGCTTAAAGCCTACACGTAAAGCGAATGACTGAGGAAGAAAGGGA
AGACTCGTAAACGCATCACGTGAAAAGTTGAAGAACTCAATCTTAATTTTTCAAAAAAATAAAAATAAAAATGAAAATCTCAACTTTAATACTAATCACTXXXXXXXXXXAAGAGAATATTTATGTTAATCCAATTGAACTTGTGGCTGAGAGGCTTTGAAAACAAGCTTAAAGCCTACACGTAAAGCGAATGACTGAGGAAGAAAGGGA
AGACTCGTAAACGCATCACATGAAAAGTTGAAGAACTCAATCTTAATTTTTCAAAAAAATAAAAATAAAAATGAAAATCTCAACTTTAATACTAATCACTXXXXXXXXXXAAGAGAATATTTATGTTAATCCAATTGAACTTGTGGCTGAGAGGCTTTGAAAACAAGCTTAAAGCCTACACGTAAAGCGAATGACTGAGGAAGAAAGGGA
Marker78781	55.291
TCTTGAGCTCCACAAATGGAGCATATATATATAGAAACATATGGTAGCTAACCTACTACCTAGACACATGCCACTCCCTTTAATTTATGGACTAGTTGCCXXXXXXXXXXCAATACCCAACAATTACGATGCTTTAAGAAAAAAATATTTAAATAGTTTTCTTCTGGAATCACTTTTAGTATAATAACGATAAATATGTAGCTTGAATCT
TCTTGAGCTCCACAAATGGAGCATATATATATAGAAAGATATGGTAGCTAACCTACTACCTAGACACATGCCACTCCCTTTAATTTATGGACTAGTTGCCXXXXXXXXXXCAATACCCAACAATTACGATGCTTTAAGAAAAAAATATTTAAATATTTTTCTTCTGGAATCACTTTTAGTATAATAACGATAAATATGTAGCTTGAATCT
TCTTGAGCTCCACAAATGGAGCATATATATATATAGAAAGATATGGTAGCTAACCTACTACCTAGACACATGCCACTCCCTTTAATTTATGGACTAGTTGXXXXXXXXXXCAATACCCAACAATTACGATGCTTTAAGAAAAAAATATTTAAATATTTTTCTTCTGGAATCACTTTTAGTATAATAACGATAAATATGTAGCTTGAATCT
Marker65423	55.291
GAATACACCAAAATACATGTCCCCTCCATATGAACACCAGAAAAATCCAACGACCTAAGATCCTGGACGAACCTGGACTCTTTCTCGTCCAGGTTCATCCXXXXXXXXXXCAGCAGTCCAAGAAAATCAGAGAAACAAGAGGAGTATCACGTCGTTCATAAACTTCCATCTGGTGACAGTCCTTATGTCAGAGCCAAATATGTTCAAGTA
GAATACACCAAAATACATGTCCCCTCCATATGAACACCAGAAAAATCCAACGACCTAAGATCCTGGACGAACCTGGACTCTTTCTCGTCCAGGTTCATCCXXXXXXXXXXCAGCAGTCCAAGAAAATCAGAGAAACAAGAGGAGTATCACGTCGTTCATAAACTTCCATCTGGTGAAAGTCCTTATGTCAGAGCCAAATATGTTCAAGTA
Marker95307	56.69
TTCAAATGTCGAAAGGTATTTACGATTAAATTAAAATCTTTTCTATCATCAAAATTGGCGAGAGAATCAATTTGTCTTTCTTTGTCTTTCGAATTGATTAXXXXXXXXXXCGATTGTGAGTTATGAATAGGTATTGTAGTAGGAAATGCGATTTTAAGAAGGAAGACATAACTTGTATTAACTAGTTGATCGCTCATGACATTTATAAAA
TTCAAATGTCGAAAGGTATTTACGATTAAATTAAAATCTTTTCTATCATCAAAATTGGCGAGAGAATCAATTTGTCTTTCTTTGTCTTTCGAATTGATTAXXXXXXXXXXCGATTGTGAGCTATGAATAGGTATTGTAGTAGGAAATGCGATTTTAAGAAGGAATACATAACTTGTATTAACTAGTTGATCGCTCATGACATTTATAAAA
TTCAAATGTCGAAAGGTATTTACGATTAAATTAAAATCTTTTCTATCATCAAAATTGGCGAGAGAATCAATTTGTCTTTCTTTGTCTTTCGAATTGATTAXXXXXXXXXXCGATTGTGAGCTATGAATAGGTATTGTAGTAGGAAATGCGATTTTAAGAAGGAAGACATAACTTGTATTAACTAGTTGATCGCTCATGACATTTATAAAA
Marker143544	56.69
ACTACTCCGGACATACATGGGTTAACAAGCCAAGCATTACAACGATCTAATGATCCAAATAAAGGATACAGCATGAATCAAAACACTACAATTTCAGCTGXXXXXXXXXXGCTCTTTTATCACCTTATTTTATCGTTTCTTCTTCGTTATTTTACATCTCTCCAAGTTAAGGAACATTGGGAAAAGGAAGCATATGGAGAAACATTACTA
ACTACTCCGGACATACATGGGTTAACAAACCAAGCATTACAACGATCTAATGATCCAAATAAAGGATACAGCATGAATCAAAACACTACAATTTCAGCTGXXXXXXXXXXGCTCTTTTATCACCTTATTTTATCGTTTCTTCTTCGTTATTTTACATCTCTCCAAGTTAAGGAACATTGGGAAAAGGAAGCATATGGAGAAACATTACTA
Marker155243	56.69
CGAGCACATTTTCAAGAACTTGTGTGCTCAATGAACGTCAAGAGGGAGCTCGAGCGCTCATCCGACTATTTTTCCTATTTCAGCTTCTAAACACTCCTAAXXXXXXXXXXATACTGATGGATATAAAAGGAGACCGAAATTCTAGGTAAGGAAGCATGAGTTCGTTCTTGGAGATTCGCATGGGAAAAGAAATCTTGAGATTATAAAATA
CGAGCACATTTTCAAGAACTTGTGTGCTCAATGAACGTCAAGAGGGAGCTCGAGCGCTCATCCGACTATTTTTCCTATATCAGCTTCTAAACACTCCTAAXXXXXXXXXXATACTGATGGATATAAAAGGAGACCGAAATTCTAGATAAGGAAGCATGAGTTCGTTCTTGGAGATTCGCATGGGAAAAGAAATCTTGAGATTATAAAATA
Marker18797	56.69
ACAAACGGTCCCTCCATCAACTCGCAAAAGAAAAAGGTGATCACATAGTTCTTGGTTTGTGAAGACGCATTCAAAGTGCAATGTTTTTTTTCCCATGTTGXXXXXXXXXXCAGATGGACAGGGACAAATTTCCCCAGCAATACCAATATGCACTTTGGAGCTCATAGTGGTGAGGTTCTGAGTCCTATGGACGCTACTTTGGAAAATGAG
ACAAACGGTCCCTCCATCAACTCGCAAAAGAAAAAGGTGATCACATAGTTCTTGGTTTGTGAAGACGCATTCAAAGTGCAATGTTTTTTTTCCCATGTTGXXXXXXXXXXCAGATGGACAGGGACAAATTTCCCCAGCAATACCAATATGCACTTAGGAGCTCATGGTGGTGAGGTTCTGAGTCCTATGGACGTTACTTTGGAAAATGAG
Marker70365	56.69
GAATATCAAGGGGAAAAAAACCCTAATTTCTTAAAAGTAGACTTTACAAAAAATTATAGATCTCACTTGAGTTTGTATAAACTCGTTTTCTTTTAGTTTTXXXXXXXXXXCACAAAAGACTTATTTTGACCTATACCTAGGAGGTTCAACGATCACATTTAACGCCTACAATCCCCTGTCGAGCATTTAATAAATTGAATTATGCTCGAT
GAATATCAAGGGGAAAAAACCATAATTTCTTAAAAGTAGACTTTACAAAAAATTATAGATCTCACTTGAGTTTGTATAAACTCGTTTTCTTTTAGTTTTTXXXXXXXXXXACAAAAAGACTTATTTTGACCTATACCTAGGAGGTTCAACGATCACATCTAACGCCTACAATCCCCTGTCGAGCATTTAATAAATTGAATTATGCTCGAT
Marker18468	56.69	seg
AACATGAAATTCCTAAATTACTACGCCAATCAGGATGAAACCAGACGTTTTATAATATGAAATCAAAAATTAAAATACAATTTTTTTTAAAATAATATATXXXXXXXXXXAGTCGATTCTTGACAATCTTCATTGCAGAAAATACTCTCTCTACCGTAGCAATAGCAATTGGGAGAATTAACGCCAATGTTACAAGCCTGTAAACTAATG
AACATGAAATTCCTAAATTACTACGCCAATCAGGATGAAACCAGACGTTTTATAATATGAAATCAAAAATTAAAATACAATTTTTTTAAAAATAATATATXXXXXXXXXXAGTCGATTCTTGACAATCTTCATTGCAGAAAATACTCTCTCTACCGTAGCAATAGCAATTGGGAGAATTAACGCCAATGTTACAAGCCTGTAAACTAATG
Marker101473	56.69	seg
TGAAATAAGTGAACGATTTGGTTAGAGACTTGGTCAACGATCGCCAAGGGTTTTTAGCTAGACATCTAAAAAACAATCGCAACAAAGTGCATACGATGCAXXXXXXXXXXAAACCATATATATCCACTCTCGTGCCTTTTGAAGATCGTACTGTGCTTATGTTGGACGACATTGCCAGAAATATTGTCGCTCACAATCACTCCGAGCAAG
TGAAATTAGTGAACGATTTGGTTAGAGACTTGGTCAACGATCGCCAAGGGTTTTTAGCTAGACATCTAAAAAACAATCGCAACAAAGTGCATACGATGCAXXXXXXXXXXCAACCATATATATCCACTCTCGTGCCTTTTGAAGATCGTACTGTGCTTATGTTGGACGACATTGCCAGAAATATTGTCGCTCACAATCACTCCGAGCAAG
Marker183171	56.69
ACTTGATCCATGGACATGGTTAATTACAAAATTCCAACAATTGTAGTGTAATAGTATATCTACAAATATGACCTTTGAGCAAAATGAGTGATTTTTTCCTXXXXXXXXXXCAAATCCAAATGTCCAGTGGACACATCATTCATAGTTTGTTGTCATAAAGTTGCATCCACATCATCCATAACCTCCTTATATAAAGTCATATTATCAACT
ACTTGATCCATGGACATGGTTAATTACAAAATTCCAACAATTGTAGTGTAATAGTATATCTACAAATATGACCTTTGAGCAAAATGAGTGATTTTTTTCCXXXXXXXXXXCAAATCCAAATGTCCAGTGGACACATCATTCATAGTTTGTTGTCATAAAGTTGCATCCACATCATCCATAACCTCCTTATATAAAGTCATATTATCAACT
Marker88853	57.237
TATTTACTACATGGACTTTTGATGGGAGGCTTAGATTTGTCAATGTTTCACTAATTCTAAGCAATCAATCAATCGTCTAACGGTGTTTTGAAGTAGATACXXXXXXXXXXCTTCAATAAAATAATATTACACGTAAAATCCAAAACTTTTTCTTATTTTTTAATCACACATTTTTCAAAAAATTACTATTCAAAATACATTTTCCCCCAA
TATTTACTACATGGATTTTTGATGGGAGGCTTAGATTTGTCAATGTTTCACTAATTCTAAGCAATCAATCAATCGTCTAACAGTGTTTTGAAGTAGATACXXXXXXXXXXCTTCAATAAAATAATATTACACGTAAAATCCAAAACTTTTTCTTATTTTTTAATCACACATTTTTCAAAAAATTACTATTCCAAAATACATTTCCCCCAA
Marker28023	57.237
GTTGTCAAAAGGCACCACATCCCCATTACTAAACATATGTCGTGTTCTTTTCCTCGGTGCAGCACCCTGTGAACCGGAAACTGTAGGAGAAGCTTGACATXXXXXXXXXXCAATGTGATCGTCAAGAGCTTTACATGCTTTCTCGAGAATTGACTGAAGATACTTGGCTTGTGCTTCAATTCGGAGCTGGAGACGACGCTGAACCTGTTT
GTTGTCAAAAGGCACCACATCCCCATTACTAAACATATGTCGTGTTCTTTTCCTCGGTGCAGCACCCTGTGAACCGGAAACTGTAGGAGAAACTTGACATXXXXXXXXXXCAGTGTGATCGTCAAGAGCTTTACATGCTTTCTCGAGAATTGACTGAAGATACTTGGCTTGTGCTTCAATTCGGAGCTGGAGACGACGCTGAACCTGTTT
GTTGTCAAAAGGCACCACATCCCCATTACTAAACATATGTCGTGTTCTTTTCCTCGGTGCAGCACCCTGTGAACCGGAAACTGTAGGAGAAGCTTGACATXXXXXXXXXXCAATGTGATCGTCAAGAGCTTTACATGCTTTCTCGAGAATTGACTGAAGATACTAGGCTTGTGCTTCAATTCGGAGCTGGAGACGACGCTGAACCTGTTT
Marker128453	57.237
TTGTCAAGCTTCTTACTTATAGATGAATCTGTCTATATGATCAAATAACGAAATTTTAAGATGGATTCATGAAGTCATTATGGTTTAGAAAACTTTCCAAXXXXXXXXXXTACTAATGAACATGGTTGATGAACCGTATGGAAATAAATTATAATGATAAATAACATTTTAAATTATAAATAAATAAAAATAAGCAGGGAATATGTGGTT
TTGTCAAGCTTCTTACTTATAGATGAATCTGTCTATATGATCAAATAACGAAATTTTAAGATGGATTCATGAAGTCATTATGGTTTAGAAAACTTTCCAAXXXXXXXXXXACTAATGAACATGGTTGATGAGACCGTATGGAAATAAATTATAATGATAAATAACATTTTAAATTATAAATAAATAAAAATAAGCAGGGAATATGTGGTT
Marker107826	57.237
TTCTACATTTGTAATTTGGCTATATATACATTAGCCATGTATTTTCATTAATTAGAAGTTGAATATGTCAGGTCTCCCTCTTCTCATTGTGTATATATTGXXXXXXXXXXCAGTAACTTCAATGCTTCATATCCGGTAAGTTTGCAAAGTTGTTGATATACGATAGGTGCACCTCATATCCAGTATCTTCAATTAAAGCCAAATCTGGTA
TTCTACATTTGTAATTTGGCTATATATACATTAGCCATGTATTTTCATTAATTAGAAGTTGAATATGTCAGTTCTCCCTCTTCTCATTGTGTATATATTGXXXXXXXXXXCAATAACTTCAATGCTTCATATCCGGTAAGTTTGCAAAGTTGTTGATATACGATAGGTGCACCTCATATCCAGTATCTTCAATTAAAGCCAAATCTGGTA
TTCTACATTTGTAATTTGGCTATATATACATTAGCCATGTATTTTCATTAATTAGAAGTTGAATATGTCAGTTCTCCCTCTTCTCATTGTGTATATATTGXXXXXXXXXXCAGTAACTTCAATGCTTCATATCCGGTAAGTTTGCAAAGTTGTTGATATACGATAGGTGCACCTCATATCCAGTATCTTCAATTAAAGCCAAATCTGGTA
Marker177387	57.237
CCTCCCTCTTTTTTCAATAATTTGTTCAGAGGTCATGAGAAAGCTTCGATGGAGTGAGTGCAGTCATCATACTTAGCAGTTCCATCTCTTTATAAAGGTCXXXXXXXXXXCAATGGGATGTCTTTTTTATTTCCTCTTCACTCCTAATGGGAGAAAGTTTGAAATAGGATTTTTTTTATCGGGTAAATAAATATATATTAATCAAAATTG
CCTCCCTCTTTTTTCAATAATTTGTTCAGAGGTCATGAGAAAGCTTCGATGGAGTGAGTGCAGTCATCATACTTAGTAGTTCCATCTCTTTATAAAGGTCXXXXXXXXXXCAATGGGATGTCTTTTTTATTTCCTCTTCACTCCTAATGGGAGAAAGTTTGAAATAGGATTTTTTTTATCGGGTGAATAAATATATATTAATCAAAATTG
Marker37258	57.784
ATAGCTATACTTCAAAGTTCAAAACAAACCACAGCAAATCAAGAAAATTACATTACAAAAACAAGTTGAGGTTAAATTAAGGAAAAGATGACTTGCATTGXXXXXXXXXXCAAAATGTTAAGGGTTTGGTAATACAATTGAAAGTTCAAAGTGGCACGTTTTAAATAAACAATAGTATGAAAGGACAGTGAATTTTGCTTTCCTTTTTAT
ATAGCTATACTTCAAAGTTCAAAACAAACCACAGCAAATCAAGAAAATTACATTACAAAAACAAGTTGAGGTTAAATTAAGGAAAAGATGACTTGCATTGXXXXXXXXXXCAAAATGTTAAGGGTTTGGTAATAAAATTGAAAGTTCAAAGTGGCACGTTTTAAATAAACAATAGTATGAAAGGACAGTGAATTTTGCTTTCCTTTTTAT
Marker169377	57.784
ACCTCCAAAGATAAACACATACCTTGTAAGTGATCTCCTCTTATCAAGATTTCCTGCATAATTTGAATCCACATACTCAATGACTACATTTGTATTTCTAXXXXXXXXXXAATCAATTGCACTGGAATAAGGAACTTGAGACATATAATCAATGTCTTCATCTGACTGATGACACAATTCAAACGATAATCCAAGGTGGGCAGCTAATGG
ACCTCCAAAGATAAACACATACCTTGTAAGTGATCTCCTCTTATCAAGATTTCCTGCATAATTTGAATCCACATACTCAATGACTACATTTGTATTTCTAXXXXXXXXXXAGCGAATCAATTGCACTGGAATAAGGAACTTGAGACATATAATCAATGTCTTCATCTGACTGAACAATTCAAACGATAATCCAAGGTGGGCAGCTAATGG
Marker114466	58.057
CCTACCATAACATGCAATAAATGGATTTGAGTGCAATATACCTCGTTTTATTTGCAATGTGAATGTCCATCAACTAATCATTTACTAATGAGTAAAGCCAXXXXXXXXXXAGTGTTAGTTTCTTGCCATCCTTACTGAACCTTTTTACAAGCTTCACAGCACACATGCAATGCTGGTTGTGGGACAAGTTTGGATGAATCGGATTGAAGT
CCTACCATAACATGCAATAAATGGATTTGAGTGCAATATACCTCGTTTTATTTGCAATGTTAATGTCCATCAACTAATCATTTACTAATGAGTAAAGCTAXXXXXXXXXXAGTGTTAGTTTCTTGCCATCCTTACTGAACCTTTTTACAAGCTTCACAGCACACATGCAATGGTGGTTGTGGGACAAGTTTGGATGAATCGGATTGAAGT
Marker115973	58.057
TGGAATCTTCCCCCAAAAGTTAACAGTTGCACCTCTTACGTTCATATTTACAATTCAAGAAGTATACTCAATCATATGGCTCTTAATTGCAATTTCCAGAXXXXXXXXXXAAAGATGAGGACTCGGCAAAAACAGGTAATATCAAAGTAGGGATCACCATATTTGTGCTGAACATTCTCTTCAAGGTAAGGTAAATGCTTCAATTGTCTA
TGGAATCTTCCCCCAAAAGTTAACAGTTGCACCTCTTACGTTCATATTTACAATTCAAGAAGTATACTCAATCCTATGGCTCTTAATTGCAATTTCCAGAXXXXXXXXXXAAAGATGAGGACTCGGCAAAAACAGGTAATTTCAAAGTAGGGATCACCATATTTGTGCTGAACATTCTCTTCAAGGTAAGGTAAATGCTTCAATTGTCTA
Marker81134	58.33
CAATAATGTTAAAGGTGAAAATTCTGCATCAAATAATGATGAAAAGATTAACCAACGTATTAAAGTTTTTATTGTTCCTCTTAAAATAACGACATTTTAAXXXXXXXXXXGTTAATGAGGGAAACCTAAATTCTTTAAAAGTTTATATATTGAAGAATAATCAATAATCAATATATACAGTTATTCATTGTAAATTTGAAATAGAAGAAT
CAATAATGTTAAAGGTGAAAATTCTGCATCAAATAATGATGAAAAGATTAACCACCGTATTAAAGTTTTTATTGTTCCTCTTAAAATAACGACATTTTAAXXXXXXXXXXGTTAATGAGGGAAACCTAAATTCTTTAAAAGTTTATATATTGAAGAATAATCAATAATCAATATATACAGTTATTCATTGTAAATTTGAAATAGAAGAAT
Marker132173	58.33
CGCTTCTCTCAGCGCACCTGTAGATTAAATGAGTAGAATATCAGATGGGCTTTCAAAAATTTGGTGTTCACATTTTTGCAAAGTTGTTTAGACACACAAAXXXXXXXXXXTTTTAAATACTATTATCCTCAAGTCAACAGAGAGAGAAGAATTTAGAAGCCAACAAAATTCTCAAAGCATTTGTAAAACCTTTATTCTTCTCAGTAATAC
CGCTTCTCTCAGCGCACCTGTAGATTAAATGAGTAGAATATCAGATGGGCTTTCAAAAATTTGGTGTTCACATTTTCTGCAAAGTTGTTTAGACACACAAXXXXXXXXXXTTTTAAATACTATTATCCTCAAGTCAACAGAGAGAGAAGAATTTAGAAGCCAACAAAATTCTCAAAGCATTTGTAAAACCTTTATTCTTCTCAGTAATAC
Marker90878	58.33
TTTGCAACCAAAAACAAATTTGGATTTTTTTTTTCCAAATCTTTCATCTCAAATTCATTTTTCAAATAATCTATAGTTTTGTTGAGTTTTCAGGAGTTCCXXXXXXXXXXTAAGGCAAATATACTACATACATTCGAATTGTCTCAGTTCATATAATGATCTTTACAATTTAATTGAGAACATAATTTTCAGGCCTGTATCATTTCTTTC
TTTGCAACCAAAAACAAATTTGGATTTTTTTTTCCAAATCTTTCATCTCAAATTCATTTTTCAAATAATCTATAGTTTTGTTGAGTTTTCAGGAGTTCCAXXXXXXXXXXTAAGGCAAATATACTACATACATTCGAATTGTCTCAGTTCATATAATGATCTTTACAATTTAATTGAGAACATAATTTTCAGGCCTGTATCATTTCTTTC
Marker25468	58.33
TTCCCTTAACTTTTATTAAAATTTACTAAAAATCATATTTTTATCTAAACCAAACATGGGCTAAACTTTACACTTAATGTCATTTTATAGTCATTGAACAXXXXXXXXXXTCTCTTGTTTTTCGTCCCTCTTTCTCTCTAAGACCTACACCCACGCGCACACCCACATCTTTCTTTATTTAGTTTAGGGAAAATTTTAATGGATTCTAAG
TTCCCTTAACTTTTATTAAAATTTACTAAAAATCATATTTTTATCTAAACCAAACATGGGCTAAACTTTACACTTAATGTCATTTTATAGTCATTGAACAXXXXXXXXXXGTTTTTCGTCCCTCTTTCTCTCTAACACCTACACCTACACCCACGCGCACACCCACATCTTTCTTTATTTAGTTTAGGGAAAATTTTAATGGATTCTAAG
TTCCCTCAACTTTTATTAAAATTTACTAAAAATCATATTTTTATCTAAACCAAACATGGGCTAAACTTTACACTTAATGTCATTTTATAGTCATTGAACAXXXXXXXXXXTCTCTTGTTTTTCGTCCCTCTTTCTCTCTAACACCTACACCCACGCGCACACCCACATCTTTCTTTATTTAGTTTAGGGAAAATTTTAATGGATTCTAAG
Marker24616	58.33
CACATAATTATGATTTCGTAGGAAACTTTCTATATTTTCTCTTAATTAATTTTCGAATATGTTGAAGGGAGCTTCTTCATTCTTACTTTGACTCTTCACTXXXXXXXXXXGCCATTGACGAAACAATTAAGTATTGCCATAATTGATAGCAATCCTGCATTGCTGAGTGGAGATAGCATCAAGAAAGAGGATCCACCAGATCCAAGAGTG
CACATAATTATGATTTCGTAGGAAACTTTCTATATTTTCTCTTAATTAATTTTCGAATATGTTGAAGGGAGCTTCTTCATTCTTACTTTGACTCTTCGCTXXXXXXXXXXGCCATTGACGAAACAATTAAGTATTGCCATAATTGATAGCAATCCCGCATTGCTGAGTGGAGATAGCATCAAGAAAGAGGATCCACCAGATCCAAGAGTG
Marker150016	58.33
ATTGAGGGTTCTAGAAATGGCTTGTGATTGCTGCTGCACAGGTGATTCCATTGTTGCATCCTGAGATTGATTGTTTACTTTAGGACATCGTGTTATCACAXXXXXXXXXXCATACCAAAAAAGAATTCATATCGTCCACCCCAAATATAACGGGACTTAGTTTATTGATCAAAATTTATTTGTCCTCTTAGCAGTTAAATTGTCTGATTC
ATTGAGGGTTCTAGAAATGGCTTGTGATTGCTGCTGCACAGGTGATTCCATTGTTGCATCCTGAGATTGATTGTTTACTTTAGGACATCGTGTTATCACAXXXXXXXXXXCATACCAAAAAAGAATTCATATCGTCCACCCCAAATATATCGGGACTTAGTTTATTGATCAAAATTTATTTGTCCTCTTAGCAGTTAAATTGTCTGATTC
Marker12431	58.33
TTCACAAATCATTCAACTATAATGGTGAATATTGTGCAATTATTTGCAATTCATATGAAGTGCATACAGTGCAGTCTTATAGGAAAACTATTGGTATCCAXXXXXXXXXXACAATAACACCAATATGTTGACCGAGTTCAGCCAATAGGCCTAATCTAAGGGCCTCAGGAACTGAACCCTTTCCAGTAGTGCAAAAATACCGTCCAAGAG
TTCACAAATCATTCAACTATAATGGTGAATATTGTGCAATTATTTGCAATTCATATGAAGTGCATACAGTGCAGTCTTCTAGGAAAACTATTGGTATCCAXXXXXXXXXXACAATAACACCAATATGTTGACCGAGTTCAGCCAATAGGCCTAATCTAAGGGCCTCAGGAACTGAACCCTTTCCAGTAGTGCAAAAATACCGTCCAAGAG
TTCACAAATCATTCAACTATAATGGTGAATATTGTGCAATTATTTGCAATTCATATGAAGTGCATACAGTGCAGTCTTATAGGAAAACTATTGGTATCCAXXXXXXXXXXACAATAACACCAATATGTTGACCGAGTTCAGCCAATAGGCCTAATCTAAGGGGCTCAGGATCTGAACCCTTTCCAGTAGTGCAAAAATACCGTCCAAGAG
Marker112048	58.33
TTCGTGCTTATTGGAAACAATACATAGTCGTCGCTATGTTTAAATCTTTAGGATAAGGTCATCTGCATCAACTAGCATTTATGCACCCTTCAAACTATTGXXXXXXXXXXTAACCATTGTCGCAGGAGAACAAGGATTTCAAAGACAAAGATGTTAGTGAGATTCACATTCGCTAATGTTAACTATTCAGCGACAGTTACGACAACGACA
TTCGTGCTTATTGGAAACAATACATAGTCGTCGCTATGTTTAAATCTTTAGGATAAGGTCATCTGCATCAACTAGCATTTATGCACCCTTCAAACTATTGXXXXXXXXXXTAACCATTGTCTCAGGAGAACAAGGATTTCAAAGACAAAGATGTTAGTGAGATTCACATTCGCTAATGTTAACTATTCAGCGACAGTTACGACAACGACA
Marker64113	58.33
ACGAGTTCTCTATGACAGTCAAGTTAAAAATCTAGTAGAAGCATAGTAAAACGTGTTTATGGCATTTGATTTTCTCCGTAGTTCACCAAGACTAAATGTGXXXXXXXXXXATAAGCCTCACGTGCAAACAATAATAATTTCAATCAAAATCGTGACAGTTGATCTCAAGTGTCATTAATATCACATGAGAGTTAATTTTTTATTTACCCG
ACAAGTTCTCTATGACAGTCAAGTTAAAAATCTAGTAGAAGCATAGTAAAACGTGTTTATGGCATTTGATTTTCTCCGTAGTTCACCAAGACTAAATGTGXXXXXXXXXXATAAGCCTCACGTGCAAACAATAATAATTTCAATCAAAATCGTGACAGTTGATCTCAAGTGTCATTAATATCACATGAGAGTTAATTTTTTATTTACCCG
Marker136589	58.877
CGTCACGGGAAAAACCTTAAGATCATTTTATGTATCACACTTCTTGTATATATGGATGGATGCAAAGTTTATGTAATCATTGATCAATACTAGGCATACAXXXXXXXXXXGGTGCAAAGGACAAAAGTGAGGTAGTCTCAACTGAGTTGAAGTCGCAGTGTGAGGGTTCGATTCCTACCTCTTACAATGTATGAAATTAGACTCTTAGTG
CATCACGGGAAAAACCTTAAGATCATTTTATGTATCACACTTCTTGTATATATGGATGGATGCAAAGTTTATGTAATCATTGATCAATACTAGGCATACAXXXXXXXXXXGGTGCAAAGGACAAAAGTGAGGTAGTCTCAACTGAGTTGAAGTCGCAGTGTGAGGGTTCGATTCCTACCTCTTACAATGTATGAAATTAGACTCTTAGTG
Marker161657	58.877
AGTAGTCTCATTGTATGATTTACCCGTTTTACCCTCGATCGCGTCATCAACCCTCCTTGGATAATCAACGGTCTCGTCCTAGGCTCGACTTCGTCGGACTXXXXXXXXXXGTATGCATTGTCGTTGATCTTCTTGATAACTTGGAATGTATCATCTCCACGTAGCTACAACTTAGACTTTCTCTGCTCCGAAAAGTGCTCATTTTTGAGA
AGTAGTCTCATTGTATGATTTATCCGTTTTACCCTCGATCGCGTCATCAACCCTCCTTGGATAATCAACGGTCTCGTCCTAGGCTCGACTTCGTCGGACTXXXXXXXXXXGTATGCATTGTCGTTGATCTTCTTGATAACTTGGAATGTATCATCTCCACGTAGCTACAACTTAGACTTCCTCTGCTCCGAAAAGTGCTCATTTTTGAGA
Marker17509	59.424
ATCAAGATTCCTTAATTTTGAGAATCGTCATGTAATTCGAGATCTACCTAATATACTAATCTTCATCGTATTGACCAAAGCATTAGATACGGAGCAATACXXXXXXXXXXCTTGCATCCCTCATTAGTAATGCAGTCTTTGAATCCCCTCTTGTCCTGTTCTAAGGGACCAGTAAATCACGGTATTTATCATCCTTGGAGGTAGAAAATA
ATCAAGATTCCTTAATTTTGAGAATCGTCATGTAATTCGAGATCTACCTAATATACTAATCTTCATCGTATTGACCAAAGCATTAGATACGGAGCAATACXXXXXXXXXXCTTGCATCCCTCATTAGTAATGCAGTCTTTGAATCCCCTCTTGTCCTGTTCTAAGGGACCAGTAAATCACGGTATTTATCATCCTTTGAGGTAGAAAATA
ATCAAGATTCCTTAATTTTGAGAATCGTCATGTAATTCGAGATCTACCTAATATACTAATCTTCATCGTATTGACCAAAGCATTAGATACGGAGCAATACXXXXXXXXXXCTTGCATCCCTCATTAGTAATGTAGTCTTTGAATCCCCTCTTGTCCTGTTCTAAGGGACCAGTAAATCACGGTATTTATCATCCTTTGAGGTAGAAAATA
Marker95925	59.424
TTTTAAGTGGTCTCAAGGGAGGTTTTCTAATATTTGCTTTCCTTGTAGATAAAAGCTAAACCTTCACGTGTTCAAAAAAAAATAAAGTTACCTTCAAAAGXXXXXXXXXXCCCTGTATATGTAGAAAATCATAAAATTTAACGTTTGTATACAAATATATATATACACTTCTGATGCTCTGGATAGAATTTGTAACAACGATTTTAAAGC
TTTTAAGTGGTCTCAAGGGAGGTTTTCTAATATTTGCTTTCCTTGTAGATAAAAGCTAAACCTTCACGTGTTCAAAAAAAAATAAAGTTACCTTCAAAAGXXXXXXXXXXTTCCCTGTATATGTAGAAAATCATAAAATTTAATGTTTGTATACAAATATATATACACTTCTGATGCTCTGGATAGAATTTGTAACAACGATTTTAAAGC
TTTTAAGTGGTCTCAAGGGAGGTTTTCTAATATTTGCTTTCCTTGTAGATAAAAGCTAAACCTTCACGTGTTCAAAAAAAAATAAAGTTACCTTCAAAAGXXXXXXXXXXTTCCCTGTATATGTAGAAAATCATAAAATTTAACGTTTGTATACAAATATATATACACTTCTGATGCTCTGGATAGAATTTGTAACAATGATTTTAAAGC
Marker7734	59.424
CCTAATCATCTTTCAATAAGTGGTCACTCAGGCTACTAATTATATTTCCAACTCTAATCGAGAATTTTGTTTATTTTCAGAGGCGGATGGAGAGGGGGCTXXXXXXXXXXAACCTTACTAATTTCATTCCCAACCCAAGCCCAATATTTAATTATTCAAGTTTAATTTAAGACTCTACAACAATTATAAATTTATTTTATTCACATTCAT
CCTAATCATCTTTCAATAAGTGGTCACTCAGGCTACTAATTATATTTCCAACTCTAATCGAGAATTTTGTTTATTTTCAGAGGCGGATGGAGAGGGGGCTXXXXXXXXXXAACCTTACTAATTTCATTCCCAACCCAAGCCCAATATTTAATTATTCAAGTTTAATTTAAGACTCTACAACAATTATATATTTATTTTATTCACATTCAT
Marker112821	59.424
TATATGATTGATTATTTGAATAAAATCACTACAGCCTATTTTCTATCCATTCGCACCAATTTTCCTATGTAACATCATGTATGTGAGCGAACACAATTATXXXXXXXXXXCGATTTCATATAACATGTCTCAATTTTCACAAAAACTCTTCAAGGTATTGTAATACTTGCACATTGATTACTTAGTTTGGTAGTTTGAATATTACTTTTC
TATATGATTGATTATTTGAATAAAATCACTAAAGCCTATTTTCTATCCATTCTCACCAATTTTCCTATGTAACATCATGTATGTGAGCGAACACAATTATXXXXXXXXXXCGATTTCATATAACATGTCTCAATTTTCACAAAAACTCTTCAAGGTATTGTAATACTTGCACATTGATTACTTTGTTTGGTAGTTTGAATATTACTTTTC
Marker171920	60.205
AGAATCAAGGACGATAAATGTTTAAAAAAGAAAAAACATCTTGATGTCCCAAAACACAAGAACATCGAGAATGGTTAAAATGTCATTTTAACCATTAAACXXXXXXXXXXTATATCTGTGTAGGATTCAAATTTTGATACTGGATAAGGTAACATTAAAAAACATCATAACTCAGCCTACATAGATCAGACTAAAGAAAATGCATGTAAA
AGAATCAAGGACGATAAATGTTTAAAAAAGAAAAACATCTTGATGTCCCAAAACACAAGAACATCGATAATGGTTAAAATGTCATTTTAACCATTAAACAXXXXXXXXXXTATATCTGTGTAGGATTCAAATTTTGATACTGGATAAGGTAACATTAAAAAACATCATAACTCAGCCTACATAGATCAGACTAAAGAAAATGCATGTAAA
Marker11037	60.205
CTTTAATTAAAGCCATCAACACATCACAACATAATCTGCACAAACTAAACACCATTACAGTTTCGCATACACATGAAAATACATATGTAAGACCCCCCGAXXXXXXXXXXAGATCTACAGACAAAAATAAATTAAAAAATCAATCCAAACGCAGATTCAGTTTCACCATTTTCACATTAGTCCACATCAATAATAGCAACCCACACTTCC
CTTTAATTAAAGCCATCAACACATCACAACATAATCTGCACAAACTAAACACCATTACAGTTTCGCATACACATGAAAATATATATGTAAGACCCCCGAAXXXXXXXXXXAGATCTACAGACAAAAATAAATTAAAAAATCAATCCAAACGCAGATTCAGTTTCACCATTTTCACATTAGTCCACATCAATAATAGCAACCCACACTTCC
CTTTAATTAAAGCCATCAACACATCACAACATCTGCACAAACTAAACACCATTACAGTTTCGCATACACATGAAAATACATATGTAAGACCCCCGAAGCAXXXXXXXXXXAGATCTACAGACAAAAATAAATTAAAAAATCAATCCAAACGCAGATTCAGTTTCACCATTTTCACATTAGTCCACATCAATAATAGCAACCCACACTTCC
Marker27983	60.205
GTTTGGTAAGATGCATGTTTTGAATTCTCCTTTGCAGCAAATCCACCAACTTATTATGTCACTCAACTATACTGGTATCGAAATTAAGACTGCACATTCTXXXXXXXXXXTACCTCAGAGCAATCTTGATACCAACCTCAATCCTTCAACTGCAATTCGGGACCAAGGTTATTTTGTTTCCAGAATTAGCTGAGAATTGATTTCACTAGC
GTTTGATAAGATGCATGTTTTGAATTCTCCTTTGCAGCAAATCCACCAACTTATTATGTCACTCAACTATACCGGTATCGAAATTAAGACTGCACATTCTXXXXXXXXXXTACCTCAGAGCAATCTTGATACCAACCTCAATCCTTCAACTGCAATTCGGGACCAAGGTTATTTTGTTACCAGAATTAGCTGAGAATTGATTTCACTAGC
Marker134460	60.205
CTGGTTTGAATTCATATTTAAATTATCAATATAAGAGGATTTACTTCATTTTACCTGCGTGATGATTGCGTCATGGTTGCTTCAGCTTATCGAGCCATAAXXXXXXXXXXGCAATCGAAGTCCGAATGAATGAAAACCGTCCATTTGCCTATTAGTTGACCAAAAAAATAAAAATTTGACCAATGTTGACCAAATTTAAAATGGTAAAAT
CTGGTTTGAATTCATATTTAAATTATCAATATAAGAGGATTTACTTCATTTTACCTGCGTGATGATTGCGTGATGGTTGCTTCAGCTTATCGAGCCATAAXXXXXXXXXXGCAATCGAAGTCCGAATGGATGAAAACCGTCCATTTGCCTATTAGTTGACCAAGAAAATAAAAATTTGACCAATGTTGACCAAATTTAAAATGGTAAAAT
Marker108397	60.205
TTTCTCTTGATCAAGAAGATTAACTTCATCAAAAATTACATTCATAGATTCTTCAACAACTAAAGTTCTTTTGTTGAAGATTCAATAAGCTTTGCTCGTAXXXXXXXXXXCAATATAGCAAGCGGTGTTAATGGCTTCGACCCAACAAGATTATGGTAAACCATTTTCATAGTCTGGGCTATTTCTTACAATGTGCAAATATTTCTTTCT
TTTCTCTTGATCAAGAAGATTAACTTCATCAAAAATTACATTCATAGATTCTTCAACAACTAAAGTTCTTTTGTTGAAGATTCAATAAGCTTTGCTCGTAXXXXXXXXXXCAATATAGCAAGCGGTGTTAATGGCTTCGACCCAACAATATTATGGTAAACCATTTTCATAGTCTGGGCTATTTCTTACAATGTGCAAATATTTCTTTCT
TTTCTCTTGATCAAGAAGATTAACTTCATCAAAAATTACATTCATAGATTCTTCAACAACTAAAGTTCTTTTGTTGAAGATTCAATAAGCTTTGCTCGTAXXXXXXXXXXCAATATAGGAAGCGGTGTTAATGGCTTCGACCCAACAATATTATGGTAAACCATTTTCATAGTCTGGGCTATTTCTTACAATGTGCAAATATTTCTTTCT
Marker102016	60.205
GTGAACAACGTGAAGCTCCTAAAAGTTCAGTGACCTCTAGTGTTTTAATCCTTGAGAATACACAATTTTTCTGATGTCTTTGTCGATGCTGACATATTGTXXXXXXXXXXGAAAAGGAAATATTCAGTCGGGTTCTCAAGAAATGGCACCCTATTGCAGCTGGAGTTGCTGCGGTGACTCTGCACTCTTGCTATGGAACTTTGTTGAAGC
GTGAACAACGTGAAGCTCCTAAAAGTTCAGTGACCTCTACTCTAGTGTTTTAATCCTTGAGAATACACAATTTTTCTGATGTCTTTGTTGACGCTGACATXXXXXXXXXXGAAAAGGAAATATTCAGTCGGGTTCTCAAGAAATGGCACCCTATTGCAGCTGGAGTTGCTGCGGTGACTCTGCACTCTTGCTATGGAACTTTGTTGAAGC
Marker53859	60.205
CGTTCAAACATGAATTTAGAGTTTTGTGTATTATTTCTGATTCTGCTGACAGAATGGGATGGATTTGTATGTTCTGTTCAAAGAATCTCTTTCTAGTTGCXXXXXXXXXXGAAGAAAAAGTCATTGTTGATGTCATTTATTTGACCTCAGAAGGAATTGTATTCTCTCCGGCATGAAGTCGCATTTCATACTTCGTGTTTGCCTATTATA
CGTTCAAACATGAATTTAGAGTTTTGTGTATTATTTCTGATTCTGCTGACAGAATGGGATGGATTTGTATGTTCTGTTCAAAGAATCTCTTTCTAGTTGCXXXXXXXXXXAAGAAAAAGTCATTGTTGATGTCATTTATTTGACCTCAGAAGGAATTGTATTCTACTCCGGCTTGAAGTCGCATTTCATACTTCGTGTTTGCCTATTATG
CGTTCAAACATGAATTTAGAGTTTTGTGTATTATTTCTGATTCTGCTGACAGAATGGGATGGATTTGTATGTTCTGTTCAAAGAATCTCTTTCTAGTTGCXXXXXXXXXXAAGAAAAAGTCATTGTTGATGTCATTTATTTGACGTCAGAAGGAATTGTATTCTACTCCGGCTTGAAGTCGCATTTCATACTTCGTGTTTGCCTATTATG
Marker34527	60.205
CGAATCTTCGACCCAGCCGTCAGCTGCATCATCAAACCCAGCTGAAAGGTCTGGGATGGACACTGTGGATGAAGCATCGGCCATGGAAGATGATGGTAACXXXXXXXXXXTCGATATCGATAAAAAATTATGGGATCTTGCACAAAATTGTGGAAATTGATGGACAAGTGCTGGAGATTTTTTGTGAAACTTTGTCGAGCACTCAAATGA
CGAATCTTCGACCCAGCCGTCAGCTGCATCATCAAACCCAGCTGAAAGGTCTGGGATGGACACTGTGGATGAAGCATCGGCCATGGAAGATGATGGTAACXXXXXXXXXXGTCGGTATCGATAAAAAATTATGGGATCTTGCACAAAATTGTGGAAATTGATGGACAAGTGCTGGAGATTTTTTGTGAAACTTGTTGAGCACTCAAATGA
Marker71256	60.993
TTTTATTATTTAATAATAATGATGAGTTAAAAATATAATATTTCTGATTAAAAAAAGAAAAATGATCATGATAGAATGTCCGAGGTCGGTATCCGACACGXXXXXXXXXXAACATATCAAAATGCTCATCAGGATAACATGGAGGAAAAGGGTCTTACCGCTCCTTCCGTTCCTGCAGGCTCCTCATCTGCTCCTTGTAATGCTTTTCTA
TTTTTATTATTTAATAATAATGATGAGTTAAAAATATAATATTTCTGATTAAAAAAAGAAAAATGATCATGATAGAATGTCCGAGGTCGGTATCCGACACXXXXXXXXXXAACATATCAAAATGCTCATCAGGATAACATGGAGGAAAAGGGTCTTACCGCTCCTTCCGTTCCTGCAGGCTCCTCATCTGCTCCTTGTAATGCTTTTCTA
TTTTATTATTTAATAATAATGATGAGTTAAAAATATAATATTTCTGATTAAAAAAAGAAAAATGATCATGATAGAATGTCCGAGGTCCGTATCCGACACGXXXXXXXXXXAACATATCAAAATGCTCATCAGGATAACATGGAGGAAAAGGGTCTTACCGCTCCTTCCGTTCCTGCAGGCTCCTCATCTGCTCCTTGTAATGCTTTTCTA
Marker73904	60.993
ATGTTGAGTATGAAAGGTTGCAACCACCTCTTGAAATTTCCTAATGTGCACGTATGAGTTTTCATTTTTAAGCCCACGAAAAGTGGGAAGAAGTTAAATCXXXXXXXXXXAGATAGGGTTATAGAGATTTTTCAAACATTGGGAAAAGTCCTCCAGTGGAGCTTCCTTGCTCGCCTCGATCACCTTTTTCGGTCAATCCATTTAGTTACT
ATGTTGAGTATGAAAGGTTGCAACCACCTCTTGAAATTTCCTAATGTGCACGTATGAGCTTTCATTTTTAAGCCCATGAAAAGTGGGAAGAAGTTAAATCXXXXXXXXXXAGATAGGGTTATAGAGATTTTTCAAACATTGGGAAAAGTCCTCCAGTGGAGCTTCCTTGCTCGCCTCGATCACCTTTTTCGGTCAATCCATTTAGTTACT
Marker40899	61.384
GACAGGGTATCATTGTCATTTTAAACGCCAATCTCTTTGCAGGGGGAAAAATGATGGATGGCATTATGTAATTATATTAAACGTCAAGGGTAATACATTGXXXXXXXXXXTTTTCAGTCACCCCATATTACCCAGTTTCTCTCTTTCTCTCTCTGAACACTTTGAAGAAATTTTAAATTTTTTTTATTATTACAAATTAAATCCCATTTC
GACAGGGTATCATTGTCATTTTAAACGCCAATCTCTTTGCAGGGGGAAAAATGTAGGATGGCATTATGTAATTATATTAAACGTCAAGGGTAATACATTGXXXXXXXXXXTTTTCAGTCACCCCATATTACCCAGTTTCTCTCTTTCTCTCTCTGAACACTTTGAAGAAATTTTAAATTTTTTTTATTATTACAAATTAAATCCCATTTC
GACAGGGTATCATTGTCATTTTAAACGCCAATCTCTTTGCAGGGGGAAAAATGTTGGATGGCATTATGTAATTATATTAAACGTCAAGGGTAATACATTGXXXXXXXXXXTTTTCAGTCACCCCATATTACCCAGTTTCTCTCTTTCTCTCTCTGAACACTTTGAAGAAATTTTAAATTTTTTTTATTATTACAAATTAAATCCCATTTC
GACAGGGTATCATTGTCATTTTAAACGCCAATCTCTTTGCAGGGGGGAAAATGTAGGATGGCATTATGTAATTATATTAAACGTCAAGGGTAATACATTGXXXXXXXXXXTTTTCAGTCACCCCATATTACCCAGTTTCTCTCTTTCTCTCTCTGAACACTTTGAAGAAATTTTAAATTTTTTTTATTATTACAAATTAAATCCCATTTC
Marker58930	61.384
TGAAGAGGCTTTTCCACGAGCTTTTTATTCGAGAAGGTAAATATATGTAGGGATGTTTACATTGCCATATCTATCTTCTTTTCAGTTTATTCCATCTTATXXXXXXXXXXCTGCTATATTTTGAGTTGGTATTTGTATCTTATATTTTTCTTTCTTTTATCAGCAGCCAATGGGGAAATTACCTATAGACCCTGGACCTTCGGCTGAAAG
TGAAGAGGCTTTTCCACGAGCTTTTTATTCGAGAAGGTAAATATATGTAGGGATGTTTACATTGCCATATCTATCTTCTTTTCAGTTTATTCCTTCTTATXXXXXXXXXXCTGCTATATTTTGAGTTGGTATTTGTATCTTATATTTTTCTTTCTTTTATCAGCAGCCAATGGGGAAATTACCTATAGACCCTGGACCTTCGGCTGAAAG
Marker100864	61.852
GCAGTAGGATAGTGCGAGGTTTATCACTGAATGTTATAACTAGTGGTAGCATTGGCGATCACAATGGTGGTGGAAGTGAAAGATGATATATGTTCAATACXXXXXXXXXXTTAATGTATGTTTGGAAATAGTAATGCTTTTTTTATTATATTTGTGAATTTTTCCCATTTAAAACTGGAAATGAGATAATTGATTTATTTCATATGTTTA
GCAGTAGGATAGTGCGAGGTTTATCACTGAATGTTATAACTAGTGGTAGCATTGGCGATCACAATGGTGGTGGAAGTGAAAGATGATATGTTCAATACACXXXXXXXXXXTTAATGTATGTTTGGAAATAGTAATGCTTTTTTTATTATATTTGTGAAATTTTCCCATTTAAAACTGGAAATGAGATAATTGATTTATTTCATATGTTTA
Marker147998	62.321
GAGTGCAAGCTCCTCATAACTTGGTATTGACAGTTCTGTCTGACTGCTATTCCCTGAATATGTGGCATATTTTTCCTGAATGTTCTGATTATCTCCAATCXXXXXXXXXXAGTGTCCCCTATCATTTATTACATAGTATTTGTTTCCAAAAGTGTGAAAATACTTGAGATTTGGTTTCCTTCCTTTCCAGATCTTATAAAGAGTTTGCAA
GAGTGCAAGCTCCTCATAACTTGGTATTGACAATTCTGTCTGACTGCTATTCCCTGAACATGTGGCATATTTTTCCTGAATGTTCTGATTATCTCCAATCXXXXXXXXXXAGTGTCCCCTATCATTTATTACATAGTATTTGTTTCCAAAAGTGTGAAAATACTTGAGATTTGGTTTCCTTCCTTTCCAGATCTTATAAAGAGTTTGCAA
Marker134102	62.789
AATCTTGGGCCATTTTCACTTTCATTCAGTTTCACATCATATTTGCAATTTCTTACGCATAATTGATTCAGATAATTCAATTCAGATCTGCCCAGGTTGTXXXXXXXXXXTTAGCACAATAATTTTTGAAGTGATAAGAGATATGTAATTAGATCTGCCTTGATTGAGCTGTAATTTAACTCAATTGATCTAAAAGTTAAAATTTTAGCT
AATCTTGGGCCATTTTCACTTTCATTCAGTTTCACATCATATTTGCAATTTCTTACGCATAATTGATTCAGATAATTCAATTCAGATCTGCCCAGGTTGTXXXXXXXXXXTTAGCGCAATAATTTTTGAAGTGATAAGAGATATGTAATTAGATCTGCCTTGATTGAGCTGTAATTTAACTCAATTGATCTAAAAGTTAAAATTTTAGCT
Marker14441	63.734
ATCCCTAGTAGCCATGTTGAGCCATACACAAGCATATCTAGCTTTTTCTTCGCTCACCTATGTTATCCATACTTCTTCATATTGAAGTATATGCTTGATTXXXXXXXXXXTCGACACCCCAAAGTTGTGCTACAACTATCACATTATTCTTTGGGCGTAATCAATAAGCAAGAGGTATGCGAGGGAGAGTATGAGTCCATGTGCCGTGCC
ATCCCTAGTAGCCATGTTGAGCCATACACAAGCATATCTAGCTTTTTCTTCGCTCACCTATGTTATCCATACTTCTTCATATTGAAGTATATGCTTGATTXXXXXXXXXXTCGACACCCCAAAGTTGTGCTACAACTACCACATTATTCTTTGGGCGTAATCAATAAGCAAGAGGTATGCGAGGGAGAGTATGAGTCCATGTGCCGTGCC
ATCCCTAGTAGCCATGTTGAGCCATACACAAGCATATCTAGCTTTTTCTTCGCTCACCTATGTTATCCATACTTCTTCATATTGAAGTATATGCTTGATTXXXXXXXXXXTTGACACCCCAAAGTTGTGCTACAACTACCACATTATTCTTTGGGCGTAATCAATAAGCAAGAGGTATGCGAGGGAGAGTATGAGTCCATGTGCCGTGCC
Marker75968	63.734
CAATGTTGTTAAATGAAAAAAAGTATATTAGGAGCCTGTTTGAGCCTATTTTTTGTCCCAAAATGCATTTTATAATAGTAGTTTGATGGAGAATGTATTAXXXXXXXXXXTGTTAGAATTAATAAAACGAAATAATGAGGTTATATGCCAACAAGTGAAGGTGATATAGATTGAGGATATACTAAGAAAAATTGACTACTTGGATGGTTG
CAATGTTGTTAAATGAAAAAAAGTATATTAGGAGCCTGTTTGAGCCTATTTTTTGTCCCAAAATGCATTTTATAATAGTAGTTTGATGGAGAATGTATTAXXXXXXXXXXTGTTAGAATTAATAAAACGAAATAATGAGGTTATATGCCAACAAGTGAAGGTGATATAGATTGAGGATATACTAAGAAAAATTGACTACTTGGATGGCTG
Marker88030	63.734	seg
CAACAAGTTAAGATCGATTTAGGATTCTCATTTTTCACTATAATGATAAAAGGTAAATAATAAAATCTACTTAATATTTTAGTGATGGATTTATCATGCAXXXXXXXXXXGGATATTGCATTTAATCAGTATCAATGTGCCATCTTCATGGTTTCTTCATCTTCTTGTGTCTTCAATTAGTTCAACTACAATCTGTATCCTATATTAGTT
CAACAAGTTAAGATCGATTTAGGATTCTCATTTTTCACTATAATGATAAAAGGTAAATAATAAAATCAACTTAATATTTTAGTGATGGATTTATCATGCAXXXXXXXXXXGGATATTGCATTTAATCAGTATCAATGTGCCATCTTCATGGTTTCTTCATCTTCTTGTGTCTTCAATTAGTTCAACTACAATCTGTATCCTATATTAGTT
Marker56126	63.734
CTCAAGGTCTAATATAACAAATGAGATCCCATCTCACTGGGAGTCAATTATGGATTTCATACATTTATGCAAGAGGGTCATAAATTTGAGTTAAACAGTGXXXXXXXXXXTTGTTTTCAGGCATGAGAAAATTCGTCATGTCCATGACTAGCCCTTTCGAGAGACACTTGTTGATAACTCAACAAAGGAAGAGGTGGTTACTACGTCGAT
CTCAAGGTCTAATATAACAAATGAGATCCCATCTCACTGGGAGTCAATTATGGATTTCATACATTTATGCAAGAGGGTCATAAATTTGAGTTAAACAGTGXXXXXXXXXXTTGTTTTCAGGCATGAGAAAATTCGTTATGTCCATGACTAGCCCTTTCGAGAGACACTTGTTGATAACTCAACAAAGGAAGAGGTGGTTACTACGTCGAT
CTCAAGGTCTAATATAACAAATGAGATCCCATCTCACTGGAGTCAATTATGGATTTCATACATTTATGCAAGAGGGTCATAAATTTGAGTTAAACAGTGGXXXXXXXXXXTTGTTTTCAGGCATGAGAAAATTCGTTATGTCCATGACTAGCCCTTTCGAGAGACACTTGTTGATAACTCAACAAAGGAAGAGGTGGTTACTACGTCGAT
Marker136390	64.32
ATAATTCACTTAACTAAACTGGAACTGTCCTAATATCGTTAGCCCTAAATTCTGTTACATTTCCATCTTCCTCCTCGTTCTCTTGCGACATTTCCTCCAAXXXXXXXXXXATACCATGGCACGTCGATCTAAGCCTGGCTGGGAAAATTTCAGCCGGCACGACAAATGTGGTGGTGTTTGGACCGAAATTGGAAAAGAAAAAAGTAAGAG
GTAATTCACTTAACTAAACTGGAACTGTCCTAGTATCGTTAGCCCTAAATTCTGTTACATTTCCATCTTCCTCCTCGTTCTCTTGCGACATTTCCTCCAAXXXXXXXXXXATACCATGGCACGTCGATCTAAGCCTGGCTGGGAAAATTTCAGCCGGCACGACAAATGTGGTGGTGTTTGGACCGAAATTGGAAAAGAAAAAAGTAAGAG
Marker35829	64.905	seg
ATAGTTCAATGAGTGCACTTTCACATGGGACAAGTCGATTAATGTCTTGGCGCATCATTTTTTACTGCAACTTCAAAGCCTGAAACCATTGACTATATTTXXXXXXXXXXGAATTCATCAATATTATTTACTTATTTATAACTTATTTCTAATTATTTCTAATTTAAATTATTTATAAGCACTTTTCAAACATATTTGGTTGGAGGACAA
ATAGTTCAATGAGTGCACTTTCACATGGGACAAGTCGATTAATGTCTTGGCGCAACATTTTTTACTGCAACTTCAAAGCCTGAAACCATTGACTATATTTXXXXXXXXXXGAATTCATCAATATTATTTACTTATTTATAACTTATTTCTAATTATTTCTAATTTAAATTATTTATAAGCACTTTTCAAACATATTTGGTTGGAGGACAA
Marker34705	64.905	seg
TCCATTATTTTCTTCCCGGTATCCCTGGGAAAAGGCCTCTTTTTCCCATCTTGGCCAGCAACTTCATTGCTAACCTTCTCCATTTTTTCCTTCACCAGTTXXXXXXXXXXTAAGTATCAAAGAAGGTAAGGAGATTGAACAAGCAAGGTATACCCCATTTGGCCATCAAGTTGAACTCCTCGAAGAAGCAATTCAAAAGGATTAGCCTCT
TCCATTATTTTCTTCCCGGTATCCCTGGGAAAAGGCCTTTTTTTCCCATCTTGGCCAGCAACTTCATTGCTAACCTTCTCCATTTTTTCCTTCACCAGTTXXXXXXXXXXTAAGTATCAAAGAAGGTAAGGAGATTGAACAAGCGAGGTATACCCCATTTGGCCATCAAGTTGAACTCCTCGAAGAAGCAATTCAAAAGGATTAGCCTCT
TCCATTATTTTCTTCCCGGTATCCCTGGGAAAAGGCCTCTTTTTCCCATCTTGGCCAGCAACTTCGTTGCTAACCTTCTCCATTTTTTCCTTCACCAGTTXXXXXXXXXXTAAGTATCAAAGAAGGTAAGGAGATTGAACAAGCGAGGTATACCCCATTTGGCCATCAAGTTGAACTCCTCGAAGAAGCAATTCAAAAGGATTAGCCTCT
Marker106488	64.905	seg
TGCAGTTCCATTGCCGGCAATTTCTGAAGCGGTGATGGAAGGAAACCTTATTAATAGGCTGAAACCATTTATTAGCGCAGAAGTTAGGATGGTAAAGTCTXXXXXXXXXXCTCACCTAAATATCTCAACCCACTCAATACAAACCATCCACCCAAAACCCAACGCTGTTACAGTTCTTTGACAACCTACAGTGATGAGGAGAATTTCCTC
TGCAGTTCCATTGCCGGCAATTTCTGAAGCGGTGATGGAAGGAAACCTTATTAATAGGTTGAAACCATTTATTAGCGCAGAAGTAAGGATGGTAAAGTCTXXXXXXXXXXCTCACCTAAATATCTCAACCCACTCAATACAAACCATCCACCCAAAACCCAACGCTGTTACAGTTCTTTGACATCCTACAGTGATGAGGAGAATTTCCTC
Marker22477	64.905
CTTCCAGACTGGACGAAATCACATAACTTTAAGAAGCGACAGCAATAAAATAAACCATCCTTGCTAAAAACTATCTTGGTTCCATGGGGGTGATAATTGGXXXXXXXXXXATAAACCCTACAGATCAAGGTGTAATGAAAACAAACAGTCAAACATCAATTCCCTTAAGGATCATTCTTCAATCACCTGTAAAGCAGCAAGTTATGAAGA
CTTCCAGACTGGACGAAATCACATAACTTTAAGAAGCGACAGCAATAAAATAAACCATCCTTGCTAAAAACTATCTTGGTTCCATGGGGGTGATAATTGGXXXXXXXXXXATAAACCCTACAGATCAAGGTGTAATGAAAACAAACAGTCAAACATCAATTCCCTTAAGGATCATTCTCCAATCACCTGTAAAGCAGCAAGTTATGAAGA
Marker17717	64.905
AGTGACTTCTTGCATCTTGAAATAAAAGCATTTTGCCACCAGAAATAGTCCTAAAGATCCTTTTTATGACAAAAAAATAATAATAGTAAATAAATGCTCTXXXXXXXXXXAAATCAAATCAATCGAAGAAAAAAACCGTCAAGGCTTTCGAAAGTCATATAATTGTTATTTATCTTAAAGATCAGCCTCCTCAATCTCCTTGTTTGCAAA
AGTGACTTCTTGCATCTTGAAATAAAAGCATTTTGCCACCAGAAATAGTCCTAAAGATCCTTTTTATGACAAAAAAATAATAATAGTAAATAAATGCTCTXXXXXXXXXXAAATCAAATCAATCGAAGAAAAAAACCGTCAAGGCTTTCGAAAGTCATATACTTGTTATTTATCTTAAAGATCAGCCTCCTCAATCTCCTTGTTTGCAAA
AGTGACTTCTTGCATCTTGAAATAAAAGCATTTTGCCACCAGAAATAGTCCTAAAGATCCTTTTTATGACAAAAAAATAATAATAGTAAATAAATGCTCTXXXXXXXXXXAAATCAAATCAATCGAAGGAAAAAACCGTCAAGGCTTTCGAAAGTCATATACTTGTTATTTATCTTAAAGATCAGCCTCCTCAATCTCCTTGTTTGCAAA
Marker94792	64.905
AGAAATATCTAAGGCTTAAAGGAAACAATTGACATGAAATTCCCTAATCCAAAAAGAAATTGGAATACAAATGAATAAAACAACGAAGACTAATTAAATCXXXXXXXXXXTAACTGGGGGAGGTTAAAAACAGGTCTTGATTGATGATGTGAAATGCATTTTATTTCCAATTTTGACTTTTATGAGTTTGACTTTTCTTCTAAGCTACAA
AGAAATATCTAAGGCTTAAAGGAAACAATTGACATGAAATTCCCTAATCCAAAAAGAAATTGGAAAACAAATGAATAAAACAACGAAGACTAATTAAATCXXXXXXXXXXTAACTGGGGGAGGTTAAAAACAGGTCTTGATTGATGATGTGAAATGCATTTTATTTCCAATTTTGACTTTTATGAGTTTGACTTTTCTTCTAAGCTACAA
AGAAATATCTAAAGCTTAAAGGAAACAATTGACATGAAATTCCCTAATCCAAAAAGAAATTGGAATACAAATGAATAAAACAACGAAGACTAATTAAATCXXXXXXXXXXTAACTGGGGGAGGTTAAAAACAGGTCTTGATTGATGATGTGAAATGCATTTTATTTCCAATTTTGACTTTTATGAGTTTGACTTTTCTTCTAAGCTACAA
Marker165330	64.905	seg
AAATATTCAATAAAAGGAGTTATATCTAATGGCTTTTCAAGAAACACATGAAGAAGTATCAGAAAGACAATCAGACATAAAAGAAGAAGAATACATAACTXXXXXXXXXXAGTCAAAAAGTTGAGGCTTGAAGACGAAATTTTCAAAAGATTCTCACAATTGTAAAAGTAATATTTAATTCTTTATCTGTAAATCATACACCTGTAAAAC
AAATATTCAATAAAAGGAGTTATATCTAATGGCTTTTCAAGAAACACATGAAGAAGTATCAGAAAGACAATTAGACATAAAAGAAGAAGAATACATAACTXXXXXXXXXXAGTCAAAAAGTTGAGGCTTGAAGACGAAATTTTCAAAAGATTCTCACAATTGTAAAAGTAATATTTAATTCTTTATCTGTAAATCATACACCTGTAAAAC
Marker56560	66.096
CGTCTCGGGATGATTTTGGAAGGTCAACTTCTATTAAAAGACTTATGTGAAGTCGCCCAACCAGAAATATAGACCACCATAGACATCGAAGTAATGACTCXXXXXXXXXXTTTCATAGAACCACAACTTTTCAACCAAATATTCCATCAACTTTTATCAAAATCTACTAAATATCTAATTTTAATTTCTACCAAACAAACAGGGGGTAAG
CGTCTCGGGATGATTTTGGAAGGTCAACTTCTATTAAAAGACTTATGTGAAGTCGCCCAACCAGAAATATAGACCACCATAGACATCGAAGTAATGACTCXXXXXXXXXXTTCATAGAACCACAACTTTTCAACCAAATATTCCATCAACTTTTATCAAAATCTACTAAATATCTAATTTTAATTTCTACCAAACAAACAGGGGGTTAAG
CGTCTCGGGATGATTTTGGAAGGTCAACTTCTATTAAAAGACTTATGTGAAGTCGCCCAACCAGAAATATAGACCACCATAGACATCGAAGTAATGACTCXXXXXXXXXXTTTCATAGGACAACAACTTTTCAACCAAATATTCCATCAACTTTTATCAAAATCTACTAAATATCTAATTTAAATTTCTACCAAACAAACAGGGGGTAAG
CGTCTCGGGATGATTTTGGAAGGTCAACTTCTATTAAAAGACTTATGTGAAGTCGCCCAACCAGAAATATAGACCACCATAGACATCGAAGTAATGACTCXXXXXXXXXXTTTCATAGGACCACAACTTTTCAACCAAATATTCCATCAACTTTTATCAAAATCTACTAAATATCTAATTTTAATTTCTACCAAACAAACAGGGGGTAAG
Marker88138	66.096
GAGGTATAAGAAAATTCAGCACTGATGCGGACCTTGTATTCATGCTTTTAGTATTATAACTTATAATTATGCCTTGAGTGATGTCCAAATACTATATTTTXXXXXXXXXXTTCCAAGCAATGCACCTAATTATACAATGCAACATATAACTAAACAAAATTTTAAAGCTTCCAATAGCCAAACTTGCTTACCAACAGGGTAGAAAAATTG
GAGGTATAAGAAAATTCAGCACTGATGCGGACCTTGTATTCATGCTTTTAGTATTATAACTTATAATTATGCCTTGAGTGATGTCCAAATACTATATTTTXXXXXXXXXXTTCCAAGCAATGCACCTAATTATACAATGCAACATATAACTAAACAAAATTTTAAAGCTTCCAATAGCCAAACTTGCTTACCAACAGGCTAGAAAAATTG
GAGGTATAAGAAAATTCAGCACTGATGCGGACCTTGTATTCATGCTTTTAGTATTATAACTTATAATTATGCCTTGAGTGATGTCCAAATACTATATTTTXXXXXXXXXXTTCCAAGCAGTGCACCTAATTATACAATGCAACATATAACTAAACAAAATTTTAAAGCTTCCAATAGCCAAACTTGCTTACCAACAGGGTAGAAAAATTG
Marker12353	66.096
CTTATTATCTTTGTTGAGGGCATTTGAGATAATGACCAGAAGTGTGTGTTTGTCTCCCAAGAAGGCATTCCTCAAGTGTGAAGGCAACTATTTAAACTCAXXXXXXXXXXCTCAAGCGGATCTTGAGGGTAATTGAGTCTGAATGTCTATGTCACTGTCACGTCCAATACATCAATCTGGCAACAAAAATCTGGTTCATCATCAAAGTTG
CTTATTATCTTTGTTGAGGGCATTTGAGATAATGACCAGAAGTGTGTGTTTGTCTCCCAAGAAGGCATTCCTCAAGTGTGAAGGCAACTATTTAAACTCAXXXXXXXXXXCCCAAGCGGATCTTGAGGGTAATTGAGTCTGAATGTCTATGTCACTGTCACGTCCAACACATCAATCTGGCAACAAAAATCTGGTTCATCATCAAAGTTG
CTTATTATCTTTGTTGAGGGCATTTGAGATAATGACCAGAAGTGTGTGTTTGTCTCCCAAGAAGGCATTCCTCAAGTGTGAAGGCAACTATTTAAACTCAXXXXXXXXXXCTCAAGGGGATCTTGAGGGTAATTGAGTCTGAATGTCTATGTCACTGTCACGTCCAATACATCAATCTGGCAACAAAAATCTGGTTCATCATCAAAGTTG
Marker173899	66.096
CATGTTAACAGATGGATAAGCATTAAAGGATATAACCATTTTCTTCACAAATTTGAAGAATTTGATATTCAGTCAAACCATCAATATTTTATTCATTGATXXXXXXXXXXCAACAAATTGAGATTCAATTTTATCAACAATGTTAATATGTTTTGAAGAAAAAGCAAATTTTGATAATTGAGAAGCAAATTCTTTTAAGACATTAGCCAT
CATGTTAACAGATGGATAAGCATTAAAGCATATAACCATTTTCTTCACAAATTTGAAGAATTTGATATTCAGTCAAACCATCAATATTTTATTCATTGATXXXXXXXXXXCAACAAATTGAGATTCAATTTTATCAACAGTGTTAATATGTTTTGAAGAAAAAGCAAATTTTGATAATTGAGAAGCAAATTCTTTTAAGACATTAGCCAT
Marker12535	66.096
AAAAGGGTGCATGTCCATGCACCACCTGCATTATCAACGTGGCCGTCTTGAAGATATGCACCACCAGCATGGCCCTCATGAAAACATGTTTGGTGTGAGCXXXXXXXXXXTTTAATTAATTTTTCTGTCACACATTTCACTAACTTTTATCAAAATTTACTAAAACTATATTATTATCCAAACCAAATGGGGACGTAGTAAAACTTGTTA
AAAAGGGTGCATGTCCATGCACCACCTGCATTATCAACGTGGCCGTCTTGAAGATATGCACCACCAGCATGGCCCTCATGAAAACATGTTTGGTGTGAGCXXXXXXXXXXTTTAATTAATTTTTCCGTCACACATTTCACTAACTTTTATCAAAATTTACTAAAACTATATTATTATCCAAACCAAATGGGGACGTAGTAAAACTTGTTA
AAAAGGGTGCATGTCCATGCACCACCTGCATTATCAACGTGGCCGTCTTGAAGATATGCACCACCAGCATGGCCCTCATGAAAACATGTTTGGTGTGAGCXXXXXXXXXXTTTAATTAATTTTTCTGTTACACATTTCACTAACTTTTATCAAAATTTACTAAAACTATATTATTATCCAAAGCAAATGGGGACGTAGTAAAACTTGTTA
Marker98499	66.535
TTATCTTCATGGTTTGATTCTTTTGCCATTTCGTCCATCTTTTCTTCTCGATCCATACCAATAGCTTTGTTTTATTATTTCTTTCCTTGATTTGCACCATXXXXXXXXXXTGTTGTTGATGGAGAACAAATCTGGTCACATGTATTGCCAAAGCCTTAAGCTTTTGACAGATTTGTAGTAGTTCATCTCTACGGACTCAATATCAATCAT
TTATCTTCATGGTTTGATTCTTTTGCCATTTCGTCCATCTTTTCTTTTCGATCCATACCAATAGCTTTGTTTTATTATTTCTTTCCTTGATTTGCACCATXXXXXXXXXXTGTTGTTGATGGAGAACAAATCTGGTCACATGTATTGCCAAAGCCTTAAGCTTTTGACAGATTTGTAGTAGTTCATCTCTACGGACTCAATATCAATCAT
Marker52235	66.535
ATAGAATCAACAGCTCGACTGCTAATGTCGTTGACATTGCATCTAATGCATTGCTTCCTCAATCTATTTATTTGGGATAGAGTATTATCTTATTTAGCCCXXXXXXXXXXTATAAATATGACATAATTATAAGTATTTTTCAGAAATACAGTAAAATTTCTAAAATATTACTAAACTGCTAGAAAGAGGAAAAATATCAATCAGACCCCA
ATAGAATCAACAGCTCGACTGCTAATGTCGTTGACATTGCATCTAATGCATTGCTTCCTCAATCTATTTATTTGGGATAGAGTATTATCTTATTTAGCCCXXXXXXXXXXTATAAATATGACATAATTATAAGTATTTTTCAGAAATACAGTAAAATTTCTAAAATATTACTACACTGCTAGAAAGAGGAAAAATATCAATCAGACCCCA
Marker176978	67.421
TACAAATCAAATAATCCAGTCTTTGAGAAAACATAATCACGGAACAAACATAACTCCTTATTCATGCAAAATTGCATCAATGACTTGATAAAAATATCAAXXXXXXXXXXTAACCCCCCAAAACAATAACATATTTGGAAAGAAATTCTCTGTAAAACTTCAAAATCAATTAAAATTGTCAAAAATCATACAACTAATATTAAACAAGAG
TACAAATCAAATAATCCAGTCTTTGAGAAAACATAATCACGGAACAAACATAACTCCTTATTCATGCAAAATTGCATCAATGACCTGATAAAAATATCAAXXXXXXXXXXATAACCCCCAAAACAATAACATATTTGGAAAGAAATTCTCTGTAAAACTTCAAAATCAATTAAAATTGTCAAAAATCATACAACTAATATTAAACAAGAG
Marker179651	67.421
AAATGCCATGGTCCAAACCTACCTGATCATGTTAAATATTTGAGGATAAAACTATTAAAAACATGTCCTTAAATTATTTAGCCCTCGTCGGGTAGAAATTXXXXXXXXXXTTTTAATTATAATCACTACCAAACGGCAAACGGGGCTCAATGCTATTAGGACATGAAAATATAAAAAACAATAAAGAACATCCCTTAGATCTTTTCCCAA
AAATGCCATGGTCCAAACCTACCTGATCATGTTAAATATTTGAGGATAAAACTATTAAAAACATTTCCTTAAATTATTTAGCCCTCGTCGGGTAGAAATTXXXXXXXXXXGTTAAAATTTGAATTATAATCACTACCAAAGAGGGCTCAATGCTATTGGGACATGAAAATATAAAAAACAATAAAGAACATCCCTTAGATCTTTTCCCAA
Marker67402	68.306
AAAGATGCCTTATATTTTTCATTTTCATGTTAATTTGAAATGTGGAAACAGAAGACAACTTAAATTGGATACATTTCTCTAGATTTTCGTAAAATTTTCTXXXXXXXXXXCCTTTGATAAAGAATGAGTTTGAGATGTTGGCTAACAGAAGATTAGTGATAATTCCTTCTGATGCACTGATAAGCATATATGCCAAATGTATAATTCCCG
AAAGATGCCTCATATTTTTCATTTTCATGTTAATTTGAAATGTGGAAACAGAAGACAACTTAAATTGGATACGTTTCTCTAGATTTTCGTAAAATTTTCTXXXXXXXXXXCCTTTGATAAAGAATGAGTTTGAGATGTTGGCTAACAGAAGATTAGTGCTAATTCCTTCTGATGCACTGATAAGCATATATGCCAAATGTATAATTCCCG
Marker107976	68.745
CCCCCATTTCATCTAAGGCCTAACATGTGCACAAAATCCATAAATGGTTGGCGGCAAGACTCAAACCTATTCCTATACCAAATCAGACCACCTCATCTAAXXXXXXXXXXTTGTGTTTTCCAGCAAGTAAAGAAAATGAAAGGCACATAATTATTTCACAAGGCTTTGCATACAGGACGGCCAAACATTTACGCAAAATACACTTTCACA
CCCCCATTTCATCTAAGGCCTAACATGTGCACAAAATCCATAAATGGTTGGCGGCAAGACTCAAACCTATTCCTATACCAAATCAGACCATCTCATCTAAXXXXXXXXXXTTGTGTTTTCCAGCAAGTAAAGAAAATGAAAGGCACATAATTATTTGACAAGGCTTTGCATACAGGACGGCCAAACATTTACGCAAAATACACTTTCACA
Marker127116	69.63	seg
AAATTGATTTCGTTCGTGGAGCTATCATTCCAAACCCACTAGCTTATCGAAGTAACCCCTAGGAGACAAAGGAGTTTCAAAGGCAAGTGGAGGAGTTGGTXXXXXXXXXXAACATAACGGTAAAGTATCGTCATCCTATTCCTAGATTAGATGATATGTTAGATAAACTATATGGTGCATGCATATTTAGTAAAATTGACCTTAAGAGTG
AAATTGATTTTGTTCGTGGAGCTATCATTCCAAACCCACTAGCTTATCGAAGTAACCCCTAGGAGACAAAGGAGTTTTAAAGGCAAGTGGAGGAGTTGGTXXXXXXXXXXAACATAACGGTAAAGTATCGTCATCCTATTCCTAGATTAGATGATATGTTAGATAAACTATATGGTGCATGCATATTTAGTAAAATTGACCTTAAGAGTG
Marker47565	69.63	seg
AAAGGGAAAAGATGAAGGTGCTAGCAGAACAATACCCAAAGCAGAGCCACAATCATCAAAGAATCGGGATATTAAATGCTTTAGGTATTGGGGACGGGACXXXXXXXXXXAATCAAGGCAGATGACTTTGATCAGCAAAGAGAAAACATATTCCATATACGATGCCACGTTAACGATAAGGTATGTAGCATGATCATTGATGGGGGAAAT
AAAGGGAAAAGATGAAGGTGATAGCAGAACAATACCCAAAGCAGAGCTACAATCATCAAAGAATCGGGATATTAAATGCTTTAGGTATTGGGGACGGGACXXXXXXXXXXAATCAAGGCAGATGACTTTGATCAGCAAAGAGAAAACATATTCCATATACGATGCCACGTTAACGATAAGGTATGTAGCATGATCATTGATGGGGAAAAT
Marker164185	69.63	seg
TGAACTTTGGAAATTCTCATTTTCCCCGATTTTCACTCATTTCCTTCAATTTCACTTTCAATCATCGAGTTTTACCTAAAAAAACAAAATACACAATAAAXXXXXXXXXXTTCACTATTATTGTTTAAAATGTCTATACCTTGCATTTTTGGCATTTTCATCTTTAACTGCACCTTTGATTGCCCAAAATGTCCTTCCATCCATTTTCAT
TGAACTTTGGAAATTCTCATTTTCCCCGATTTTCACTCATTTCCTTCAATTTCACTTTCAATCATCGAGTTTTACCTAAAAAAACGAAATACACAATAAAXXXXXXXXXXTTCACTATTATTGTTTAAAATGTCTATACCTTGCATTTTTGGCATTTTCATCTTTAACTGCACCTTTGATTGCCCAAAATGTCCTTCCATCCATTTTCAT
Marker122183	69.63
ATCGTTTCTTCATAATATTCATCAACTCACCTCAAGATTTAATAGGTCTCTCATAATTTCTTCGCCTAGATGTTGTCAATTGATCCCACCAAATTATAACXXXXXXXXXXATTACTCCTTCCTTTGAATGAAGGAATTATTGTTTTGCTATTGCTCATACTCCTATAATCACCTTCTCCACCAAGATTTTTACCCTGTCTCCTTGGATTG
ATCGTTTCCTCATAATATTCATCAACTCACCTCAAGATTTAATAGGTCTCTCATAATTTCTCCGCCTAGATGTTGTCAATTGATCCCACCAAATTATAACXXXXXXXXXXATTACTCCTTCCTTTGAATGAAGGAATTATTGTTTTGCTATTGCTCATACTCCTATAATCACCTTCTCCACCAAGATTTTTACCCTGTCTCCTTGGATTG
Marker90806	69.63
CCTGTTTGATAAATCAACTACTTCTGATTAAAGAAAAACGAAATGGAAGTCGCCGGATATGATCGTGCCCAAGTTTTAAAAGCTTTTGACGATGCTAAAAXXXXXXXXXXACCTTGAAGGTAGTGAAAAGGATTCAATTGTGGAGAAGATTAGGCATGCTTCAGAAACTTGGGGATTTTTTCAGGTGGTTAATCATGGGATTCCAGTTAG
CCTGTTTGATAAATCAACTACTTCTGATTAAAGAAAAACGAAATGGAAGTCGCCGGATATGATCGTGCCCAAGTTTTAAAAGCTTTTGACGATGCTAAAAXXXXXXXXXXACCTTGAAGGTAGTGAAAAGGCTTCAATTGTGGAGAAGATTAGGCATGCTTCAGAAACTTGGGGATTTTTTCAGGTGGTTAATCATGGGATTCCAGTTAG
Marker29163	69.63
TTTTCTATTCCAATTTTGAAATTAAGATGCTCATCCTCATGTATATCGGGACAATCATGGTATTTTTACAAATTGAATTCATTTCTAAAATTAATTTGCAXXXXXXXXXXATCAATGACAACTTAGAAAGAATATTAAAAATAAAACCAATTTTATCATCACTTTGAGGCAGGTATTACTACAATGAAAGTATAGAAACTTCTTCCAATA
TTTTCTATTCCAATTTTGAAATTAAGATGCTCATCCTCATGTATATCGGGACAATCATGGTATTTTTACAAATTGAATTCATTTCTAAAATTAATTTGCAXXXXXXXXXXATCAATGACAACTTAGAAAGAATATTAAAAATAAAACCAAGTTTATCATCACTTTGAGGCAGGTATTACTACAATGAAAGTATATAAACTTCTTCCAATA
TTTTCTATTCCAATTTTGAAATTAAGATGCTCATCCTCATGTATATCGGGACAATCATGGTATTTTTACAAATTGAATTCATTTCTAAAATTAATTTGCAXXXXXXXXXXATCAATGACAACTTAGAAAGAATATTAAAAATAAAACCAAGTTTATCATCACTTTGAGGCAGGTATTACTACAATGAAAGTATAGAAACTTCTTCCAATA
Marker168297	69.63	seg
TTCTATTAGTAAATTGAAACGTGTCTGGAACAATATGTATATGGCATTAAAACTAACAAAAATTGGCACTTAAATTGTGGATAATAATCTCATTCCATTGXXXXXXXXXXCAAAAGTGGAGATATTTTCCCCATGATACACTAATTTCCTTGGTTCTACAATTTTTCTATTTCATTTTTATTTTCCTTCTTAAAGTAAGAAGAGGAAGAT
TTCTACTAGTAAATTGAAACGTGTCGGAACAATATGTATATGGCATTAAAACTCACAAAAATTGGCACTTAAATTGTGGATAATAATCTCATTCCATTGTXXXXXXXXXXCAAAAGTGGAGATATTTTCCCCATGATACACTAATTTCCTTGGTTCTACAATTTTTCTATTTCATTTTTATTTTCCTTCTTAAAGTAAGAAGAGGAAGAT
Marker147745	69.63	seg
TTGTTGATTCAGCCAAAATAATTGTATTGTATTTTCCCCAATCTTCTATGTTTAAATTGGAAATATGCTGCTACATATTACAAAGATGGAGTTAAATGTAXXXXXXXXXXATGGGGTGGAGTAGGGGCAAAAGTGAAAGCAGAGGCAGATTGGGTAAGGACAGTGTCTATGCTTCTGCTTCCTTGTATGAATGAAACACTTGTGTCAAAG
TTGTTGATTCAGCCAAAATAATTGTATTGTATTTTCCCCAATCTTCTATGTTTAAATTGGAAATATGCTGCTACATATTACAAAGATGGAGTTAAATGTAXXXXXXXXXXATGGGGTGGAGTAGGGGCAAAAGTGAAAGCAGAGGCAGATTGGGTAAGGACAGTGTCTATGCTTCTGCTCCCTTGTATGAATGAAACACTTGTGTCAAAG
Marker127656	69.63	seg
TTACTACCAAACATAAGAGAATTTTATTTCGTAAATTATTCCTGTGTATAAAGACTTCTTTTTGTGTGTCCTTTTTTTATGCACAAGAGTGGTTTGATTAXXXXXXXXXXATAAAAAACAAACTATCTGAATAATAAAGATAGAAATCACAAATATGTGATTTCGTAACCTTACACCCAAATATTTATCCTCTTTAACCCTAACAAAATA
TTACTACCAAACATAAGAGAATTTTATTTCGTAAATTATTCCTGTGTATAAAGACTTCTTTTTGTGTGTCCTTTTTTTTATGCATAAGAGTGGTTTGATTXXXXXXXXXXATAAAAAACAAACTATCTGAATAATAAAGATAGAAATCACAAATATGTGATTTCGTAACCTTACACCCAAATATTTATCCTCTTTAACCCTAACAAAATA
Marker104829	70.021
CCATTTGTGAATACCAAAGATCAACTTGCTGATGTGTTTACAAAGTCGTTAAACATTAATCGATTGAGATTTTTTTGTTCCAAACTGGGCTTATATGATAXXXXXXXXXXAAGTTGAGAGGAAGACTTTACCTTCTTCTCTCCCTTTTTCTATGAACCCTTGTCAACAAATGAGAACCTAAAAGGCAAGAAATTTCAGTCTTTGTATGGC
CCATTTGTGAATACCAAAGATCAATTTGCTGATGTGTTTACGAAGTCGTTAAACATTAATCGATTGAGATTTTTTTGTTCCAAACTGGGCTTATATGATAXXXXXXXXXXAAGTTGAGAGGAAGACTTTACCTTCTTCTCTCCCTTTTTCTATGAACCCTTGTCAACAAATGAGAACCTAAAAGGCAAGAAATTTCAGTCTTTGTATGGC
CCATTTGTGAATACCAAAGATCAACTTGTTGATGTGTTTACAAAGTCGTTAAACATTAATCGATTGAGATTTTTTTGTTCCAAACTGGGCTTATATGATAXXXXXXXXXXAAGTTGAGAGGAAGACTTTACCTTCTTCTCTCCCTTTTTCTATGAACCCTTGTCAACAAATGAGAACCTAAAAGGCAAGAAATTTCAGTCTTTGTATGGC
Marker15415	70.021
ACCGTTTGAACAAATTAATCCCAAACCAAAACCAGACGATGCATCGAAAGAGGATGCTGAACTAAAGGAGTGTCAAATAAAGGAATGCAATACTGAGATGXXXXXXXXXXCTCTGGAAAATCTGCTACCAAGTCAGCAGCTGGAAATTGTAAAACAAAATGCACTGTTTCACACCCATTTGCTCTGGCAACTGAAAAGAGCGCTTTATAT
ACCGTTTGAACAAATTAATCCCAAACCAAAACCAGACGATGCATCGAAAGAGGATGCTGAACTAAAGGAGTGTCAAATAAAGGAATGCAATACTGAGATGXXXXXXXXXXCTCTGGAAAATCTTCTACCAAGTCAGCAGCTGGAAATTGTAAAACAAAATGCACTGTTTCACACCCATTTGCTCTGGCAACTGAAAAGAGCGCTTTATAT
Marker9967	70.412
GAATTTTGGTTTTGAACAATTAAACAGAACCCGTATGACATATACAAGTCATCTTGTATATACTATCGATCAAAACATTTCTTTTGTCCATCAATAGGATXXXXXXXXXXAGCAAATACTAACCATTATCTGCAGCTTCATCCAAATTATTTGAGCTTCCACCTTGTTCATCATTATTGGAAACCAAGGCAACAAAGATTCAGAATTTAT
GAATTTTGGTTTTGAACAATTAAACAGAACCTGTATGACATATACAAGTCATCTTGTATATACTATCGATCAAAACATTTCTTTTGTCCATCAATAGGATXXXXXXXXXXAGCAAATACTAACCATTATCTGCAGCTTCATCCAAATTATTTGAGCTTCCACCTTGTTCATCATTATTGGAAACCAAGGCAACAAAGATTCAGAATTTAT
GAATTTTGGTTTTGAACAATTAAACGTGAACCCGTATGACATATACAAGTCATCTTGTATATACTATCGATCAAAACATTTCTTTTGTCCATCAATAGGAXXXXXXXXXXAGCAAATACTAACCATTATCTGCAGCTTCATCCAAATTATTTGAGCTTCCACCTTGTTCATCATTATTGGAAACCAAGGCAACAAAGATTCAGAATTTAT
Marker58866	70.412
TGAAGGTGCGGTGCTATTTTTTCAGCAACTCTTGACCGTTTCACCTATCACAATGGAAGAAAGTGACCTTGACCTCCTAACGCCGGTTATCACAGCTGGAXXXXXXXXXXATAACCAGCGGTTTAGGCTCTACAAATATAGTGATGATTCCAAAGGTCGAGTCCCCAAACAGTTTTGCTAACTTCAGGCCTATAAGCCTCTGTTTGGTGA
TGAAGGTGCGGTGCTATTTTTTCAGCAACTCCTGACCGTTTCACCTATCACAATGGAAGAAAGTGACCTTGACCTCCTAACGCCGGTTATCACAGCTGGAXXXXXXXXXXATAACCAGCGGTTTAGGCTCTACAAATATAGTGATGATTCCAAAGGTCGAGTCCCCAAACAGTTTTGCTAACTTCAGGCCTATAAGCCTCTGTTTGGTGA
Marker21965	70.412
TCCAACACAAGCATGAACCTTAACCACGAGATAGTCACCTAGTGCTCGCATGTCCTTCTCAATTTGCTGTGCAAGTTCACGAGTAAGTGCAGGAACCAAAXXXXXXXXXXTCCATGGAAAAATAGCACAGAGAAAACCTGTAATTGGAGCACAGATTTGAAGTTGCAGCAGATTATCGGCTCATCGGAAGGCCCGATCTTCCTCGATTTC
TCCAACACAAGCGTGAACCTTAACCACGAGATAGTCACCTAGTGCTCGCATGTCCTTCTCAATTTGCTGTGCAAGTTCACGAGTAAGTGCAGGAACCAAAXXXXXXXXXXTCCATGGAAAAATAGCACAGAGAAAACCTGTAATTGGAGCACAGATTTGAAGTTGCAGCAGATTATCGGCTCATCGGAAGGCCCGATCTTCCTCGATTTC
Marker45439	70.412
TATTTTCTCTAGGATAAGTTGATACATGTCCAAAACCTAGCGACTTCAATACCCAAGAAATATCGAAGTTTGCCTAGATTTTTGGTCTGGAAATATTTTTXXXXXXXXXXGATCTGTCTGACATCTTTAAAGACCAAGTTTCAGAATGACCTCAGAAAACTTTCCAAACTTTCCAAATTAAAGTATTTTTCAACTTACAAACATAGTTCT
TATTTTCTCTAGGATAAGTTGATACATGTCCAAAACCTAGCGACTTCAATACCCAAGAAATATCGAAGTTTGCCTAGATTTTTGGTCTGGAAATATTTTTXXXXXXXXXXGATCTGTCTGACATCTTTAAAGACCAAGTTTCAAAATGACCTCAGAAAACTTTCCAAACTTTCCAAATTAAAGTATTTTTCAACTTACAAACATAGTTCT
TATTTTCTCTAGGATAAGTTGATACATGTCCAAAACCTAGCGACTTCAATACCCAAGAAATATCGAAGTTTGCCTAGATTTTTGGTCTGGAAATATTTTTXXXXXXXXXXGATCTGTCTGACATCTTTGAAGACCAAGTTTCAGAATGACCTCAGAAAACTTTCCAAACTTTCCAAATTAAAGTATTTTTCAACTTACAAACATAGTTCT
Marker172496	70.412
ATAAATATTATTACCACTATTTTAAGACATTATTTAAACGATATACATGAGACCCCTTTCTAACACTCTAAGCAATTAGATCAAGTGGCTCAACATGGTCXXXXXXXXXXAATATTTAAATAAAATACATGTGATTTTTTTTAACAGCTTAAGCTTTTAGGTGAAATGTGGTTCACCACTTATAAAACATCTTCCAGCACTCTTCCCCTT
ATAAATATTATTACCACTATTTTAAGACATTATTTAAACGATATACATGAGACCCCTTTCTAACACTCTAAGCAATTAGATCAAGTGGCTCAACATGTTCXXXXXXXXXXAATATTTAAATAAAATACATGTGATTTTTTTTAACAGCTTAAGCTTTTAGGTGAAATGTGGTTCACCACTTATAAAACATCTTCCAGCACTCTTCCCCTT
Marker87246	71.199
ATTCTCAATTCTCAATCTACCATCCACAGAACAAAGGTTTGTTCCAACAGAGCAATGGCTTGTTCTAGTCAATTGGAAAACAAGAGTCATGCTTTTATACXXXXXXXXXXTAGAAGCCATAAAGCAAACTTTCCCTATAACAAAAAGGAACATTTCCTCTCACCTCCCTAGCCATTTCATTTCGGGTTGAAAGTGCTCTTAGTTCAGTTC
ATTCTCAATTCTCAATCTACCATCCACAGAACAAAGGTTTGTTCCAACAGAGCAATGGCTTGTTCTAGCCAATTGGAAAACAAGAGTCATGCTTTTATACXXXXXXXXXXTAGAAGCCATAAAGCAAACTTTCCCTATAACAAAAAGGAACATTTCCTCTCACCTCCCTAGCCATTTCATTTCGGGTTGAAAGTGCTCTTAGTTCAGTTC
Marker77002	71.59
AATTATAACTATTGGAAGACTAGACTGACAATATTTATTCAATTAATAGACTATAATATTTGGGAAGTTATTGAATGTGGTCCCTATGTGCCTACTAAAGXXXXXXXXXXTCACTTGGGCACTAGCAAAGTAAAAGAAACTAAGATAAATCTCTTAGTTAAAGACTTTGAAAACTTCTTTATGAAGCAAAAAGAACCTATTGTAGATATG
AATTATAACTATTGGAAGACTAGAATGACAATATTTATTCAATCAATAGACTATAATATTTGGGAAGTTATTGAATGTGGTCCCTATGTCCCTACTAAAGXXXXXXXXXXTCACTTGGGCACTAGCAAAGTAAAAGAAACTAAGATAAATCTCTTAGTTAAAGACTTTGAAAACTTCTTTATGAAGCAAAAAGAACCTATTGTAGATATG
Marker40894	71.98
AGTCTCATAACACCTTCAAGATGTTCGATCAAGCCTAGCCAATAATGATCTATTTTAGATATTTCCGTATAAGCTAATGTCTTTGGAGAATCCAAGCACCXXXXXXXXXXTGCATTAATGACATTAATTAGGTATGGTAAACTTTTAGATTGTCAACCAAGGAAAGTGTGTGCTTTTAACACGCCCTTGATAATCAAAGCAATCCAAACT
AGTCTCATAACACCTTCAAGATGTTCGATCAAGCCTTGCCAATAGTGATCTATTTTAGATATTTCCGTATAAGCTAATGTCTTTGGAGAATCCAAGCACCXXXXXXXXXXTGCATTAATGACATTAATTAGGTATGGTAAACTTTTAGATTGTCAACCAAGGAAAGTGTGTGCTTTTAACACGCCCTTGATAATCAAAGCAATCCAAACT
AGTCTCATAACACCTTCAAGATGTTCGATCAAGCCTTGCCAATAATGATCTATTTTAGATATTTCCGTATAAGCTAATGTCTTTGGAGAATCCAAGCACCXXXXXXXXXXTGCATTAATGACATTAATTAGGTATGGTAAACTTTTAGATTGTCAACCAAGGAAAGTGTGTGCTTTTAACACGCCCTTGATAATCAAAGCAATCCAAACT
Marker157582	71.98
ACATTGCATATAGATTTATTTTGATTATTAGTTTGCATTAGTCTTATGCTCGTTTAAATTTATAAGGTATCACCATCCTATTATGTTTTCCCTTAGGCCCXXXXXXXXXXGTAGAACACTCAAATTAACATAGACTAAGAAAAAAAATGATGAAGGAAATCGTCTAGTCGTCACCCATAGTATCCTGCACATTCAGCAGAAAACTTGAGG
ACATTGCATATAGATTTATTTTGATTATTAGTTTGCATTAGTCTTATGCTCGTTTAAATTTATAAGGTATCACCATCCTATTATGTTTTCCCTTAGGCCCXXXXXXXXXXGTAGAACACTCAAATTAACATAGACTAAGAAAAAAAATGATGGAGGAGATCGTCTAGTCGTCACCCATAGTGTCCTGCACATTCAGCAGAAAACTTGAGG
Marker177726	71.98
TGTCGTCACCATCATCAACCACCTCCACCACCGTCAACACCTCCGCCTGCACCACCACACAAAAATCGTTGCCAGATCCACTACCTCACAAAACCCGTCGXXXXXXXXXXGAAAATTAAACATAAATCAAAAGTAAAACTATCACCAATTTTAAATTTTCAATTCTAACAATAATTTATTATTTATCACACAAATTCCACAATTTGAAAC
TGCCGTCACCATCATCAACCACCTCCACCACCGTCAACACCTCCGCCTGCACCACCACACAAAAATCGTTGCCAGATCCACTACCTCACAAAACCCGTCGXXXXXXXXXXGAAAATTAAACATAAATCAAAAGTAAAACTATCACCAATTTTAAATTTTCAATTCTAACAATAATTTATTATTTATCACACAAATTCCACAATTTGAAAC
Marker8499	71.98
CTTTTGGTGTGCAAATGGCTTTTCCCAAAAATAACAACAAAACAGAACAGAAGCTGAAGGCCCAAAAAGTCCCGAGAGGTGAGATGAGCAATCAGGCCCAXXXXXXXXXXTTAGATGAAGGTTGTGGTGCTGGAAATTTTCAATAATTTTGTTCTGTAAGACATCCAGAATCAGCAGAATTTTGCGAAATTATATCACAGCTAAAAAACC
CTTTTGGTGTGCAAATGGCTTTTTCCAAAAATAACAACAAAACAGAACAGAAGCTGAAGGCCCAAAAAGTCCCGAGAGGTGAGATGAGCAATCAGGCCCAXXXXXXXXXXTAGATGAAGGTTGTGGTGCTGGAAATTTTCAATAATTTTGTTCTGTAAGACGATCCAGAATCAGCAGAATTTTGCGAAATTATATCACAGCTAAAAAACC
CTTTTGGTGTGCAAATGGCTTTTCCCAAAAATAACAAAACAGAACAGAAGCTGAAGGCCCAAAAAGTCCCGAGAGGTGAGATAAGCAATCAGGCCCAGGCXXXXXXXXXXTTAGATGAAGGTTGTGGTGCTAGAAATTTTCAATAATTTTGTTCTGTAAGACATCCAGAATCAGCAGAATTTTGCGAAATTATATCACAGCTAAAAAACC
Marker78857	71.98
TCCAATAAGAAACCCCAATTCACTCTGTCATATGCCTTTGACATGTCCAGTTTTAGGATTATATTCCCACCTCTCGCCCTTTTATTCATGGATTACGCCAXXXXXXXXXXCTGATGGGGCAAAATTTTGCAAAGCTATCAGGCTCATCAACTTTAGGGATAAGAACCAAATTTGTTGCTCCAAGCCATGTGGTTAGCGTTTGTCCATTGA
TCCAATAAGAAACCCCAATTCACTCTGTCATATGCCTTTGACATGTCCAGTTTTAGGATTATATTCCCACCTCTCGCCCTTTTATTCATGGATTACGCCAXXXXXXXXXXCTGATGGGACAAAATTTTGCAAAGCTATCAGGCTCATCAACTTTAGGGATAAGAACCAAATTTGTTGCTCCAAGCCATGTGGTTAGCGTTTGTCCATTGA
Marker156072	71.98
ATATTAGAACTGTTGCTGATCTTGAAGCAATTCGTTCTTGTATCCTGAAGTTCCATTTAGCAGAGCTTAGCTAAGAAATAAGGAAAAGCAAACTTTTGTTXXXXXXXXXXTATTTTTCAACCAACTTATAAGTAAACACGTGTAAGTGAACTTTTAAGCATAGCATATCATGCTCTATTTCAATGTTGATATTCATTAGCATCTATGTAT
ATATTAGAACTGTTGCTGATCTTGAAGCAATTCGTTCTTGTATCCTGAAGTTCCATTTAGCAGAGCTTAGCTAAGAAATAAGGAAAAGCAAACTTTTGTTXXXXXXXXXXTTTTTCAACCAACTTATAAGTAAACATATGTGTAAGTGAACTTTTAAGCATAGCATATCATGCTCTATTTCAATGTTGATTTTCATTAGCATCTATGTAT
Marker140120	71.98
CCTTTTATAGTGAACTTGTTACGACTTCATTTCAATCACTGGTCCTTTCTTTTTCTTGACTCATTGCCAATTTATTTGACCATTCATCCATTTTTTTTATXXXXXXXXXXTCTGCTTCTTTATTGGCCACTTCAAGCTCTTTTGATGTTATTTTTCCTCCTTCTGTAAGAAGATTCATTTTGCTCGTTAAGTATCTACTAATTATTGCGT
CCTTTTATAGTGAACTTGTTACGACTTCATTTCAATCACTGGTCCTTTCTTTTTCTTGACTCATTGCCAATTTATTTGACCATTCATCCATTTTTTTTATXXXXXXXXXXTCTGCTTCTTTATTGGCCACTTCAAGCTCTTTTGATGTTATTTTTCCTCCTCCTGCAAGAAGATTCATTTTGCTCGTTAAGTATCTACTAATTATTGCGT
Marker150732	71.98
TTTGGCTCACTTTAACAATTTAAGCTCTCAGTAACTTTTCAGTGTCATATCTCATAAATTACAAACGGTTAAATATTTTGCCCCACAAAGGAAGGTTCCTXXXXXXXXXXCTATACTTTCAAGAATCAAAGCTACAACAGCTCCGCTTGGAGGACCAAAGGAGAGATTACACGCTCGTGAGCATGTTGTATGGTTCAAGGGAAAATATTT
TTTGGCTCACTTTAACAATTTAAGCTCTCAGTAACTTTTCAGTGTCATATCTCATAAATTACAAACGGTTAAATATTTTGCCCCACAAAGGAAGGTTCCTXXXXXXXXXXCTATACTTTCAAGAATCAAAGCTACAACAGCTTCGCTTGGAGGACCAAAGGAGAGATTACACGCTCGTGAGCATGTTGTATGGTTCAAGGGAAAATATTT
Marker21064	71.98
CATGTTTTTCTCTCCTTTTCCCAGTAATCCCAATTTTGTATACAAATCCCCTCGTAATTCTCTCCATATATAGCCGATATCACATTTTTAAAAAAAAAAAXXXXXXXXXXCATCTTCACCAACTTCAGAGTGTTGTAGTTCACTCAAAAGCCTAATGAGCAATGGACAAGATTGTTTGTGCCTTATTGTTACGGGTGGCGTTCCTTTTCA
CATGTTTTTCTCTCCTTTTCCCAGTAATCCCAATTTTGTATACAAATCCCCTCGTAATTCTCTCCATATATAGCCGATATCACATTTTTAAAAAAAAAAAXXXXXXXXXXCATCTTCACCAACTTCAGAGTGTTGTAGTTCACTCAAAAGCCTAATGAGCAATGGACAAGATTGTTTGTGCCTTATTGTTACGGGTGGCGTTCATTTTCA
Marker93814	72.501
ATTTTAATTCCTACATTGATTGTAGTCGGTCCCAAACCCCCAAAAAAGAGAATAGTTGTAACTTTACAAAAAATTATTTTTAAAAAAAAAATGTTATAGTXXXXXXXXXXTTTTAAAGTTGTTATAAGGACGAAATAATTATAAATATTGATTGAAAATCATAATTTGTGGATGACAATGACTTTAGTTAAGGATGTCAAAAATCAAATT
ATTTTAACTCCTACATTGATTGTAGTCGGTCCCAAACCCCCAAAAAAGAGAATAGTTGTAACTTTACAAAAAATTATTTTTAAAAAAAAATGTTATAGTAXXXXXXXXXXTTTTAAAGTTGTTATAAGGACGAAATAATTATAAATATTGATTGAAAATCATAATTTGTGGATGACAATGACTTTAGTTAAGGATGTCAAAAATCAAATT
Marker33581	72.501	seg
GAAAGTAAAATAAATAAAAGGGTTAGAAAATTGGGTTATCTCCCAATTAGCGCTTGGTTTATAGTCTTTAGCTAGACTGTATGGAGGAATTGATCATGGTXXXXXXXXXXTAGGCTCTATCTCCTTTGAGCCTTGTTGCAGCCTTTCAGTAATATATTTGCACTTCTTCTTAGCCTTTTTGCTAATCTCTTCATGTGGTAGGTTCTTGAT
GAAAGTAAAATAAATAAAAGGGTTAAAAAATTGGGTTATCTCCCAATTAGCGCTTGGTTTATAGTCTTTAGCTAGACTGTATGGAGGAATTGATCATGGTXXXXXXXXXXTAGGCTCTATCTCCTTTGAGCCTTGTTGCAGCCTTTCAGTAATATATTTGCACTTCTTCTTAGCCTTTTTGCTAATCTCTTCATGTGGTAGGTTCTTGAT
Marker53009	72.501	seg
AAAATCCACAAGATAACTCAAACCTGAAATATTATTATTCAAAATACGACTGTAGGGTTTTCAAACTCTTAAAACATATTCAAAGCATCAAAATGAAACCXXXXXXXXXXCACGTAAATCAAACAATCAAGTTAATAGTTACACGTATTTTCATAAGCCCTTCTTACTTATCCTCTTTCCAATTGGGTTATGATCTTCTATTCTAACTAT
AAAATCCACAAGATAACTCAAACCTGAAATATTATTATTCAAAATACGACTGTAGGGTTTTCAAACTCTTAAAACATATTCAAAGCATCAAAACGAAACCXXXXXXXXXXCGCGTAAATCTAACAATCAAGTTAATAGTTACACGTATTTTCATAAGCCCTTCTTACTTATCCTCTTTCCAATTGGGTTATGATCTTCTATTCTAACTAT
Marker130580	73.022
TGCTCCTGAATCACATAAACAATTAAAATTTTAATCACTTCCTATTAAGCAAGGTATTTTGAGATTCCCTGGATCTTTTAGTTTAGGAGGTAATTTCTTCXXXXXXXXXXTAGTGGGATGTTAACATGAAGCTTCCCGAAGATAGCCAAGAACTTTGTAAGTTGTTCTTCCAGCTTCCTCTTTTGCAATCTTTGTAAAAATGGGACAGAA
TGCTCCTGAATCACATAAACAATTAAAATTTTAATCACTTCCTATTAAGCAAGGTATTTTGAGATTCCCTGGATCTTTTAGTTTAGGAGGTAATTTCTTCXXXXXXXXXXTAGTGGGATGTTAACATGAAGCTTCCCGAAGATAGCCAAGAACTTTGTAAGTTGTTCTTCCAGCTTCCTCTTTTGCAATCTTTGTAAAAATGGGACAGGA
Marker93611	73.543	seg
TTGTGTCTTGCTAGCACATTGGATGTTCGTTAAATTATAATGTAAGCAGTTTGGAGTTGGTTAAATGCTTGGCTAGTTAATATGATCATTTTCCATATTGXXXXXXXXXXAGTATGTTTGAAGATGTTCACATTTATGCAATAGTTGCTTGAGGTAATGTCAGCAATCGCGAACCTCCAGCAACGTGTCTTATTTCAAATGTTGTCACAT
TTGTGTCTTGCTAGCACATTGGATGTTCGTTAAATTATAGTGTAAGCAGTTTGGAGTTGGTTAAATGCTTGGCTAGTTAATATGATCATTTTCCATATTGXXXXXXXXXXAGTATGTTTGAAGATGTTCACATTTATGCAATAGTTGCTTGAGGTAATGTCAGCAATCGCGAACCTCCAGCAACGTGTCTTATTTCAAATGTTGTCACAT
Marker137238	73.543
AGCTTCAATGTAGCCATACTAAGTCAAATTTTACACCACAAACTAAGTTAGACATAAACTAAAAATATTGCAACTTAATACAAACGAAAATATACTAGTTXXXXXXXXXXGATTTTAATCTAAATCTAAGTCAAACAATCAATATTAACCACAATTTTCATGGGCCCCCCACAACTTTTCAATCACACATTTTAAAAACTTCTATCACAA
AGCTTCAATGTAGCCATACTAAGTCAAATTTTACACCACAAACTAAGTTAGACATAAACTAAAAATATTGCAACTCAATACAAACGAAAATATACTAGTTXXXXXXXXXXGATTTTAATCTAAATCTAAGTCAAACAATCAATATTAACCACAATTTTCATGGGCCCCCCACAACTTTTCAATCACACATTTTAAAAACTTCTATCACAA
Marker74959	73.543	seg
TCGATTTTAACGGGATCAACCATATTCATGTTCTATTCGACGATGTCATTAATATGATATATTTATTTATTGGAAATCATTTAGAATTGAATGAAATATTXXXXXXXXXXTTTGAGCCTCAAGGGGAACCAATAATATTTGGAAGATGGAAACATATATTCTATTGGATTCGGTCCTAAACCCACATGCGCGCATTGTCGCTGTCCGACT
TCGATTTTAACGGGATCAATCATATTCATGTTCTATTCGACGATTTCATTAATATGATATATTTATTTATTGGAAATCATTTAGAATTGAATGAAATATTXXXXXXXXXXTTTGAGCCTCAAGGGGAACCAATAATATTTGGAAGATGGAAACATATATTCTATTGGATTCGGTCCTAAACCCACATGCGCGCATTGTCGCTGTCCGACT
TCGATTTTAACGGGATCAATCATATTCATGTTCTATTCGACGATGTCATTAATATGATATATTTATTTATTGGAAATCATTTAGAATTGAATGAAATATTXXXXXXXXXXTTTGAGCCTCAAGGGGAACCAATAATATTTGGAAGATGGAAACATATATTCTATTGGATTCGGTCCTAAACCCACATGCGCGCATTGTCGCTGTCCGACT
Marker33937	73.543
TCCCATTTTATTGTTTTCATTCATATGTTATATGTTTTTTCTCTAGGAATGTCAATTTTATGCCCTCTTCCTCTTGTTCTAGTGAGTTTGATTTTACATAXXXXXXXXXXAGAATCCAAGCTTTAAGAGTCACATTTCCAGTTTAAGTTCCACAGTTAACGCTAAAGTCACATCTTCAAGAAATGCGCTTCTAGTGAACTTGACTTTTCT
TCCCATTTTATTGTTTTCATTCATATGTTATATGTTTTTTCTCTAGGAATGTCAATTTTATGCCCTCTTCCTCTTGTTCTAGTGAGATTGATTTTACATAXXXXXXXXXXAGAATCCAAGCTTTAAGAGTCACATTTCTAGTTTAAGTTCCACAGTTAACGCTAAAGTCACATCTTCAAGAAATGCGCTTCTAGTGAACTTGACTTTTCT
Marker70621	73.543
GTGGCCAGGGAATAACAGTTTTAATTTTAGTTTGTTAGTTTCCATTAGATTCGATATTTTATTTTTATTTATTTTTGTTTATTTTAGGCTATTCATATCAXXXXXXXXXXAACCAGAATTAGATTCAAAATCCGATTCAACAACCACACTAGCTTTACAGATACCTATTGCCAACAAGGGCTGAATATTAGTGGGGGATTATGTGAATTG
GTGGCCAGGGAATAACAGTTTTAATTTTAGTTTGTTAGTTTCCATTAGATTCGATATTTTATTTTTATTTATTTTTGTTTATTTTAGGCTATTCATATCAXXXXXXXXXXAACCAGAATTAGATTCAAAATCCGATTCAACAACCACACTAGCTTTACAGATACCTATTGCCAACAAGGGCCGAATATTAGTGGGGGATTATGTGAATTG
GTGGCCAGGGAATAACAGTTTTAATTTTAGTTTGTTAGTTTCCATTAGATTCGATATTTTATTTTTATTTTATTTTTGTTTATTTTAGGCTATTCATATCXXXXXXXXXXAACCAGAATTAGATTCAAAATCCGATTCAACAACCACACTAGCTTTACAGATACCTATTGCCAACAAGGGCCGAATATTAGTGGGGGATTATGTGAATCG
Marker65400	73.543	seg
TTGGAATACTTTCATCGAGCCATTTATCAATCAATTACATTTATCATCATGTTTGCAATACCTTTTTTGTGGAACAATTCTTGGATACACTAGGAGATAGXXXXXXXXXXTGTGTATTTGTTGTATATTGTCTAATAAGGTCAGCAAGGGAATGCGACTATTAATCCAAATTTGGTGTCACAGTTGAACAATTGTAAACAAAGGAGTTTA
TTGGAATACTTTCATCGAGCCATTTATCAATCAATTACATTTATCATCATGTTTGCAATATCTTTTTTGTGGAACAATTCTTGGATACACTAGGAGATAGXXXXXXXXXXTGTGTATTTGTTGTATATTGTCTAATAAGGTCAGCAAGGGAATGCGACTATTAATCCAAATTTGGTGTCACAGTTGAACAATTGTAAACAAAGGAGTTTA
Marker95301	73.543	seg
ACGAACGAAGTTCTAAAATTTTTTCACTTGGAAAAATAAGTTCGACTCCAATGAAACAAACTGAGCTCTTCAACCAGAACCAAACTTCTCCACCTCACGAXXXXXXXXXXCTTGTAGCAGAATTAACTCAAAATGCTTCAATTGAAGGCCCCTTACTAGTCTCGACACCTTCAAAACCACAAAAAACATACACAACTAGATCAGCATCCC
ACGAACGAAGTTCTAAAATTTTTTCACTTGGAAAAATAAGTTCGACTCCAATGAAACAAACTGAGCTCTTCAACCAGAACCAAACTTCTCCACCTCACGAXXXXXXXXXXCCTTGTAGCAGAATTAACTCAAAATGCTTCAATTGAAGGCCCCTTACTAGTCTCGACACCTTCAAAACCACAAAAAACATACACAACTAGATCAGCATCC
ACGAACGAAGTTCTAAAATTTTTTCACTTGGAAAAATAAGTTCGACTCCAATGAAACAAACTGAGCTCTTCAACCAGAACCAAACTTCTCCACCTCACGAXXXXXXXXXXCTTGTAGGAGAATTAACTCAAAATGCTTCAATTGAAGGCCCCTTACTAGTCTCGACACCTTCAAAACCACAAAAAACATACACAACTAGATCAGCATCCC
Marker24128	73.543	seg
AACCGTTCACTCCCGATTCCTCCTCCTTGATGTAACCACCTGATCCTACCAACGCGTCAACAAACTCAAGAACTGCTATTTTCACCTTTTTTTTCCTCCGXXXXXXXXXXACCCCTTCTTTCAAACCTACCTCTTTTCTACTTTCCAATTGTTATTCTACTGACTTAATTGACCCTAATGGTCAGCACTTATCTTCCACCCATATTTTTC
AACCGTTCACTCCCGATTCCTCCTCCTTGATGTAACCACCTGATCCTACCAGCGCGTCAACAAACTCAAGAACTGCTATTTTCACCTTTTTTTCCTCCGAXXXXXXXXXXACCCCTTCTTTCAAACCTACCTCTTTTCTACTTTCCAATTGTTATTCTACTGACTTAATTGACCCTAATGGTCAGCACTTATCTTCCACCCATATTTTTC
Marker95192	73.934
ACATAGAGGCTCATGCGAGATGAACATCAATCAATTTTCCCTTTCTATTAGAGTAAGATACTCCGCTAACTACTCGCAAGACTTAACTAAAATATGAATAXXXXXXXXXXAGTCATTGGAGGAGTTGACGGAGGAACCTTTGGAACAGACTCTAAGGTAGAGTTTAAGCTTACTTGTCCTCAGGGGAAGAGTGGCCATAGAATCAGCAAA
ACATAGAGGCTCATGCAAGATGAACATCAATCAATTTTCCCTTTCTATTAGAGTAAGATACTCCGCTAACTACTCGCAAGACTTAACTAAAATATGAATAXXXXXXXXXXAGTCATTGGAGGAGTTGACGGAGGAACCTTTGGAACAGACTCTAAGGTAGAGTTTAAGCTTACTTGTCCTCAGGGGAAGAGTGGCCATAGAATCAGCAAA
Marker87027	73.934
CTGCAATGTTGGCAATGGTGATTAGGGCAACAGTGTAGAAGAGGACGAGAGTGTGGGGTTGAAACTGGTCTTTGCTGCTGCAGTGGGGATTTGCAATAGAXXXXXXXXXXTTCCGTTAGTAGAGAGTGACGGAAATCAAATGGGTGATGAATGGGTAAGGAATTGGATAGATGGGTGAACAACGGATTATCATTTATTGTCCTGTGAGCA
CTGCAATGTTGGCAATGGTATTAGGGCAACAGTGTAGAAGAGGACGAGAGTGTGGGTTGAAACTGGTCTTTGCTACTGCAGTGGGGATTTGCAATAGATTXXXXXXXXXXTTCCGTTAGTAGAGGGTGACGGAAATCAAATGGGTGATGAATGGGTAAGGAATTGGATAGATGGGTGAACAACGGATTATCATTTATTGTTCTGTGAGCA
Marker37558	73.934
TATTAAGAAAACTTATAGAAAGACGAGTTCAATGATGCATCGTCAACGTGAGATTGTGAGGTTTTATTAAGTTTAATTATTGTTGAGGTCTAGTAGGACTXXXXXXXXXXTTCTGGTATATAGGAATATGGCGCAAGCGAGGACAACTAGGGAGCTAAGGTGGGAGATTGATGAGTTGAGACAGGCCATGGCTGCTTAAGCTACACCTCC
TATTAAGAAAACTTATAGAAAGACGAGTTCAATGATGCATCGTCAACGTGAGATTGTGAGGTTTTATTAAGTTTAATTATTGTTGAGGTCTAGTAGGACTXXXXXXXXXXTTCTGGTATATAGGAATATGGCGCAAGCGAGGACAACTAGGGAGCTAAGGTGGGAGATTGATGAGTTGAGACAGGCCATGGCTGCTTAAGCTACACTTCC
Marker104465	74.324
AGAATATTATGCCTACTTTCATATGCCTGGACAATGCTAGGAAAATATTGATTTTTCTCGACAGTGTCTGTAAGTAAAAGTCCTTGGTCGACATAGATGAXXXXXXXXXXTCGTAACAATTACACTTTCGGTCAAATGTTCGCACTTTATTTTTGCAGGATGCAGCCAAAGAGGACATCAAAGGGCAAAGACAAAGTGGGCTCTACCTCA
AGAATATTATGCCTACTTTCATATGCCTGGACAATGCTAGGAAAATATTGATTTTTCTCGACGGTGTCTGTAAGTAAAAGTCCTTGGTCGACATAGATGAXXXXXXXXXXTCGTAACAATTACACTTTCGGTCAAATGCTCGCACTTTATTTTTGCAGGATGCAGCCAAAGAGGACATCAAAGGGCAAAGACAAAGTGGGCTCTACCTCA
Marker178833	74.715
GGAAATATTTCCGGAAGCTAAGCTGTAACTTATGATTTTTGTGGGATAAGACAATATGTGAATTTTGGTGAGAGTTTCAAGGAAGATGTGAGTTGTTTCTXXXXXXXXXXTTTTAGGGGTTCTTTGCTCTGTCTTAGGAGGAGACTATTTGGCCCCTGTTTATAGGATGTGAATTCATGTTACTTTCCCGCCCAAGGTCATTTTTGTTAT
GGAAATATTTCCGGAAGCTAAGCTCTTATGATTTTTGTGGGATAAGACAATATGTGAATTTTGGTGAGAGTTTCAAGGAAGATGTGAGTTGTTTCTTATTXXXXXXXXXXTTTTAGGGGTTCTTTGCTCTGTCTTAGGAGGAGACTATTTGGCCCCTGTTTATAGGATGTGAATTCATGTTACTTTCCCGCCCAAGGTCATTTTTGTTAT
Marker61892	75.502
TAAGAGCTGCATGATCAGAAAATACAATTACTTTAGTGCCTATAAGATATGAACGAAATTTTTCTAAGTCAAAAATAACTGTTAAAAGCTCTTTCTCAGCXXXXXXXXXXCGAATGGCTTATTCCAATCAGTGGTTGGATAATTGGTGCCGATGTCAAGAGTTCCTTCAAACTTTCAAATGCCTTTTTGGAATCTTCATCGAAATGAAAT
TAAGAGCTGCATGATCAGAAAATACAATTACTTTAGTGCATATAAGATATGAACGAAATTTTTCTAAGTCAAAAATAACTGCTAAAAGCTCTTTCTCAGCXXXXXXXXXXCGAATGGCTTATTCCAATCGGTGGTTGGATAATTGGTGCCGATGTCAAGAGTTCCTTCAAACTTTCAAATGCCTTTTTGGAATCTTCATCGAAATGAAAT
Marker36147	75.502
AGTGTGAGATTATGCAAGCAATTATCAAAGGTGTTATCATAAACACTAAAATCATCCATAAACACTTCAATGATGCTTTCAATGTAATTAGAGAATATACXXXXXXXXXXAAAATGTCTCGCTAACCTTTCCAACATTTGGTCTTTTCGGGTCGCACACTTAAGTTTTCTATAATCAATACAAACCCTCCAACTCGTTTGGATCCGGGTT
AGTGTGAGATTATGCAAGCAATTATCAAAGGTGTTATCATAAACACTAAAATCATCCATAAACACTTCAATGATGCTTTCAATGTAATCAGAGAATATACXXXXXXXXXXAAAATGTCTCGCTAACCTTTCCAACATTTGGTCTTTTCGGGTCGCACACTTAAGTTTTCTATAATCAATACAAACCCTCCAACTCGTTTGGATCCGGGTT
Marker31111	75.893
GATAAATCGTAACGTTCAGGAGTCATTCCAAGAAGGAAAAACCGGCAAGTCAGACATGGCGAGTGGAACCGGCCTCAGCAGAGAAGTCGGGATCCAGGAAXXXXXXXXXXAATGGACTCGTAAAGTTTTGTGTATCGAGATTGGTTGATTCTATCCCAATCAGATCTTGAAGTGCTCCGGAGAAAGACAAATTTTGATAATTTCCAGCAT
GATAAATCGTAACGTTCAGGAGTCATTCCAAGAAGGAAAAACCGGCAAGTCAGACATGGCGAGTGGAACCGGCCTCAGCTGAGAAGTCGGGATCCAGGAAXXXXXXXXXXAATGGACTCGTAAAGTTTTGTGTATCGAGATTGGTTGATTCTATCCCAATCAGATCTTGAAGTGCTCCGGAGAAAGACAAATTTTGATAATTTCCAGCAT
Marker89654	75.893
TCGATATTTCAAAATTAGTGACCGCATTTACACCTCGGAACTTGATTGCAGCAATATCATAAGCTTCTGCTGCTTCTTCCTGCGTGCCTGAAGTTGAACGXXXXXXXXXXTTGATATTGAGCCTTTCAATGCTTTCCCTGCCAGATTCACATTTTTGAATGGTTTAACAAGGCATCGAGATTAAAAGAAGTTAAAATTTTGTTCATTGTG
TCGATATTTCAAAATTAGTGACCGCATTTACACCTCGGAACTTGATTGCAGCAATATCATAAGCTTCTGCTGCTTCTTCCTGCGTGCCTGAAGTTGAACGXXXXXXXXXXTTGGTATTGAGCCTTTCAATGCTTTCCCTGCCAGATTCACATTTTTGAATGGTTTAACAAGGCATCGAGATTTAAAGAAGTTAAAATTTTGTTCATTGTG
TCGATATTTCAAAATTAGTGACCGCATTTACACCTCGGAACTTGATTGCAGCAATATCATAAGCTTCTGCTGCTTCTTCCTGCGTGCCTGAAGTTGAACGXXXXXXXXXXTTGGTATTGAGCCTTTCAATGCTTTCCCTGCCAGATTCACATTTTTGAATGGTTTAACAAGGCATCGAGATTAAAAGAAGTTAAAATTTTGTTCATTGTG
Marker133930	75.893
GCTTTGGCAAGCTGGTTAGGTATGGTTTTTGGATCTCCCAATTGCATGATTGAATCTTGATAATGGTCGATAGCTGCCTCCGTTAAAATATTAGCAAAGAXXXXXXXXXXGAAAATTGTAATTCCTTGTAATTATAGTTTGGAATATACAGACCAAAAAATTGACACCTACTGCATCCAATATTTTGCATATTGAAGTATATAAAGATGT
GCTTTGGCAAGCTGGTTAGGTATGGTTTTTGGATCTCCCAATTGCATGATTGAATCTTGATAATGGTCGATAGCTGCCTCCGTTAAAATATTAGCAAAGAXXXXXXXXXXGAAAATTGTAATTCCTTGTAATTATAGTTCGGAATATACAGACCAAAAAATTGACACCTACTGCATCCAATATTTTGCATATTGAAGTATATAAAGATGT
Marker179020	76.284
ATGCATTTGTGAAAGCTTTTATGCCATAAGCAAAATTCTATTACTGCTAATACCTTGATGTTTTTCCTTGGTTTAGCTTGTTAGTATTATGTCACTATGAXXXXXXXXXXGTTGACATAGTTAAATTTGTTGAATCTTGATTACTTTTGGTTCAAGTCAAAGCTTGTTATGTATTGTTATCGCATGGATGAGCTACTCTTGAGATTTTAG
ATGCATTTGTGAAAGCTTTTATGCCATAAGCAAAATTCTATTACTGCTAATACCTTGATGTTTTTCCTTGGTTTAGCTTGTTAGTATTATGTCACTATGAXXXXXXXXXXGTTGACATAGTTAAATTTGTTGAATCTTGATTACTTTTGGTTCAAGTCAAAGCTTGTTATGTATTGTTATCGCATGAATGAGCTACTCTTGAGATTTTAG
Marker55645	76.284	seg
AAACCTGAGCCAAAACTCTATGTTTTCATCCAGCAGATCATCAATGTCCATGCGTATCTTTTCTTCTAAAGTGGAAAATTTTTTATGTTCATCTACACACXXXXXXXXXXATTCTGTGTCTCATCATTGTTTGTTAGCAAGTTTAGTTTCCTCAGTAAAGATTGAATCTCTTCATCCTTCAAGGAATTGGCATTTCTCAGAACTTTTACC
AAACCTGAGCCAAAACTCTATGTTTTCATCCAGCAGATCATCAATGTCCATGCGTATCTTTTCTTCTAAAGTGGAAAATTTTTGATGTTCATCTACACACXXXXXXXXXXATTCTGTGTCTCATCATTGTTTGTTAGCAAGTTTAGTTTCCTCAGTAAAGATTGAATCTCTTCATCCTTCAAGGAATTGGCATTTCTCAGAACTTTTACC
Marker27749	76.284
AGTGGAACAGTTAAAGTTGGGAAGTATGAGATACAGAAATTCAATAGGAAGAATGATTTTCCCTATTGGAGAATGCAAATGAAAAATTTGTTAATTTCTCXXXXXXXXXXTTCGGAGGTGTGGACAAAGTTAGAGACAAACTTCATGACGAAGAATCTAACTAATCGGATCTACTTGAAGTCCAAATTGTATACTTGCAAGATGGATGAA
GTTAAAGTTGGGAAGTATGAGATACAGAAATTCAATAGGAAGAATGATTTTCCCTATTGGAGAATGCAAATGAAAAATTTGTTAATTTCTCAAAAATTGCXXXXXXXXXXTTCGGAGGTGTGGACAAAGTTAGAGACAAACTTCATGACGAAGAATCTAACTAATCGGATCTACTTGAAGTCCAAATTGTATACTTGCAAGATGGATGAA
Marker132649	76.284
TCTCAAAGGGAGGCTGTCTTACTCTCATAAAGTCCACTTTGTCGAATCTCCCTAGTTACTTCTTGTCATTGTTTCCTATTCCGACTGCAGTGGAAAAAAGXXXXXXXXXXATTTTTTATTTTTATAGAGAAAAAATGGGAACCAAACGGGCCTAGAAAGAATTCAAAGGGAGTTTCTTTGAGGAGAGGAAATTACATTTAGCCCCCGTTT
TCTCAAAGGGAGGCTGTCTTACTCTCATAAAGTCCACTTTGTCGAATCTCCCTAGTTACTTCTTGTCATTGTTTCCTATTCCGACTGCAGTGGAAAAAAGXXXXXXXXXXATTTTTTATTTTTATAGAGAAAAAATGGGAACCAAACGGGCCTAGAAAGAATTCAAAGGGAGTTTCTTTGAGGAGAGGAAATTACATTTAGCCCCTGTTT
Marker88510	76.284
TTTAAAAATAAATACAATCTTCACACAAATAAAATATATCAAATATAGGAAAAAAGTAAATAAATTTGTTTATTTCTAATTGAACTAGGTGGTTATTCATXXXXXXXXXXAACATTTATAAACACTCCAGAAACCTACTTTGGTATGAATTTATTATTGTGTTAATTTTTTCATTTATAATTATTTATTATTTTTAGACACGTTTACTTT
TTTAAAAATAAATACAATCTTCACACAAATAAAATATATCAAATATAGGAAAAAAGTAAATAAATTTGTTTATTTCTAATTGAACTAGGTGGTTATTCAGXXXXXXXXXXAACATTTATAAACACTCCAGAAACCTACTTTGGTATGAATTTATTATTGTGTTAATTTTTTCATTTATAATTTTTTATTATTTTTAGACACGTTTACTTT
Marker100714	76.674	seg
CTTTTAATCCCTTGTTTCCTTCCTTTTACTTCATTCTCCTTCAATTGGAGGTTTTTTCCTATAGAAAACCATAATTACGCAATTGTGAGTTTGAATCCGCXXXXXXXXXXTTAATGGAACGTTGAAAATAGAATGTGAAGAAAAAAAAAGTTGGGGACATAAATAAGACAATGAGCAAAGATTTAAAACCTTTAGTGCAATCAACGAAAT
CTTTTAATCCCTTGTTTCCTTCCTTTTACTTCATTCTCCTTCAATTGGAGGTTTTTGCCTACAGAAAACCATAATTACGCAATTGTGAGTTTGAATCCGCXXXXXXXXXXTAATGGAACGTTGAAAATAGAATGTGAAGAAAAAAAAAAGTTGGGGACATAAATAAGACAATGAGCGAAGATTTAAAACCTTTAGTGCAATCAACGAAAT
Marker63519	76.674	seg
CTTTTCTTCATTAAGATTTGTTTCCATATGATTTTTTCCTAATAAGGTTTTAGTGAAGCATATTTGTGTGTAATGAATGTCTGTAACATGCAAGACATTTXXXXXXXXXXTCATGAGACATACTTCGCCAAAAATTGTAATATTGAAGACAAATATGTACGAGACATGGATAGCTCGACACAATCATTTTTACTTATTGAAATCAGGGGG
CTTTTCTTCATTAAGATTTTTTCCATATGATTTTTTCCTAATAAGGTTTTAGTGAAGCATATTTGTGTGTAATGAATGTCTGTAACATGCAAGACATTTAXXXXXXXXXXTCATGAGACATACTTCACCAAAAATTGTAATATTGAAGACAAATATGTACGAGACATGGATAGCTCGACACAATCATTTTTACTTATTGAAATCAGGGGG
CTTTTCTTCATTAAGATTTTTTTCCATATGATTTTTTCCTAATAAGGTTTTAGTGAAGCATATTTGTGTGTAATGAATGTCTGTAACATGCAAGACATTTXXXXXXXXXXTCATGAGACATACTTCACCAAAAATTGTAATATTGAAGACAAATATGTACGAGACATGGATAGCTCGACACAATCATTTTTACTTATTGAAATCAGGGAG
Marker32586	76.674	seg
TAGGGAATTTCTGTTATCGATTATAATATTCATTAATGGTAACCTATTAAATATGGTAGTTTCCCTTATATTCCATTTACAAGGATTACATTTATGCTAAXXXXXXXXXXTTAGTGAAATTCTCAGAAGTTAAGCAACTAAAGGGGACGATTTTGAATGTTTAGTGGCAGCAAATTTATTTTATATTTCACAAGTATATCAAGATTCAAG
TAGGGAATTTCTGTTATCGATTATAATATTCATTAATGGTAACCTATTAAATATGGTAGTTTCCCTTATATTCCATTTACAAGGATTACATTTATGCTAAXXXXXXXXXXTTAGTGAAATTCTCAGAAGTTAAGCAACTAAAGGAGACGATTTTGAATGTTTAGTGGCAGCAAATTTATTTTATATTCCACAAGTATATCAAGATTCAAG
TAGGGAATTTCTGTTATCGATTATAATATTCATTAATGGTAACCTATTAAATATGGTAGTTTCCCTTATATTCCATTTACAAGGATTACATTTATGCTAAXXXXXXXXXXTTAGTGAAATTCTCAGAAGTTAAGCAACTAAAGGAGACGATTTTGAATGTTTAGTGGCAGCAAATTTATTTTATATTTCACAAGTATATCAAGATTCAAG
Marker104665	76.674
CCTTTAGCTAAAACTAATAAAGAACTTCAATATTTGGAGAAAGTTCCATATGCTAATATTGTTGGATCTTTAATATATATACTATGGTATGCACTAAACGXXXXXXXXXXAGGAAATCTGTTATTTCATATGTATTTAACATCTATTATGGATGTGTGAGCTGGAAATCATAGTTGCAACATATTGTCACTTTATCTACAACAGAATCTA
CCTTTAGCTAAAACTAATAAAGAACTTCAATAATTGGAGAAAGTTCCATATGCTAATATTGTTGGATCTTTAATATATATACTATGGTATGCACTAAACGXXXXXXXXXXAGGAAATCTGTTATTTCATATGTATTTAACATCTATGATGGATGTGTGAGCTGGAAATCATAGTTGCAACATATTGTCACTTTATCTACAACAGAATCTA
Marker56596	76.674
GGTCCAGTTTTAATAACTTTGCAAGTAGGTCAATCTTTGTCAACTGCAAAGTTGATACTCAATAATTATATTTGAACTTTGGACATCATAATTTATTTCAXXXXXXXXXXACTCTCGGACTTAGTTTTCATATATTCTTAAATGCATAACAAATGTTTTCCTAGTAATATTAGTGATCTATCTAACTAGTCGTTCATTTGCTCATTTATC
GGTCCAGTTTTAATAACTTTGCAAGTAGGTCAATCTTAGTCAACTGCAAAGTTGATACTCAATAATTATATTTGAACTTTGGACATCATAATTTATTTCAXXXXXXXXXXACTCTCGGACTTAGTTTTCATATATTCTTAAATGCATAACAAATGTTTTCCTAGTAATATTAGTGATCTATCTAACTAGTCGTTCATTTGCTCATTTATC
Marker36239	77.065
AGGAGTTCCTGATGGCGAACCAGCTGCGAAAATGAAAGAATTATTGTTAAGAATTAAGCCGTTATCTTTTCTTACAATGGCAATAACGAAAAAAAACATAXXXXXXXXXXGCATTGGCTGGAAGGGGGAGTTTGGACGTTACAGGCGTTAGGCAGTGCTAGAGCCTGTGTCTGGTTTATGTCAAGGCCGAGGGAGGAGCCACCACCATTA
AGGAGTTCCTGATGGCGAACCAGCTGCGAAAATGAAAGAATTATTGTTAAGAATTAAGCCGTTATCTTTTCTTACAATGGCAATAACCAAAAAAAACATAXXXXXXXXXXGCATTGGCTGGAAGGGGGAGTTTGGACGTTACAGGCGTTAGGCAGTGCTAGAGCCTGTGTCTGGTTTATGTCAAGGCCGAGGGAGGAGCCACCACCATTA
AGGAGTTCCTGATGGCGAACCAGCTGCGAAAATGAAAGAATTATTGTTAAGAATTAAGCCGTTATCTTTTCTTACAATGGCAATAACGAAAAAAAATATAXXXXXXXXXXGCATTGGCTGGAAGGGGGAGTTTGGACGTTACAGGCGTTAGGCAGTGCTAGAGCCTGTGTCTGGTTTATGTCAAGGCCGAGGGAGGAGCCACCACCATTA
Marker59830	77.065
AAAGAGTCTAGATTGTAGATAAGAGAATTATTAAAATGAATTGTAATGAAATTTGGTTCCCAAAGAAAGCCTATTTATAGATTGGAATCCGTAAAAGAAAXXXXXXXXXXAAATTTGTCACTAGTTTTTTAGTGTTTTTTGTCCACGTAAAACCAATGTGATTGTTCACAACCATCACCAAAATTTAATTGGATGGTCAACAACTCTAGG
AAAGAGTCTAGATTGTAGATAAGAGAATTATTAAAATGAATTGTAATGAAATTTGGTTCCCAAAGAAAGCCTATTTATAGATTGGAATCCGTAAAAGAAAXXXXXXXXXXAAATTTGTCACTAGTTTTTTAGTATTTTTTGTCCACGTAAAACCAATGTGATTGTTCACAGCCATCACCAAAATTTAATTGGATGGTCAACAACTCTAGG
Marker59470	77.852	seg
TACTATTAGTAACTAACTAAAAGGGAGGTGAATTGGCTTTTAAAATATTTTCCAAAAATAATCTTATATTAAGATTGTTAAGAACAAATATATCAATCAAXXXXXXXXXXTCAAGCCGAGTCAGCCGATCAAATGGATGGCGACGATGCGCACGTATGTGCTTTCAACCAACCTACTAACATATAGGTCTTTTTCCCTTCATATTTTATT
TACTATTAGTAACTAACTAAAAGGGAGGTGAATTGGCTTTTAAAATATTTTCCAAAAATAATCTTATATTAAGATTGTTAAGAACAAATATATCAATCAAXXXXXXXXXXCCAAGCCGAGTCAGCCGATCAAATGGATGGCGACGATGCGCACGTATGTGCTTTCAACCAACCTACTAACATATAGGTCTTTTTCCCTTCATATTTTATT
TACTATTAGTAACTAACTAAAAGGGAGGTGAATTGGCTTTTAAAATATTTTCCAAAAATAATCTTATATTAAGATTGTTAAGAACAAATATATCAATCAAXXXXXXXXXXCTAAGCCGAGTCAGCCGATCAAATGGATGGCGACGATGCGCACGTATGTGCTTTCAACCAACCTACTAACATATAGGTCTTTTTCCCTTCATATTTTATT
Marker162965	77.852	seg
CAGCTACTATATTTTAAGAAAACATGGTTAACAATTCAAGAGGATAGGTAATAGACACTGGCAATAAGAAAGATATTTTCATCTTACACTCTTATCAATCXXXXXXXXXXAGTTGGCAATTAAGTCTTATAAGTATGTATTTACCAAAAATGACATGTTTGTGAGCAAGAGGTATTTGGCCAATGGCCTATTCAAAATGAATGTAATACG
CAGCTACTATATTTTAAGAAAACATGGTTAACAATTCAAGAGGATAGGTAATAGACACTGACAATAAGAAAGATATTTTCATCTTACACTCTTATCAATCXXXXXXXXXXAGTTGGCAATTAAGTCTTATAAGTTTGTATTTACCAAAAATGACATGTTTGTGAGCAAGAGGTATTTGGCCAATGGCCTATTCAAAATGAATGTAATACG
Marker119386	77.852	seg
TGATTATAAACTTTTATCATTTGTTTATTAATTACTATTTTAATAGTAAATTTATTATGCTAAGTTTATGCCCCTGTTTGATAGCCATTTTTTCAAAAATXXXXXXXXXXATGTATTTTTCTCCCCAAAAATGGTTACCAAACAGGGGCTATATCTTCGAGGGATGGATAAAATTCAAATCTACTCAGATTTTGTTCTTAGTGTTTGGAG
TGATTATAAACTTTTATCATTTGTTTATTAATTACTATTTTAATAGTAAATTTATTATGCTAAGTTTATGCCCCTGTTTGATAGCCATTTTTTCAAAAATXXXXXXXXXXAATGTATTTTCTCCCCAAAAATGGTTACCAAACAGGGGCTATATCTTCGAGGGATGGATAAAATTCAAATCTACTCAGATTTTGTTCTTAGTGTTTGGAG
Marker28896	77.852
TGGGATGAGTTGAAAACTATCATGCGGAAACAGTTTGTGCCTAGTCACTATTACAGGGAGCTGCATCAGAAATGGCAAAGTGTGTATCAGGGTTCGAAAAXXXXXXXXXXTAATATCGTGGAGTTTTATGCAGAGATCCAAGATTTATTGTATGTGGCCATGAAGGTGGAGAAACAGTTGAAGAGGAAGGGGACAGGTAGGCAACTATTG
TGGGATGAGTTGAAAACTATCATGCGGAAGCAGTTTGTGCCTAGTCACTATTACAGGGAGCTGCATCAGAAATGGCAAAGTGTGTATCAGGGTTCGAAAAXXXXXXXXXXTAATATCGTGGAGTTTTATGCAGAGATCCAAGATTTATTGTATGTGGCCATGAAGGTGGAGAAACAGTTGAAGAGGAAGGGGACAGGTAGGCAACTATTG
Marker107841	77.852
AAGAAATGTTAACCTGGAAGTTCTCAATGTGATAAAATATGTAATGGAGAAAAACTTAAATAAATGAATTACCTACCTAAAAGGGAAATACAAAAACTAAXXXXXXXXXXATTTCAATTGGCCCATTTCCAAAAACACGTTTCACCATAAAGGGGCCAGTCCACCTAGAACGAAATTTACATGGATGCTTGTGGAGCCTAGAATCATACG
AAGAAATGTTAACCTGGAAGTTCTCAATGTGATAAAATATGTAATGGAGAAAAACTTAAATAAATGAATTACCTACCTAAAAGGGAAATACAAAAACTAAXXXXXXXXXXATTTCAATTGGCCCATTTCCAAAAACACGTTTCACCATAAAGGGGCCAGTCCACCTAGAACGAAATTTACATGGATGCTTGTGGAGCCTAGAATCATATG
Marker32266	77.852	seg
TTTTTGACAATGCATATGCTACTACATTTTCTTTACCTTGTTTATACCGAATGACAAATAGGAATATCTCAATAAACTCCATCCACCTTGTATGTCTCTTXXXXXXXXXXTATTGGCCTTTTATCCCGCATTAAAACAGCTCTAATATCTATCCATGTGGCATCACATTCAATCTCAAAAGTTTTGTCAAAGTTAGGAAGTGCTAAAATT
TTTTTGACAATGCATATGCTACTACATTTTCTTTACCTTGTTTATACCGAATGACAAATAGGAATATCTCAATAAACTCCATCCACCTTGTATGTCTCTTXXXXXXXXXXTATTGGCCTTTTATCCCGCATTAAAACAGCTCCAATATCTATCCATGTGGCATCACATTCAATCTCAAAAGTTTTGTCAAAGTTAGGAAGTGCTAAAATT
Marker135807	78.634	seg
TATTGAGATTACATATCAATACAAAATATAGTCCCAGCATAATGTAACCCAATGAAATGAAAACTCCAAAGTAGTATAAATTGGATTAGCCAGAGACTAGXXXXXXXXXXGTGTTGAACACTTTGTCCTTAAGTCGAATTTGCATCGCAACGATGCCTAAAATTTATAGCAATCAACTCCCAAGATACAACAAATTCTTCTTGTGTGAGT
CATTGAGATTACATATCAATACAAAATATAGTCCCAGCATAATGTAACCCAATGAAATGAAAACTCCAAAGTAGTATAAATTGGATTAGCCAGAGACTAGXXXXXXXXXXGTGTTGAACACTTTGTCCTTAAGTCGAATTTGCATCGCAACGATACCTAAAATTTATAGCAATCAACTCCCAAGATACAACAAATTCTTCTTGTGTGAGT
Marker71278	78.634
TGAAGGGAGTGAGTGAGATTATTAAGTTGGACGAGAATTTTGGGTTCTCCAATAATTGCATCAACCGCTTTGAGTTTGGGGAAGATGTAGGAAGGACGTGXXXXXXXXXXATAAAATACCATAAATGTCCTTTTCTCAAGAAGAATGAGTTAAATGTTAAAGGGGCATGTTGGTCATTCCACTTGATATTTGTCAATAATTGCGACTGCA
TGAAGGGAGTGAGTGAGATTATTAAGTTGGACGAGAATTTTGGGTTCTCCAATAATTGCATCAACCGCTTTGAGTTTGGGGAAGATGTAGGAAGGACGTGXXXXXXXXXXACAAAATACCATAAATGTCCTTTTCTCAAGAAGAATGAGTTAAATGTTAAAGGGGCATGTTGGTCATTCCACTTGATATTTGTCAATAATTGCGACTGCA
Marker159070	80.215
TGATCATAGTCAATGTAGCCAGTGCTTTCATCCAGTCTGTAAGGCATTGTCTCAAAAAATATAGACACAGCAGATATCTTCTTTGTATCGGTCTGAAACAXXXXXXXXXXTAAATGGCCACCATGAGGAAGATCAAGTGCCATGATCCTTTCATGAGGTTTTAGAAGAGCCGTATACACTTGGAAATTGGAAGGGGACCCAGATAGAGAC
TGATCATAGTCAATGTAGCCAGTGCTTTCATCCAGTCTGTAAGGCATTGTCTCAAAAAATATAGACACAGCAGATATCTTCTTTGTATCAGTCTGAAACAXXXXXXXXXXTAAATGGCCACCATGAGGAAGATCAAGTGCCATGATCCTTTCATGAGGTTTTAGAAGAGCCGTATACACTTGGAAATTGGAAGGGGACCCAGATAGAGAC
Marker127523	80.215
TTATCGTCGAAGCCTTGTCTACGCTAAAATATCATTTTTCATTTAATAATACAAAACGTTCATACTTTGCCTTTTAATTTTTTATATTTTCACATATATTXXXXXXXXXXTTTTTTAAATACTTTTATAGTAATTGATATTGTTAAAAGAGAAGACATTGAGTTTAGTAAATGATTCAATCTCTCGTTCGTACGACATGCCCCAGGAACT
TTATCGTCGAAGCCTTGTCTACGCTAAAATATCATTTTTCATTTAATAATACAAAACGTTCATACTTTGCCTTTTAATTTTTTATATTTTCACATATATTXXXXXXXXXXTTTTTTAAATACTTTTATAGTAATTGATATTGTTAAAAGAGAAGACATTGGGTTTAGTAAATGATTCAATCTCTCGTTCGTACGACATGCCCCAGGAACT
Marker2114	80.215
ACCACTTGAGGAGGCTTGTGACGAAGAAATGTAGTATCTAGTGGAGGGTAAGTCACTTGTGACTAAACGTGCTTTAAGTGTCCAAATCAAATAGGATGATXXXXXXXXXXCTACCGTGAGACACCCTAAACCATATAAATTGCAGTGGTTGAATGAATATGGGGAGGTTATAGTAAATAAGCAAGTGCAAGTTTCTTTTTTCAGTTGTGA
ACCACTTGAGGAGGCTTGTGACGAAGAAATGTAGTATCTAGTGGAGGGTAAGTCACTTGTGACTAAACGTGCTTTAAGTGTCCAGATCAAATAGGATGATXXXXXXXXXXCTACCGTGAGACACCCTAAACCATATAAATTGCAGTGGTTGAATGAATATGGGGAGGTTATAGTAAATAAGCAAGTGCAAGTTTCTTTTTTCAGTTGTGA
Marker11030	80.215
ATTGCTTGTTATAGGCTTTTCCAAAAGAGCAACGTGAACCTTTAATCTTTATCTAAAATGAAGGAAATCGTTATACCATGCAATCTTTCTATTTCACTAAXXXXXXXXXXTTCTCGAGTAATGATGGAGGTCGTTGATTTCTAGTTTCACTCTTTATTTTCCTCTTCATATTCCTCCACAAAGACACTGCCTTCAAACCATGGTCATCTT
ATTGCTTGTTATAGGCTTTTCCAAAAGAGCAACGTGAACCTTTAATCTTTATCTAAAATGAAGGAAATCGTTATACCATGCAATCTTTCTATTTCACTAAXXXXXXXXXXTTCTTGAGTAATGATGGAGGTCGTTGATTTCTAGTTTCACTCTTTATTTTCCTCTTCATATTCCTCCACAAAGACACTGCCTTCAAACCATGATCATCTT
Marker88691	80.215
TAACTTTGAATATATCTTTTATTGTGGAGGAAGTATAAAATTGTAAACTCTATTCAATAAACTTGTGGGTCGTGTTGAGGTCTCTTAATGCTCAACATTGXXXXXXXXXXGCTTTGGATCGAACCTCCACAATTATATCGTTTGCATCCTCCTCTTTAACTTATCGCGTTTATATTATGCTTATTAGTTGTCCTTATTTGCTTTCGTATT
TAACTTTGAATATATCTTTTATTGTGGAGGAAGTATAAAATTGTAAACTCTATTCAATAAACTTGTGGGTCGTGTTGAGGTCTCTTAATGCTCAACATTGXXXXXXXXXXGCTTTGGATCGAACCTCCACAATTATATCGTTTGCATCCTCCTCTTTTACTTATCGCATTTATATTATGCTTATTAGTTGTCCTTATTTGCTTTCGTATT
Marker5023	80.215	seg
ACGTCTTGGAGCCTTAACAGCAAAGTATACAATGAAGCTTTAAAGAGTGAGCTAAAGTTTCCCAACAAATTATTAGAGGCTCCATCGGACCTAAAGCTTCXXXXXXXXXXTGTGTTGGAGATCCACCATCCTTGAGGCAACATAATCCACCTTGACAAAACAAGGCTAGGTGTCCTTCTAGAGATAATTCACCTGGATCGAGGTGGGTCA
ACGTCTTGGAGCCTTAACAGCAAAGTATACAATGAAGCTTTAAAGAGTGAGCTAAAGTTTCCCAACAAATTATTAGAGGCTCCATCGGACCTAAAGCTTCXXXXXXXXXXTGTGTTGGAGATCCACCATCCTTGAGGCAACATAATCCACCTTGACAAAACAAGGCTAGGTGTCCTTCTAGAGATAATTCACCTGGATCGAGATGGGTCA
Marker15718	80.215	seg
TAAAAGATGTAGAATGTGATTGAACCCTCTGAAATGTGCATTTAGGATGGCCTCGGGAAAATTCCTAGGCTACATGGTGAATCAAAGAGGCATCGAGGCTXXXXXXXXXXCAATGGACAAGGAAGAGTGGAGAGGCCTTGCAAGCACTAAAGAAGCACTTGGGTCAGGCTTCTCTCCTCTCGAAGACAAAGTTTGAAGAACTCTTACTGC
TAAAAGATGTAGAATGTGATTGAACCCTCTGAAATGTGCATTTAGGATGGCCTCGGGAAAATTCCTAGGCTACGGTGAATCAAAGAGGCATCGAGGCTAAXXXXXXXXXXCAATGGACAAGGAAGAGTGGAGAGGCCTTGCAAGCACTAAAGAAGCACTTGGGTCAGGCTTCTCTCCTCTCGAAGACAAAGTTTGAAGAACTCTTACTGC
Marker12554	80.215
TATTCTATAAATATAAATTTTGAAGGGGAAAAACCAAATTCTGGACCTGTAAAATGAAGATTGAGACACCCAAAAGTCATAGATTACTAATAAGGAAGAGXXXXXXXXXXCAACTTGTTTATAATCATTTCCATATCTATGATCTTTTTTTTTCGATATCTTCAGCTTGGATAACCTTAAAATGCATTATAAAGACACACCCTTTAGATG
TATTCTATAAATATAAATTTTGAAGGGGAAAAACCAAATTCTGGACCTGTAAAATGAAGATTGAGACACCCAAAAGTCATAGATTAGTAATAAGGAAGAGXXXXXXXXXXCAACTTGTTTATAATCATTTCCATATCTATGATCTTTTTTTTTCGATATCTTCAGCTTGGATAACCTTAAAATGCATTATAAAGACACACCCTTTAGATG
Marker17134	80.215
CGCACAGGCTACCAACTATGCGGTTTTTAAAAAAAAAAATATTTTAAGGCCTCGTGGTGTGTGATGAACTGATTTTATGATTAAGTTTACATGTTTAAGCXXXXXXXXXXACATGTTGCACATATGTATCGTCCTCCACTGATTTTTTTTGGTGTATTATACTGATTAAGTTGCACATTTTTTTTTGGCTAGTGTGAGACAACCTATTTT
CGCACAGGCTACCAACTATGCGGTTTTTTAAAAAAAAATATTTTAAGGCCTCGTGGTGTGTGATGAACTGATTTTATGATTAAGTTTACATGTTTAAGCCXXXXXXXXXXCACATGTTGCACATATGTATCGTCCTCCACTGATTTTTTTTGGTGTATTATACTGATTAAGTTGCACATTTTTTTTGGCTAGTGTGAGACAACCTATTTT
CGCACAGGCTACCAACTATGCGGTTTTTTAAAAATATTTTAAGGCCTCGTGGTGTGTGATGAACTGATTTTATGATTAAGTTTACATGTTTAAGCCTAAAXXXXXXXXXXACATGTTGCACATATGTATCGTCCTCCACTGATTTTTTTTGGTGTATTATACTGATTAAGTTGCACATTTTTTTTTGGCTAGTGTGAGACAACCTATTTT
CGCACAGGCTACCAACTATGCGGTTTTTAAAAAAAAATATTTTAAGGCCTCGTGGTGTGTGATGAACTGATTTTATGATTAAGTTTACATGTTTAAGCCTXXXXXXXXXXCACATGTTGCACATATGTATCGTCCTCCACTGATTTTTTTTGGTGTATTATACTGATTAAGTTGCACATTTTTTTTGGCTAGTGTGAGACAACCTATTTT
Marker37594	80.215
CTTAATAATTTATCGATAACTGATTTATTAACACTAGCATTATCGAAATACTCTTAACAATTTATCGATAACTGATTTATTAACACTAGCATTATCGAATXXXXXXXXXXATCATATCCCGCTTCGGGAACATCAATGTCATCCAAATCAATTAAATAATTTGGATTATTGCTTTCATGTGCATCCATATCTGGAATATCTTCAGGAATA
AAATTCAAGCTGCAATACTCTTAATAATTTATCGATAACTGATTTATTAACACTAGCATTATCGAAATACTCTTAACAATTTATCGATAACTGATTTATTXXXXXXXXXXATCATATCCCGCTTCGGGAACATCAACGTCATCCAAATCAATTAGATAATTTGGATTATTGCTTTCATGTGCATCCATATCTAGAATATCTTCAGGAATA
Marker38571	80.215	seg
ATTAATATGCTATACACCTTCTTGTGTCATGATGTTTGTGCAAATTATTCTTTCAGTAATTAGGGGACATTTGTTTTTGAATTGTTTTGGATAAATTGAGXXXXXXXXXXGAGTAATGTTATTTAAACAATCGGGAACAACCCCAATACCCACTTACAAGGGTGCTTAACATTAATAAAAGAATTAATGAGTAAAATTTAACATATTTCA
ATTAATATGCTATACACCTTCTTGTGTCATGATGTTTGTGCAAATTATTCTTTTAGTAATTAGGGGACATTTGTTTTTGAATTGTTTTGGATAAATTGAGXXXXXXXXXXGAGTAATGTTATTTAAACAATCGGGAACAACCCCAATACCCACTTACAAGGGTGCTTAACATTAATAAAAGAATTAATGAGTAAAATTTAACATATTTCA
Marker62683	80.215
CTACCAGAGATATACACACAAAAATTATAACAGTAAAAGATAAATAAATCAATTAGTCCAACAAAAACCATTAAATAATACAGAAAACTTGCACATATAAXXXXXXXXXXGTAACAATTAGAAACGGGGTTTTACCGGTCACCAGTTTCGCCAGAGGCCCCCATGAGTTTATGGGAATCAAGGAGCATGATCTTATCCTCAGTGGTCTTG
CTACCAGAGATATACACACAAAAATTATAACAGTAAAAGATAAATAAATCAATTAGTCCAACAAAAACCATTAAATAATACAGAAAACTTGCACATATAAXXXXXXXXXXGTAACTATTAGAAACGGGGTTTTACCGGTCACCAGTTTCGCCAGAGGCCCCCATGAGTTTATGGGAATCAAGGAGCATGATCTTATCCTCAGTGGTCTTG
Marker22312	80.215
CCGTTTTCTTTGTGAGATGGGCAACCATTTTCTCCTTTATCTTTGTGAGTCTGTGTGGTTTGTGAGATAAGGCAGCCAAGTAGGGTTATCTTATTCCTCTXXXXXXXXXXTAACCTTTGTGGTCGCCAAAATGCATTAATTTACTATAATGAGTTTGTGATGCACTTACAGTGAGGATGTCTATTGGGAATGAGGAGTATAGATGCCTAG
CCGTTTTCTTTGTGAGATGGGCAACCATTTTCTCCTTTATCTTTGTGAGTCTGTGTGGTTTGTGAGATAAGGCAGCCAAGTAGGGTTATCTTATTCCTCTXXXXXXXXXXTAACCTTTGTGGTCGCCAAAATGCATTAATTTACTATAATGAGTTTGTGATGCACTTACAGTGAGGATGTCTATTGGGAATGAGCAGTATAGATGCCTAG
Marker102025	80.215	seg
TTCATGAGGTTAATGAATCATGTATTGCGAGCGTTTATAGGTAGATTTGTTGTGATTTATTTTGATGATATTTTGGTGTATAGTAAGAGCTTGGATGAACXXXXXXXXXXGGTAAAAGCTAACAATGAATGGCTCACACCTATATCAATCATGGAGGTAAGAAATTTTCATAGGTTGGCTACTTTTTATCAACGATTTGTCAAAGATTTC
TTCATGAGGTTAATGAATCATGTATTGCGAGCGTTTATAGGTAGATTTGTTGTGATTTATTTTGATGATATTTTGGTGCATAGTAAGAGCTTGGATGAACXXXXXXXXXXGGTAAAAGCTAACAATGAATGGCTCACACCTATATCAATCATGGAGGTAAGAAATTTTCATAGGTTGGCTACTTTTTATCAACGATTTGTCAAAGATTTC
Marker174086	80.215	seg
TGTTCATCTCCATTATTACTTTCAATTTTCACATCTCCATCATCTCTATCAACACGTGCAATCATGGTTTTCTTATTTGGACAATGTGAAGCTATGTTACXXXXXXXXXXATTCATCCTTCTTCCAATTTGACTTCCATAGAGTAAGAGATTGAATTTTGAGATGTTCAATTTCATTTCCTCTTAAACTTTCGTTCTACCTTTATTGCCA
TGTTCATCTCCATTATTACTTTCAATTTCCACATCTCCATCATCTCTATCAACACGTGCAATCATGGTTTTCTTATTTGGACAATGTGAAGCTATGTTACXXXXXXXXXXATTCATCCTTCTTCCAATTTGACTTCCATAGAGTAAGAGATTGAATTTTGAGATGTTCAATTTCATTTCCTCTTAAACTTTCGTTCTACCTTTATTGCCA
Marker56866	80.215
AAGTTGGAATGAAAAGATGAAAAATTAGACAAGATTTGCCAAACTTCATCGATTGCCTACCGCTCTAGCGGTGAGCGAGCAGTAAAATTATCGCTCAAGCXXXXXXXXXXCAACATCCCAATGATATGCAATCATAGTATAACATAAAAATTCATATTTCTTTAGTCAAAATTTTGCATAAAAAATTGTTTTCATTTCGTGCAAGAAAGG
AAGTTGGAATGAAAAGATGAAAAATTAGACAAGATTTGCCAAACTTCATCGATTGCCTACCGCTCTAGCGGTGAGCGAGCAGTAAAATTATCGCTCAAGCXXXXXXXXXXCAACATCCCAATGATATGCAATCATAGTATAACATAAAAATTCATATTTCTTTAGTCAAAATTTTGCATAAAAAATTGTTTTCATTTTGTGCAAGAAAGG
Marker110913	80.215
TACAATCATATTAAGCTTCTTTATACTACTACTAAACATGAAAAAAAATATTACATAAATATTGTTCGACAATTTTAAACTAATCATACAAAGATAAACTXXXXXXXXXXTGTTTGGGAAGAGTTCTCATTACATGACACATACTCTCCACCTCATATATATCCCAAATGCATTACTTTTCGACGAATTGCTTTTAGATATTTTATATGT
TACAATCATATTAAGCTTCTTTATACTACTACTAAACATGAAAAAAAATATTACATAAATATTGTTCGACAATTTTAAACTAATCATGCAAAGATAAACTXXXXXXXXXXTTTGGGAAGAGTTCTCATTACATGACACATACTCTCCACCTCATATATATATCCCAAATGCATTACTTTTCGACGAATTGCTTTTAGATATTTTATATGT
TACAATCATATTAAGCTTCTTTATACTACTACTAAACATGAAAAAAAATATTACATAAATATTGTTCGACAATTTTAAACTAATCATGCAAAGATAAACTXXXXXXXXXXTGTTTGGGAAGAGTTCTCATTACATGACACATACTCTCCACCTCATATATATCCCAAATGCATTACTTTTCGACGAATTGCTTTTAGATATTTTATATGT
Marker52985	80.215	seg
TAAAACTGCAATGGGCATTTATACTTATTTCCATATAAATGTCTTTTCAAAGTCAACTTATTTATTTATGTGAAGTAACTTATCCTTCTCTTACCTTATAXXXXXXXXXXTGATCAATTCCACTCCATTCAAAGTGCAGTTCACAAAAATCTGTCAATCATCAATTGTCTTGCAAAATTATTTAGAAACATGAAATGAGGGACGGGACAT
TAAAACTGCAATGGGCATTTATACTTATTTCCATATAAATGTCTTTTCAAAGTCAACTTATTTATTTATTTGAAGTAACTTATCCTTCTCTTACCTTATAXXXXXXXXXXTGATCAATTCCACTCCATTCAAAGTGCAGTTCACAAAAATCTGTCAATCATCAATTGTCTTGCAAAATTATTTAGAAACATGAAATGAGGGACGGGACAT
Marker66241	80.606	seg
TAAGTGAGATTTTGGGTGGATATTAGGTCACAAGATGTGATATTTGACTTTTTTTTCCTAGTAAGGAAGAAAATTGTGGAGAGTAGTTGAAATTGATATTXXXXXXXXXXTTTTTTATTTTGAGTGGAAGCTATGAATTATTTAATGTTAATGATTCTTGGTTAAGAAAATCAATGAAGAAATTTGAGGAAAGTGGTGGAAGTATGTATG
TAAGTGAGATTTTGGGTGGATATTAGGTCACAAGATGTGATATTTGACTTTTTTTTCCTAGTAAGGAAGAAAATTGTGGAGAGTAGTTGAAATTGATATTXXXXXXXXXXTTTTTTATTTTGAGTGGAAGCTATGAATTATTTAATGTTAATGATTCTTGGTTAAGAAAATCAATGAAGAAATTTGAGGAAAGTGGTGGAAGTATGTACG
Marker130484	80.606	seg
ATATATGATTAGGTCTTGCAATTTGATTTGTTTTAGTGTCACTTTTCACCTCATACCAACATGATTAGTAAAATAGTGTTTATTAAATCATTGATTAACAXXXXXXXXXXCCCTTATATGGCATGTTTGGCTAAATTTAAAAATATTTTAATAAATTAATTTTTTTGTTTACTTCAAAAAAAAGTAACTTATTTTGTCTTAATAAATTGT
ATATGTGATTAGGTCTTGCAATTTGATTTGTTTTAGTGTCACTTTTCACCTCATACCAACATGATTAGCAAAATAGTGTTTATTAAATCATTGATTAACAXXXXXXXXXXCCCTTATATGGCATGTTTGGCTAAATTTAAAAATATTTTAATAAATTAATTTTTTTGTTTACTTCAAAAAAAAGTAACTTATTTTGTCTTAATAAATTGT
Marker71631	80.606	seg
TTAAACTTCGAATCACCCCTCCAAAAATTTCAGAAGTATTTCCCGGCCTCTCGCCTTTGCTCTAACCTATCACTAAGTGTTTGGATGCACCGCATTTGTTXXXXXXXXXXTCAAGGGAAGATTTTGCATGAAGATCGATTTTTGGACTTTGATATCTCTCCTCCTGAACCTATCCTAAACACGAAACCTATCCCACCATCTAGTTCTAGT
TTAAACTTCGAATCACCCCTCCAAAAATTTCAGAAGTATTTCCCAGCCTCTCGCCTTTGCTCTAACCTATCACTAAGTGTTTGGATGCACCGCATTTGTTXXXXXXXXXXTCAAGGGAAGATTTTGCATGAAGATCGATTTTTGGACTTTGATATCTCTCCTCCTGAACCTATCCTAAACACGAAACCTATCCCACCATCTAGTTCTAGT
TTAAACTTTGAATCACCCCTCCAAAAATTTCAGAAGTATTTCCCGGCCTCTCGCCTTTGCTCTAACCTATCACTAAGTGTTTGGATGCACCGCATTTGTTXXXXXXXXXXTCAAGGGAAGATTTTGCATGAAGATCGATTTTTGGACTTTGATATCTCTCCTCCTGAACCTATCCTAAACACGAAACCTATCCCACCATCTAGTTCTAGT
Marker140810	80.606
TATTGGAATAGTTTGCAAAGTAATTCTGCATGTCAAATTGAACATATAGAGTCTTTATTTTTGTGAAAGTTCGTTGTTTGACTATAGCCCTATGCTTTGTXXXXXXXXXXTTTGTTCTCTTTTGTGTTTGGGTTTGTCTCATGTTCCCTTGTAACCTGGAAGCATTTTAATAACCAGTGCCAGAGTGGGGGTAAATATTTTCCTAAAAAA
TATTGGAATAGTTTGCAAAGTAATTCTGCATGTCAAATTGAACATATAGAGTCTTTATTTTTGTCAAAGTTCGTTGTTTGACTATAGCCCTATGCTTTGTXXXXXXXXXXTTTGTTCTCTTTTGTGTTTGGGTTTGTCTCATGTTCCCTTGTAACCTGGAAGCATTTTAATAACCAGTGCCAGAGTGGGGGTAAATATTTTCCTAAAAAA
Marker126073	80.996	seg
TAATATAATGGGATTTTTCTCTTTGTTTGAGCCCCATTTTTGGGCAAAATGAGTTTTATAATAGTATTTTTTGAAGAATGTATAGTTAAATAATAAGAAAXXXXXXXXXXAGTTTACCCTTTTTGTTTAAAACAAAATGGCTAAAATGGGTGCACAATTTTCTAGATGAGACGAATGTGTTTCTCGACAGTTGGCAGTGTGCTAGACAAT
TATAATGGGATTTTTCTCTTTGTTTGAGCCCCATTTTTAGGCAAAATGAGTTTTATAATAGTATTTTTTGAAGAATGTATAGTTAAATAATAAGAAAATAXXXXXXXXXXAGTTTACCCTTTTTGTTTAAAACAAAATGGCTAAAATGGGTGCACAATTTCCTAGATGAGACGAATGTGTTTCTCGACAATTGGCAGTGTGCTAGACAAT
Marker33008	80.996
CAAAGTAGTCTTTCCTCTTCTACCTCATTAACTGAATTTGATATTATGACTGGGAGTGTAGAAGACTCCCTCAAGTAAGCATAACGCAGATGAGGTGGTAXXXXXXXXXXGAGTGGATTGAGAATGCTAGATTGGCTATGGACGACAAATGGACCCATGAAATCTCCCAATAGCATATTTCCTTCATCTTCTGCCTCTACATTTGCTAGA
CAAAGTAGTCTTTCCTCTTCTACCTCATTAACTGAATTTGATATTATGACTGGGAGTGTAGAAGACTCCCTCAAGTAAGCATAACACAGATGAGGTGGTAXXXXXXXXXXGAGTGGATTGAGAATGCTAGATTGGCTATGGACGACAAATGGACCCATGAAATCTCCCAATAGCATATTTCCTTCATCTTCTGCCTCTACATTTGCTAGA
Marker22394	80.996
GATGTTCTAGGAAACTTCTTTGCAATCCTTTACTGCCTCTCTCATCCTAACTAACTGAAAAGTCACAATCTTGGATTCGATCTTAGTTCTATATCTTATTXXXXXXXXXXCGACCAAAAACAGGCTTAGGAACCCACGAACAAGAAGAACAAACCCAAGAAAGCTAGAAATCACGCCGAGCAAAGCTTCAACCCTACCCTTCGTTTGACC
GATGTTCTAGGAAACTTCTTTGCAATCCTTTACTGCCTCTCTCATCCTAACTAACTGAAAAGTCACAATCTTGGATTCGATCTTAGTTCTATATCTTATTXXXXXXXXXXCGACCAAAAACAGGCTTAGGAACCCACGAACAAGAAGAACAAACCCAAGAAAACTAGAAATCACGCCGAACAAAGCTTCAACCCTACCCTTCGTTTGACC
GATGTTCTAGGAAACTTCTTTGCAATCCTTTACTGCCTCTCTCATCCTAACTAACTGAAAAGTCACAATCTTGGATTCGATCTTAGTTCTATATCTTATTXXXXXXXXXXCGACCAAAAACAGGCTTAGGAACCCACGAACAAGATGAACAAACCCAAGAAAGCTAGAAATCACGCCGAGCAAAGCTTCAACCCTACCCTTCGTTTGACC
Marker94900	81.784	seg
GTTCTGATAATTTTTCCAATATTTTGCTTCATTTTCACCTTAACGACCTCAAGAATTGGATTCCCTGACTTAAGGAAGTTATAAATGTCGATCATGTGACXXXXXXXXXXTGGCCGCTCATACTCACGTTTATTGACAGAACGACACATGTGCCGTTCTGATGTTTTCTCAGATATTTTGATTCTTTTCCACCTTGACGACCTCAAAAAT
GTTCTGATAATTTTTCCAATATTTTGCTTCATTTTCACCTTAACGACCTCAAGAATTGGATTCCCTGACTTAAGGAAGTTATAAATGTCGATCATGTGACXXXXXXXXXXTGGCCGCTCATACTCACGTTTATTGACAGAACGACACATGTGCCGTTCTGATGTTTTCTCCGATATTTTGATTCTTTTCCACCTTGACGACCTCAAAAAT
Marker22280	81.784	seg
CCATTAGTTATATCATACACGAAAAAAATGGACTGAATGACGTCAGTAAAAGTAAGAAAAAACCTTCGATTTCTTAGCGATCGACTCCAATGGGCCTTTTXXXXXXXXXXTCCATTCCATGACCGCATGATACCTCTCTTCATCATCTGCTGCAAGGTCTGCTACAGAGGTAAATGCCGTGCACATCTCGTCATACCTTAATTGGGCATG
CCATTAGTTATATCATACACGAAAAAAATGGACTGAATGACGTCAGTAAACGTAAGAAAAAACCTTCGATTTCTTAGCGATCGACTCCAATGGGCCTTTTXXXXXXXXXXTCCATTCCATGACCGCATGATACCTCTCTTCATCATCTGCTGCAAGGTCTGCTACAGAGGTAAATGCCGTGCACATCTCGTCATACCTTAATTGGGCATG
CCATTAGTTATATCATACACGGAAAAAATGGACTGAATGACGTCAGTAAACGTAAGAAAAAACCTTCGATTTCTTAGCGATCGACTCCAATGGGCCTTTTXXXXXXXXXXTCCATTCCATGACCGCATGATACCTCTCTTCATCATCTGCTGCAAGGTCTGCTACAGAGGTAAATGCCGTGCACATCTCGTCATACCTTAATTGGGCATG
Marker31961	81.784
GAACCAATGCATTTCAGGAGATGCAACCTTTATAATACTGACCAACAAATTCAACTGGTAGCATACATTATGTGATCACCCTGATAAACGGATAATCATTXXXXXXXXXXACCTTTCTTCTTTTTGAGAGAGAATGTCTTGCACAGAGCTGAAACAAAGTTCAGAAAATTTTAGACACTTCAGTCTGTCCCTGATTTCAAAGCTTCATGA
GAACCAATGCATTTCAGGAGATGCAACCTTTATAATACTGACCAACAAATTCAACTGGTAGCATACATTACGTGATCACCCTGATAAAAGGATAATCATTXXXXXXXXXXACCTTTCTTCTTTTTGAGAGAGAATGTCTTGCACAGAGCTGAAACAAAGTTCAGAAAATTTTAGACACTTCAGTCTGTCCCTGATTTCAAAGCTTCATGA
Marker171341	81.784	seg
AAAACATGCATAACTTTAAGCTTGATTTTTAGATTTTAGTCCGTGAATACGATCCAAAAATATTTTTCGATTCTACATATTTTTGTCGGGTGACTTTATTXXXXXXXXXXGTTTTAAAATTTCCTAGTTTGTTGAGATTTGTCTTATAGAATCAGGATTTCGTTTTGATTATAATTTATTTTGAGTCCGCCCATATAAGACATTATTCAT
AAAACATGCATAACTTTAAGCTTGATTTTTAGATTTTAGTTCGTGAATACGATCCAAAAATATTTTTCGATTCTACATATTTTTGTCGGGTGACTTTATCXXXXXXXXXXGTTTTAAAATTTCCTAGTTTGTTGAGATTTGTCTTATAGAATCAGGATTTCGTTTTGATTAGAATTTATTTTGAGTCCGCCCATATAAGACATTATTCAT
Marker139830	82.174
TAAAAATGTGTTTGACTTTTGTTTGGAAGAGGTTGTTGAACAAAATAGGATTTTCGATTTTTAATCTTTAAACAAATTATTTAAAAGATAGAAGTTGAAGXXXXXXXXXXTAGATTTTGATAGAAGTTGATGAAATGTGCGGGTGAAAAGTTGTGGGATCCATAAAATTAATTGTTGAATTTGACTTAGATTAAAATCTAAATTTTAATT
TAAAAATGTGTTTGACTTTTGTTTGGAAGAGGTTGTTGAACAAAATAGGATTTTCGATTTTTAATCTTTAAACAAATTATTTAAAAGATAGAAGTTGAAGXXXXXXXXXXTAGATTTTGATAGAAGTTGATGAAATGTGCGGGTGAAAAGTTGTGGGATCCATAAAATTAATTGTTGAATTTGACTTAGATTAAAATCTAGATTTTAATT
Marker119345	82.174
TTGTGCAAGATTATCCTACCTCAAGAAAATTATATTCTTAACTGTTTTTATATTTATCTTGTTGCTATAGAACCTGACTTGATCATGAATGGTTTGACTCXXXXXXXXXXAATAAGTGAGTCAACTTGACAAGACAATATAAAAATTGAAGGGCCACCATGATATTAATCAATTTAGCACTGATTGACCCGTGCCTGGACTTTCTAGTTG
TTGTGCAAGATTATCCTACCTCAAGAAAATTATATTCTTAACTGTTTTTATATTTATCTTGTTGCTATAGAACCTGACTTGATCATGAATGGTTTGACTCXXXXXXXXXXAATAAGTGAGTCAACTTGACAAGAAAATATAAAAATTGAAGGGCCACCATGATATTAATCAATTTAGCACTGATTGACCCGTGCCTGGACTTTCTAGTTG
Marker96509	82.565
CACACAAAATGGTTTGTTACATTTATTGACGATCACACTCGAATTTGTTGGATTTACTTACTTAAAGCAAAATTAGATGTTCGTTCTATTTTTATCAATTXXXXXXXXXXAAAAATTGCTCATGTCTTGATGTTTACTACAAACATGCCTAAAATGTTCTGGAAAGATACTATCCTGACATCCACATATCTAATCAAGAGAATGTCTAGT
CACACAAAATGGTTTGTTACATTTATTGACGATCACACTCGAATTTGTTGGATTTACCTACTTAAAGCAAAATTAGATGTTCGTTCTATTTTTATCAATTXXXXXXXXXXAAAAATTGCTCATGTCTTGATGTTTACTACAAACATGCCTAAAATGTTCTGGAAAGATACTATCCTGACATCCACATATCTAATCAAGAGAATGTCTAGT
Marker111470	82.565
ATAAGTCGAACACATTTTCACGTGTCAAGTTTTTTGAGCCGTTGCCGGAGATTTAATTTAGTTTGATTTTATTTACGTTGACACTAATTCGAACTTTTTAXXXXXXXXXXAGATCGAGAGAACCTTTCGTTTTAGACAAAGGGATGCAGCAGCAACACAAGAAACATATCAGAAAGAGCTAGCCCCAATGGCAGATCAACAACTCAATCT
ATAAGTCGAACACATTTTCACGTGTCAAGTTTTTTGAGCTGTTGCCGGAGATTTAATTTAGTTTGATTTTATTTACGTTGACACTAATTCGAACATTTTAXXXXXXXXXXAGATCGAGAGAACCTTTCGTTTTAGACAAAGGGATGCAGCAGCAACACAAGAAACATATCAGAAAGAGCTAGCCCCAATGGCAGATCAACAACTCAATCT
Marker80737	83.352	seg
CCTTTTCTTTTTATTGACTCTCCACCTTTATAGCCATATTCATAATGTCCTCCAAGTCTACATAATACTTTAACTCAGTTACATTGGCTATGTGCCTATTXXXXXXXXXXTAGAATAGTTATTGCAATCAAAGAACAATTTTAACTTCTTCTCCAACACTAAATAAACATCAAGATCTTTTCTATCTTGGATTGAAGGAATTTTCGTCAT
CTTTTTCTTTTTATTGACTCTCCACCTTTATAGCCATATTCATAATGTCCTCCAAGTCTACATAATACTTTAACTCAGTTACATTGGCTATGTGCCTATTXXXXXXXXXXTAGAATAGTTATTGCAATCAAAGAACAATTTTAACTTCTTCTCCAACACTAAATAAACATCAAGATCTTTTCTATCTTGGATTGAAGGAATTTTCGTCAT
Marker10009	84.927	seg
TCCTTAATATACCTTCCCTTGTGAAACCTGCCTTTTCCAAAACCCTTTGGGAGCCCAAATTTTCAACAGCCACCACTGCCTGAAGCCTCTGCAAATGCGGXXXXXXXXXXACCCATGGATGGGGTATTACTGTGTTGGCGACGTGCTGAATTGCAGCCTGTTTGGAGGTGAAAGCATCCCATGAGCAGAATTCGCTCACCTTTTCGTCGG
TCCTTAATATACCTTCCCTTGTGAAACCTGCCTTTTCCAAAACCCTTTGGGAGCCCAAATTTTCAACAGCCACCACTGCCTGAAGCCTCTGCAAATGCGGXXXXXXXXXXACCCATGGATGGGGTATTACTGTGTTGGCGACGTGCTGAACTGCAGCCTGTTTGGAGGTGAAAGCATCCCATGAGCAGAATTCGCTCACCTTTTCGTCGG
Marker83091	84.927	seg
ATTTTGTCTGAAGTAAATAGTGAAATTCACTTGCCTCGAATTGTTCATTTCTTCTTCTTTATTTCTTGGTTTTATTTTTGGTTTTTTGTTTGTAGTTTACXXXXXXXXXXTTGGAAGAGGCATAACGTGCCATTCCTTTCTTTGTTGCTGCATTAAACTTCTGTTTATGTAACAGAAATGATTACCATTGAAACTACTTTAAGTCAAAAT
ATTTTTTCTGAAGTAAATAGTGAAATTCACTTGCCTCGAATTGTTCATTTCTTCTTCTTTATTTCTTGGTTTTATTTTTGGTTTTTTGTTTATAGTTTACXXXXXXXXXXTTGGAAGAGGCATAACGTGCCATTCCTTTCTTTGTTGCTGCATTGAACTTCTGTTTATGTAACAGAAATGATTACCATTGAAACTACTTTAAGTCAAAAT
Marker174128	84.927	seg
ACTGCATGATATCAATGTATTTACTCATACTCATAAGCTGTTTAGTTGAATGGGAACCAATGTGTAGTGTTGGTTGTGTTAAAGAAGGATACTCAATGTTXXXXXXXXXXGAAGATCGAGCAACATACTATTACGGAGATCAATATAATACAAGCACGAGTGAATGTATGATCTTCTATACTTCCAACTCAATTAGCATCAAAATAGGTT
ACTGCATGATATCAATGTATTTACTCATACTCATAAGCTGTTTAGTTGAATGGGAACCAATGTGTAGTGTTGGTTGTGTTAAAGAAGGATACTCAATGTTXXXXXXXXXXGAAGATCGAGCAACATACTATTACGGAGATCAATATAATACAAGCACCAGTGAATGTATGATCTTCTATACTTCCAACTCAATTAGCATCAAAATAGGTT
Marker145874	84.927	seg
TTTGACTCCACCTCGAATGGTCCATAGTAGCGTGGAGACAACTTCTCATTCAGTCGTTTAGCAGCAGATTTCTGGCGATATGGCCTCTGCTTGAGATATAXXXXXXXXXXTCTATCTTGTAGCATTTGTTAAAGGGAATTATGGAAGGTGGATCGCGACCATAAACAATCCGAATGGGAGTATGCTAGGTTGAGGAGTGGAATGATGTGT
TTTGACTCCACCTCGAATGGTCCATAGTAGCGTGGAGACAACTTCTCATTCAGTCGTTTAGCAGCAGATTTCTGGCGATATGGCCTCTGCTTGAGATATAXXXXXXXXXXTCTATCTTGTAGCATTTGTTAAAGGGAATTATGGAAGGTGGATCACGACCATAAACAATCCGAATGGGAGTATGCTAGGTTGAGGAGTGGAATGATGTGT
Marker67659	84.927
TGTCTGTATATAAAGATTGTGTTCATATATTAAGATTATTTTTCCTAATACATGTTTGGCAATTAATTTTTATATATAAATTCATATTTTGTTTGTATGGXXXXXXXXXXTAGAAGAATATTATTTGATCCCGAAGAGCATAAATTATAATTTTCAATATTTCAGAAGAATATTGATATATTGCTCTTGAAGAACAATAATAAAATACAA
TGTCTGTATATAAAGATTGTGTTCGTATATTAAGATTATTTTTCCTAATACATGTTTGGCAATTAATTTTTATATATAAATTCATATTTTGTTTGTGTGGXXXXXXXXXXTAGAAGAATATTATTTGATCCCGAAGAGCATAAATTATAATTTTCAATATTTCAGAAGAATATTGATATATTGCTCTTGAAGAACAATAATAAAATACAA
TGTCTGTATATAAAGATTGTGTTCGTATATTAAGATTATTTTTCCTAATACATGTTTGGCAATTAATTTTTATATATAAATTCATATTTTGTGTGTGTGGXXXXXXXXXXTAGAAGAATATTATTTGATCCCGAAGAGCATAAATTATAATTTTCAATATTTCAGAAGAATATTGATATATTGCTCTTGAAGAACAATAATAAAATACAA
Marker145034	85.711
ATTTTTCCATAATTAAGATTTCCCTACAATTTTTCCTAATAAGATTTTAACGAAACATGTTCTTTGTTTGCATTAGTGAATGTCAATAACCTAAAACACAXXXXXXXXXXATGGAACATAATTCACCATAATTGTAATATTGAAGATATTGATGCACAATATATAGATGACTAGATACAACAATTTTCAATAATTAAAATCAGGGGTAGT
ATTTTTCCATAATTAAGATTTCCCTACAATTTTTTCTAATAAGATTTTAACGAAACATGTGCTTTGTTTGCATTAGTGAATGTCAATAACCTAAAACACAXXXXXXXXXXATGGAACATAATTCACCATAATTGTAATATTGAAGATATTGATGCACAATATATAGATGACTAGATACAACAATTTTCAATAATTAAAATCAGGGGTAGT
Marker65584	86.494
TGTTAATGAAACTTGAGGATGAAAAGAAAAGCAAAGGACGAGGCAAATTTTTACGGAGCAAAACAAGCATTATTCTGAGGGACTTTATTTACCATGGGAGXXXXXXXXXXATCATCTTTTTCAGTTAGTTTGTCAGAACTGATTTTCCTAGTCTAGCTGGAGGAATTATGAGGATTAGATTTAATCTAATTCAAAATAAGCTATGAAGTT
TGTTAATGAAACTTGAGGATGAAAAGAAAAGCAAAGGACGAGGCAAATTTTTACGGAGCAAAACGAGCATTATTCTGAGGGACTTTATTTACCATGGGAGXXXXXXXXXXATCATCTTTTTCAGTTAGTTTGTCAGAACTGATTTTCCTAGTCTAGCTGGAGGAATTATGAGGATTAGATTTAATCTAATTCAAAATAAGCTATGAAGTT
TGTTAATGAAACTTGAGGATGAAAAGAAAAGCAAAGGACGAGGCAAATTTTTACGGAGCAAAACAAGCATTATTCTGAGGGACTTCATTTACCATGGGAGXXXXXXXXXXATCATCTTTTTCAGTTAGTTTGTCAGAACTGATTTTCCTAGTCTAGCTGGAGGAATTATGAGGATTAGATTTAATCTAATTCAAAATAAGCTATGAAGTT
Marker7332	86.494
TAACTTACTAGACATTTACTTCAAAATAATATTCTTATATGTATGAGACTCTTAAATATAAAAAAACCATTTTCCAAATCATGTTATTACAGTCAACAAAXXXXXXXXXXATATTTTTTTTTTTCTTTCGCTCAAATTTTGTTCCATTTGATTTTCTTGACAGGGTTTTAATGATACGGTATTTTATTACTCCAATTTTATTATAATTAT
TAACTTACTAGACATTTACTTCAAAATAATATTCTTATATGTATGAGACTCTTAAATATAAAAAAACCATTTTCCAAATCATGTTATTACAGTCAACAAAXXXXXXXXXXTATATTTTTTTTTTCTTTCGCTCAAATTTTGTTCCATTTGATTTTCTTGACAGGGTTTTAATGATACGGTATTTTATTACTCCAATTTTATTATAATTAT
TAACTTACTAGACATTTACTTCAAAATAATATTCTTATATGTATGAGACTCTTAAATATAAAAAAACCATTTTCCAAATCATGTTATTACAGTCAACAAAXXXXXXXXXXATACTTTTTTTTTTCTTTCGCTCAAATTTTTTTCCATTTGATTTTCTTGACAGGGTTTTAATGATACGGTATTTTATCACTCCAATTTTATTATAATTAT
Marker78904	86.498	seg
ACGATCTCGTAACTTGTAGGTTTTGTCCGAACAAATTTTTGGCGTCATTGCAAGGGAATAACAATTTTAATTTTAGTTAAGTAGTTTATATTATATTCGAXXXXXXXXXXAGAGCACTTGAGGATCTAATTCAAGCTACACCTCCAGTTCAGCAAAGATCCATCACCAATGAAGGCCCAATATTGTAAAGAGATTAAGTGAATCCAGCGC
ACGATCTTGTAACTTGTAGGTTTTGTCCGAACAAATTTTTGGCGTCATTGCAAGGGAATAACAATTTTAATTTTAGTTAAGTAGTTTATATTATATTCGAXXXXXXXXXXAGAGCACTTGAGGATCTAATTCAAGCTACACCTCCAGTTCAGCAAAGATCCATCACCAATGAAGGCCCAATATTGTAAAGAGATTAAGTGAATCCAGCGC
Marker165381	86.498	seg
TTGAATAAAGCTTCAAAAAATTTCTACCTGAAAAATAAGTCCCACTGCAACAAAATAGACTAAACACTTTATCCATTATCAAACATTTTTACCTCGCAAAXXXXXXXXXXCTTGTAGTAGAATCAACTCCAAGTGTTTTAACTGAAGGTCCATTGCTAGTCTCGACACCTTCAAAACCTCAAAAAGCATACTCAACCAAATCAGCATCCC
TTGAATAAAGCTTCAAAAAATTTCTACCTGAAAAATAAGTCCGACTGCAACAAAATAGACTAAACACTTTATCCATTATCAAACATTTTTACCTCGCAAAXXXXXXXXXXCTTGTAGTAGAATCAACTCCAAGTGTTTTAACTGAAGGTCCATTGCTAGTCTCGACGCCTTCAAAACCTCAAAAAGCATACTCAACCAAATCAGCATCCC
Marker53148	87.277	seg
CAAACGATAGCGTTCCCAAAGGAGGCCGGAACAAGAACGCAAAGCAGTTAACATGGGTTCTCCTCTTGAAAGCCCACAAGGCTGCCGGGTGCCTCACTTCXXXXXXXXXXTGCATTAAAGTCTTCCTCTGGCTATCTTTACTCTTGCTCGGTTTTGAAATGGCTGCATATTTCAAAGGGTGGCACTTTGGTGCACCAGATCTTCAGTTAC
CAAACGATAGCGTTCCCAAAGGAGGCCGGAACAAGAACGCAAAGCAGTTAACATGGGTTCTCCTCTTGAAAGCCCACAAGGCTGCCGGCTGCCTCACTTCXXXXXXXXXXTGCATTAAAGTCTTCCTCTGGCTATCTTTACTCTTGCTCGGTTTTGAAATGGCTGCATATTTCAAAGGGTGGCACTTTGGTGCACCAGATCTTCAGTTAC
Marker97527	87.277
AGCAAGTCCATTTTAAATTTTCTTCCAAGTGCTAATCCGTTTAAAGGGGCTCCTCTTCCATTGTTTTCATTACTCTTTCGATTTAGGAAAAAAAATTATAXXXXXXXXXXATTATAATCAAATATCTAAAAACAATTATTCTTAAACTTAAATATATTTTACACAAACGTCAATATACATTTTTACGAAGTGCTTAAATATGGCCTACAA
AGCAAGTCCATTTTAAATTTTCTTCCTAGTGCTAATCCGTTTAAAGGGGCTCCTCTTCCATTGTTTTCATTACTCTTTCGATTTAGGAAAAAAATTATAGXXXXXXXXXXATTATAATCAAATATCTAAAAACAATTATTCTTAAACTTAAATATATTTTACACAAACGTCAATATACATTTTTACGAAGTGCTTAAATATGGCCTACAA
Marker30986	87.277
TCATTTGCTACCAAACCCAGTAATGGCCAATCAACTGCCCCGGGATTCACTCCACGTTTCAGTTTTTCTGGACATAACTCGACTATCAATGTCTTGGAAAXXXXXXXXXXTATGGATAACTCGAAATGCATCTCAGAGCAATACATTGGATCCAAAGTCGAAAACCCCAACAGCTTGTTCTCCAAATTAGGAATTGATTATCTTTTGGGG
TCATTTGCTACCACACCCAGTAATGGCCAATCAACTGCCCCGGGATTCACTCCACGTTTCAGTTTTTCTGGACATAACTCGACTATCAATGTCTTGGAAAXXXXXXXXXXTATGGATAACTCGAAATGCATCTCAGAGCAATACATTGGATCCAAAGTCGAAAACCCCACCAGCTTGTTCTCCAAATTAGGAATTGATTATCTTTTGGGG
Marker99785	87.277	seg
TCAAAAAACTTTCCAAATTGGATGAAAATGAAATGCTTATAGGAGATTATATGTAATGGAAAGGATTTCAACAATGAGGGTATAATCCACTTAAAAGAGTXXXXXXXXXXGCATTGTCGGCTTAGAATTGTTTGATGTTTAAAATTGTTATTGTTTCATGATATATAATCAAATATGATATTCGTGCTTAAATTTTTTTAAAAACTTGCT
TCAAAAAACTTTCCAAATTGGATGAAAATGAAATGCTTATAGGAGATTATATGTAATGGAAAGGATTTCAACAATGAGGTATAATCCACTTAAAAGAGTCXXXXXXXXXXGCATTGTCGGCTTAGAATTGTTTGATGTTTAAAATTGTTATTGTTTCATGATATATAATCAAATATGATAATCGTGCTTAAATTTTTTTAAAAACTTGCT
TCAAAAAACTTTCCAAATTGGATGAAAATGAAATGCTTATAGGAGATTATATGTAATGGAAAGGATTTCAACAATGAGGGTATAATCCACTTAAAAGAGTXXXXXXXXXXCATTGTCGGCTTAGAATTGTTTGATGTTTAAAATTGTTATTGTTTCATGATATATAATCAAATATGATATTCGTGCTTAAATTTTTTTTAAAAACTTGCT
Marker136575	88.388
AAATTTTAATTTAGTAATAAGTTGGTCAAATTTCTTGATTGAAGCCAAGGTTGTTTGGTATTGAGGACTATAAAAAGAAGTTTATAGTGCATAATGCACAXXXXXXXXXXACCAAATCCATCTCAATTCAATTAATGTCCCATTAAATGTTCTTAAATGATTATTCTTTAACACGAGCTTATAAAAATAAGAATATTACTATTCATAAAC
AAATTTTAATTTAGTAATAAGTTGGTCAAATTTCTTGATTGAAGCCAAGGTTGTTTGGTATTGAGGACTATAAAAAGAAATTTATAGTGCATAATGCACAXXXXXXXXXXACCTAATCCATCTCAATTCAATTAATGTCCCATTAAATGTTCTTAAATGATTATTCTTTAACACGAGCTTATAAAAATAAGAATATTACTATTCATAAAC
Marker107226	89.456	seg
TGTCTGATTGTGTTATAAAGCTTATGAAATGGTTGCTAAATTTGGTTATAAAACCTTGTTTCTGAGGTTTAAGCTCATTTCCTGCTTGATAGCGGTTTTCXXXXXXXXXXTAGTTCTGAGACACTCTTCGTTCTCATAGGAAAACATGAAATTAATTACTTGGACTATGTTTAGGAAAATAATCATTTGATGTATTCCATATATTCAGGC
TGTCTGATTGTGTTATAAAGCTTATGAAATGGTTGCTAAATTTGGTTATAAAACCTTGTTTCTGAGGTTTAAGCTCATTTCCTGCTTGATAGCGGTTTTCXXXXXXXXXXTAGTTCTGAGACACTCTTCGTTCTCATAGGAAAACATGAAATTAATTACTTGGACTATGTTTAGGAAAATAATCATTTGATGTATTCCATAAATTCAGGC
Marker75778	89.456	seg
TGATGCATTTGGTTTGTGAATATGGTTATTTGAAAAATCTGAAGTGGAAATATTTGATTATCCTCTTTAAGGTCAAATTTGTCACTGTCCCCTGAAGATAXXXXXXXXXXGTATAAAAAATGGAGATATTCAGGGGTTCCAAATATTTAATGAGGCTGTGAAGCATCTTTGGTCCATCAAAGAAAAGAAGAATCGAAGGATCTATGAGGA
TGATGCATTTGGTTTGTGAATATGTTTATTTGAAAAATCTGAAGTGGAAATATTTGATTATCCTCTTTAAGGTCAAATTTGTCACTGTCCCCTGAAGATAXXXXXXXXXXGTATAAAAAATGGAGATATTCAGGGGTTCCAAATATTTAATGAGGCTGTGAAGCATCTTTGGTCCATCAAAGAAAAGAAGAATCGAAGGATCTATGAGGA
Marker159384	90.576
AAACAACTAATAAAATGCTAGAAAATCTTAATTACTTTTCCAAAAATAAGTATTTAAATTGAAAAGTATTCCTTATAATATATTTAATAGGATCTCCATCXXXXXXXXXXTCCTTTAGACCAACTATCGATGGTCAACTCCAATGAGCAACAACATTGCAAACTCATTGATAAAAAAACTGCAAAAGAATTCACAAAATGGGGAGCACAA
AAACAACTAATAAAATACTAGAAAATCTTAATTACTTTTCCAAAAATAAGTATTTAAATTGAAAAGTATTCCTTATAATATATTTAATAGGATCTCCATCXXXXXXXXXXTCCTTTAGACCAACTATCGATGGTCAACTCCAATGAGCAACAACATTGCAAACTCATTGATAAAAAAACTGCAAAAGAATTCACAAAATGGGGAGCACAA
Marker147594	91.158
TGATTATATCCATGTTGTGGATTTAGCAGATGGCCATATTGCTGCTTTGAGCAAGCTATCTGATCCCTCTATAGGTATGGACTCAGACAATGTAGAGTTCXXXXXXXXXXGGAAATTGAGGAAGGCGTGTTAAGGTTTGTCAAGGGGATTTCTACATTTAAAATGCAATGCTAGACTTGTTTTAGTTTAGTTATAATGTCTGCTACAATT
TGATTATATCCATGTTGTGGATTTAGCAGATGGCCATATTGCTGCTTTGAGCAAGCTATCTGATCCCTCTATAGGTATGGACTCAGACAATGTAGAGTTCXXXXXXXXXXGGAAATTGAGGAAGGCGTGTTAAGGTTTGTCAAGGGGATTTCTACATTCAAAATGCAATGCTAGACTTGTTTTAGTTTAGTTATAATGTCTGCTACAATT
Marker65374	91.634
TACCTTCTCAACTGCTATTTAAACACCTCATTCATCAGACTTTGAAATGTAGCAGAGGCATTGGTTAGCCCAAAAAGCATGACCTTAAATTCATACAGGCXXXXXXXXXXATCAATCAAGGGCAAAGGGTATTCGTCCCTTACAATCTAGCTATTGAGTTGCCTATAGTCCACACAAAACCTCCAGGTTCCATCCTTTTTCTTGACCAGC
TACCTTCTCAACTGCTATTTAAACACCTCATTCATCAGACTTTGAAATGTAGCAGAGGCATTGGTTAGCCCAAAAAGCATGACCTTAAATTCATACAGGCXXXXXXXXXXATCAATCAAGGGCATAGGGTATTCGTCCCTTACAATCTAGCTATTGAGTTGCCTATAGTCCACACAAAACCTCCAGGTTCCATCCTTTTTCTTGACCAGC
Marker28043	91.634
GTTCATCTTTATCTCTAAGGTATTCTTGAAGACCTTCTTGATGGCATTGACCTCAGCCAAATCTCCAGCAAGGGTTGATGTTGCATGAGCATTTACGTAGXXXXXXXXXXAGATTTTAATTAGAATTTTTAGCCAAACCAAACAAGGGTAACACAACATTATGTTCAAAATGCACACATCCCAAAATTACAGGATACAGTATGAACCACT
GTTCATCTTTATCTCTGAGGTATTCTTGAAGACCTTCTTGATGGCATTGACCTCAGCCAAATCTCCAGCAAGGGTTGATGTTGCATGAGCATTTACGTAGXXXXXXXXXXTAGATTTTAATTAGAATTTTTAGCCAAACCAAACAAGGGTAACACAACATTATGTTCAAATGCACACATCCCAAAATTACAGGATACAGTATGAACCACT
GTTCATCTTTATCTCTGAGGTATTCTTGAAGACCTTCTTGATGGCATTGACCTCAGCCAAATCTCCAGCAAGGGTTGATGTTGCATGAGCATTTACGTAGXXXXXXXXXXAGATTTTAATTAGAATTTTTAGCCAAACCAAACAAGGGTAACACAACATTATGTTCAAAATGCACACATCCCAAAATTACAGGATACAGTATGAACCACT
Marker49596	91.634	seg
TCACCGCATCAGCAGTTTTCCGTGGCAAGATGAGCACGAAGGAAGTCGACGAGCAGATGATCAATGTCCAGAACAAGAATTCATCCTACTTTGTTGAGTGXXXXXXXXXXATGTTTAGGAGGAAGGCTTTTTTGCATTGGTATACAGGCGAAGGTATGGACGAGATGGAGTTCACTGAAGCCGAGAGTAACATGAATGATCTAGTTGCAG
TCACCGCATCAGCAGTTTTCCGTGGCAAGATGAGCACGAAGGAAGTCGACGAGCAGATGATCAATGTCCAGAACAAGAATTCATCCTACTTTGTTGAGTGXXXXXXXXXXATGTTTAGGAGGAAGGCTTTTTTGCATTGGTATACAGGCGAAGGTATGGACGAGATGAAGTTCACTGAAGCCGAGAGTAACATGAATGATCTAGTTGCAG
Marker115301	91.634
AGTTTTATAAATACTAAAAACAATATATCCATTTATTTGAAAACAACATAGCAATCAATATTGCGATTTTTTTTATCCCATTGTTTTCTTTATATGCCATXXXXXXXXXXAGTTCGATTTTGATTAAAATGCGCACGCCTATCTACATCATACAACCCTCTCTACTTATTTTCTCTCTCTACTTATTTACAATTTCAACTTACGGCATTC
AGTTTTATAAATACTAAAAACAATATATCCATTTATTTGAAAACAACATAGCAATCAATATTGCGATTTTTTTTATCCCATTGTTTCCTTTATATGCCATXXXXXXXXXXAATTCGATTTTGATTAAAATGCGCACGCCTATCTACATCATACAACCCTCTCTACTTATTTTCTCTCTCTACTTATTTACAATTTCAACTTACGGCATTC
Marker14188	91.634
TCAGTCTTGGAAATGGTAGCTGCATTTGAGAAGGCATCTGGGAAGGTATAATCCTTGAAATTTATTTTTTTGACCAAGCATGTCATAATATTTGCTCTGCXXXXXXXXXXAGAAAGCCCAACGCGAGTTGAATTGGAAGTAAGTATTGAACTCACTGCAACACAATTTTGAGATACCTATGTAATGCTAAATTGTTACTTTTAAGTCCTC
TCAGTCTTGGAAATGGTAGCTGCATTTGAGAAGGCATCTGGGAAGGTATAATCCTTGAAATTTTTTTTTTGACCAAGCATGTCATAATATTTGCTCTGCGXXXXXXXXXXAGAAAGCCCAACGCGAGTTGAATTGGAAGTAAGTATTGAACTCACTGCAACACAATTTTGAGATACCTATGTAATGCTAAATTGTTACTTTTAAGTCCTC
TCAGTCTTGGAAATGGTAGCTGCATTTGAGAAGGCATCTGGGAAGGTATAATCCTTGAAATTTATTTTTTTGACCAAGCATGTCATAATATTTGCTCTGCXXXXXXXXXXAGAAAGCCCAACGCGAGTTGAATTGGAAGTAAGTATTGAACTCACTGCAACGCAATTTTGAGATACCTATGTAATGCTAAATTGTTACTTTTAAGTCCTC
Marker59446	91.634	seg
AAGCTGACAACCGAAGCAATGTCCCCAGGAAGAAGTTCTGTCCCAGACAGTTTCACCCACCTAAATTCCAACAATAAACAGTCAATTCACTAGTATGCAAXXXXXXXXXXCCTCTTGTGGATGCAAGTGCGGATTTTATCATCAAACATTCTTTTGCCACGGTTGACTCAAACATAAAGAGCGTGAAAAGGGCAAAGAGACTGCAATACC
AAGCTGACAACCGAAGCAATGTCCCCAGGAAGAAGTTCTGTCCCAGACAGTTTCACCCACCTAAATTCCAACAATAAACAATCAATTCACCAGTATGCAAXXXXXXXXXXCCTCTTGTGGATGCAAGTGCAGATTTTATCATCAAACATTCTTTTGCCACGGTTGACTCAAACATAAAGAGCGTGAAAAGGGCAAAGAGACTGCAATACC
Marker21306	91.634
CCATCCTGTCGTCAGCAAATGCCTTCGGGGTTGGCCTGTATATTTGTCAGTGCTATATGGATTTCATGCCAAATGAGCTTTAAAGGGGGTGGAAATGAAAXXXXXXXXXXAATCATTTTATATGTAAAATGGAACTAATGATGAGCGGGAAGGCACATAAATTGCGATGAAAAACAAAAAAGTATCCCAGAGAAGAGAAAACAAGGAATT
CCATCCCGTCGTCAGCAAATGCCTTCGGGGTTGGCCTGTATATTTGTCAGTGCTATATGGATTTCATGCCAAATGAGCTTTAAAGGGGGTGGAAATGAAAXXXXXXXXXXAATCATTTTATATGTAAAATGGAACTAATGATGAGCGGGAAGGCACATAAATTGCGATGAAAAACAAAAAAGTATCCCAGAGAAGAGAAAACAAGGAATT
CCATCCCGTCGTCAGCAAATGCCTTCGGGGTTGGCCTGTATATTTGTCAGTGCTATATGGATTTCATGCCAAATGAGCTTTAAAGGGGGTGGAAATGAAAXXXXXXXXXXAATCATTTTATATGTAAAATGGAACTAATGATGCGCGGGAAGGCACATAAATTGCGATGAAAAACAAAAAAGTATCCCAGAGAAGAGAAAACAAGGAATT
Marker95824	92.025	seg
TTTGATATGTGGGTTTTAGTTATTTTTGTTTTTCTAAATACTGTTTGCTGGTATCTAATCCACCTTAGTAATTAGTAAACATGCATAAGGTTCCTCGACAXXXXXXXXXXCCCTTCAATGACGTCAAGTCCACCTCAAAACGTAATGTGACCCCTTGCATATGAACCTTCTCAAAGGAATACGATACCCAAACACATAAAATATGAATCA
TTTGATATGTGGGTTTTAGTTATTTTTGTTTTTCTAAATACTGTTTGCTGGTATCTAATCCACCTTAGTAATTAGTAAACATGCATAAGGTTCCTCGACAXXXXXXXXXXCCCTTCAATGACATCAAGTCCACCTCAAAACGTAATGTGACCCCTTGCATATGAACCTTCTCAAAGGAATACGATACCCAAACACATAAAATATGAATCA
TTTGATATGTGGGTTTTAGTTATTTTTGTTTTTCTAAATACTGTTTGCTGGTATCTAATCCACCTTAGTAATTAGTAAACATGCATAAGGTTCCTCGACAXXXXXXXXXXCCCTTCAATGACGTCAAGTCCACCTCAAAATGTAATGTGACCCCTTGCATATGAACCTTCTCAAAGGAATACGATACCCAAACACATAAAATATGAATCA
Marker68785	92.025	seg
TCCATTTTCGAACTTAGAAATTTATTCAGGGCCTCTACTTTCTCACTCAACAGTAATTGGATATGATATCAGTCTGGGATGGAAAAAAATGCCTTTTCTAXXXXXXXXXXCTGTTGGAGAAAGTGTCCAGAAACCTTTGCTGTATTATAACAATAACCTCATTGGAACTATTGTTCTTCTAGAAGTTATGGCTGCACATGGATGTAAAAA
TCCATTTTCGAACTTAGAAATTTATTCAGGGCCTCCACTTTCTCACTCAACAGTAATTGGTTATGATATCAGTCTGGGATGGAAAAAAATGCCTTTTCTAXXXXXXXXXXCTGTTGGAGAAAGTGTCCAGAAACCTTTGCTGTATTATAACAATAACCTCATTGGAACTATTGTTCTTCTAGAAGTTATGGCTGCACATGGATGTAAAAA
TCCATTTTCGAACTTAGAAATTTATTCAGGGCCTCCACTTTCTCACTCAACCGTAATTGGTTATGATATCAGTCTGGGATGGAAAAAAATGCCTTTTCTAXXXXXXXXXXCTGTTGGAGAAAGTGTCCAGAAACCTTTGCTGTATTATAACAATAACCTCATTGGAACTATTGTTCTTCTAGAAGTTATGGCTGCACATGGATGTAAAAA
Marker52268	92.025
CCAAAAAATCCCATCTGAAGCTCAATCTACCAGTTGAAAGCATGGTGGAAAAATCAGAGCCAGTTTCTGCCTCCAACCATGTCAACAAGGAAGTAGATTTXXXXXXXXXXGCGTAATTCAGATGCGTCTTTTGAGTCACACGAGGCAATGATGCCAGAGTTAATTGAGTCTGCACCAGTAAATTTGAGTCGGATACATCATTCTCCTAAA
CCAAAAAATCCCATCTGAAGCTCAATCTACCAGTTGAAAGCATGGTGGAAAAATCAGAGCCAGTTTCTGCCTCCAACCATGTCAACAAGGAAGTAGATTTXXXXXXXXXXGCGTAATTCAGATGTGTCTTTTGAGTCACACGAGGCAATGATGCCAGAGTTAATTGAGTCTGCACCAGTAAATTTGAGTCGGATACATCATTCTCCTAAA
Marker168418	93.033
CCTTGAAAATCCAATTACAGTATGTTTGGCCATGGTTAGAAGTTACTTTTAAGAGAAATAAGTAACTATGAAAAGCCTGTTTTTCAAAATAAGTAATTTAXXXXXXXXXXAGACATTATTCGGTGGATTTCATTTTTTTGCTCGTAAAAATGGAAACAGATTACCAGAAAAATGAGCAATAGCAGAGTGAGCAGGGGATTACTGAGTGAT
CCTTGAAAATCCAATTACAGTATGTTTGGCCATGGTTAGAAGTTACTTTTAAGAGAAATGAGTAACTATGAAAAGCCTGTTTTTCAAAATAAGTAATTTAXXXXXXXXXXAGACATTATTCGGTGGATTTCATTTTTTTGCTCGTAAAAATGGAAACAGATTACCAGAAAAATGAGCAATAGCAGAGTGAGCAGGGGATTACTGAGTGAT
Marker43885	93.033
CTTATTGTAGTAATATTTGCCACATCATAGTCAAGGCCATATTGCTAAGAAAATCCACGAGCTACTAGCTAAGCTTTATATCTTTCAATTGATCCATCATXXXXXXXXXXGCTCTTTGTCACTATCATCTTCTTCTACTACTATGTTAGCATACTTAGGGTTTGGTTTTTTTGTCTAGTAGATTTTCACAACTGTGGTTGTGGGTTCATT
CTTATTGTAGTAATATTTGCCACATCATAGTCAAGGCCATATTGCTAAGAAAATCCACGAGCTACTAGCCAAGCTTTATATCTTTCAATTGATCCATCATXXXXXXXXXXGCTCTTTGTCACTATCATCTTCTTCTACTACTATGTTAGCATACTTAGGGTTTGGTTTTTTTGTCTAGTAGATTTTCACAACTGTGGTTGTGGGTTCATT
CTTATTGTAGTAATATTTGCCACATCATAGTCAAGGCCATATTGCTAAGAAAATCCACGAGCTACTAGCCAAGCTTTATATCTTTCAATTGATCCATCATXXXXXXXXXXGCTCTTTGTCACTATCATCTTCTTCTGCTACTATGTTAGCATACTTAGGGTTTGGTTTTTTTGTCTAGTAGATTTTCACAACTGTGGTTGTGGGTTCATT
Marker73691	95.617	seg
ATTAGGTTTATATTTCGCAATGCAACATACTGAATCTCAGGTTCTGCAGAAAGCAATGTCACAAGCGGAGGGGCCATTTTCTTGTATAAATTCCGAATTAXXXXXXXXXXATCACCTTGACAGCTGAAAGAACAACAGCAGAATTTGCATGCTGTAGCCTTGGGGTGACTCGCTCTACTATATTTTCAGCTTCACGGGCATCTGCTGTTT
ATTAGGTTTATATTTCGCAATGCAACATACTGAATCTCAGGTTCTGCAGAAAGCAATGTCACAAGCGGAGGGGCCATTTTCTTGCATAAATTCCGAATTAXXXXXXXXXXATCACCTTGACAGCTGAAAGAACAACAGCAGAATTTGCATGCTGTAGCCTCGGGGTGACTCGCTCTACTATATTTTCAGCTTCACGGGCATCTGCTGTTT
ATTAGGTTTATATTTCGCAATGCAACATACTGAATCTCAGGTTCTGCAGAAAGCAATGTCACAAGCGGAGGGGCCATTTTCTTGCATAAATTCCGAATTAXXXXXXXXXXATCACCTTGACAGCTGAAAGAACAACAGCAGAATTTGCATGCTGTAGCCTTGGGGTGACTCGCTCTACTATATTTTCAGCTTCACGGGCATCTGCTGTTT
Marker63964	95.617	seg
TAAATGTCAAGAAAAAATGTTACTTCATCAGAGGGGACGTCACTTCCACTGTGCTGCAAATGATGAAGGCTATCACGCTGCCTAGGACTTGATGGTGGGGXXXXXXXXXXCATCCATGAGCAATGGGAACATAGGAGAGGAATAGACACTTCCAACAGAAACAATTGAAAGAATGAGTTTATAATTTAGACAGTGACATCAAAGAGAGCA
TAAATGTCAAGAAAAAATGTTACTTCATCAGAGGGGATGTCACTTCCACTGTGCTGCAAATGATGAAGGCTATCACGCTGCCTAGGACTTGATGGTGGGGXXXXXXXXXXCATCCATGAGCAATGGGAACATAGGAGAGGAATAGACACTTCCAACAGAAACAATTGAAAGAATGAGTTTATAATTTAGACAGTGACATCAAAGAGAGCA
Marker180130	95.617
GTAATTGAAAGGAAAATTTTTTAGATGTGTGAAATTTTGGTTTGAAGTCCGCTCTTTCTTCGATGCAGCTGGAGCGCACGGGAAGAGAGAGAAAGATTTCXXXXXXXXXXACGTTTGGCGCCATAACTGCTGTAAGCTCCGTATTTCGAGGTTTACATAATTTTCAAACTTTAGCATGTGTAACGGCTATTTGTAAAAAGTTATTCCATT
GTAATTGAAAGGAAATTTTTTAGATGTGTGAAATTTTGGTTTGAAGTCCGCTCTTTCTTCGATGCAGCTGGAGCGCACGGGAAGAGAGAGAAAGATTTCAXXXXXXXXXXGTTTGGCGCCATAACTGCTGTAAGCTCCGTATTTCGAGGTTTACATAATTTTCAAACTTTAGCATGTGTAACGGCTATTTGTAAAAAGACTTGTTCCATT
Marker135350	95.617
TATTTTCTACAATAGTAATTGATTTTCATTCTTTTTATCTAATTAAGAGTGGATGTAAAATCTGTATTTAACAAATTATCTAAATTAATCGACCTAAGATXXXXXXXXXXACTAAAATTTAATTTGAATAGGAGGAGGAGATTGAGCGTGAGCTTGCTGATGTGACATTTGAAGAGCTCTTGAGAGCACGGTCTGATGGATCGGAGATGG
TATTTTCTACAATAGTAATTGATTTTCATTCTTTTTATCTAATTAAGAGTGGATGTAAAATCTGTATTTAACAAATTATCTAAATTAATCGGCCTAAGATXXXXXXXXXXACTAAAATTTAATTTGAATAGGAGGAGGAGATTGAGCGTGAGCTTGCTGATGTGACGTTTGAAGAGCTCTTGAGAGCACGGTCTGATGGATCGGAGATGG
Marker49224	95.617	seg
AAATTTGACAATCATTTGTTGGAAAACAAAAAATGACAAACTAAATTCAAATTCATCCCCCAAAACAAAATAAAAAATATAGAATAACCCATTAAACCAAXXXXXXXXXXACATTTCTCTTGCTATTAAGTCCCGTCGAACTAGATATGATTAGATAAGTTTAAAGAACACATAAATCGTCTATTATCATGTTCAATATGTCCACTCGAA
AAATTTGACAATCATTTGTTGGAAAACAAAAAATGACAAACTAAATTCAAATTCATCCCCCAAAACAAAATAAAAAAAATATAGAATAACCCATTAAACCXXXXXXXXXXACATTTCTCTTGCTATTAAGTCCCGTCGAACTAGATATGATTAGATAAGTTTAAAGAACACATAAATCGTCTATTATCATGTTCAATATGTCCACTCGAA
AAATTTGACAATCATTTGTTGGAAAACAAAAAATGACAAACTAAATTCAAATTCATACCCCAAAACAAAATAAAAAAAATATAGAATAACCCATTAAACCXXXXXXXXXXACATTTCTCTTGCTATTAAGTCCCGTCGAACTAGATATGATTAGATAAGTTTAAAGAACACATAAATCGTCTATTATCATGTTCAATATGTCCACTCGAA
AAATTTGACAATCATTTGTTGGAAAACAAAAAATGACAAACCAAATTCAAATTCATCCCCCAAAACAAAATAAAAAATATAGAATAACCCATTAAACCAAXXXXXXXXXXACATTTCTCTTGCTATTAAGTCCCGTCGAACTAGATATGATTAGATAAGTTTAAAGAACACATAAATCGTCTATTATCATGTTCAATATGTCCACTCGAA
Marker31052	95.617	seg
CCAACATAAAAGGTGAATTTATTACTTCAACTCGTAGGGTTGAGCTTTTTGAATCATGGGGCTCTTATTCATATCTTCTGTAATAGATAAGCAAGTTGCAXXXXXXXXXXCCCTTCGTGGGATTGGCCGTGTGAACAATCTAGTCTCTTATCGTATCAATAAAACATGGATAACTCGTCCTCCTCTCATTTAAAAAGGCGCTTTCAATTA
CCAACATAAAAGGTGAATTTATTACTTCAACTCGTAGGGTTGAGCTTTTTGAATCATGGGGCTCTTATTCATATCTTCTGTAATAGATAAGCAAGTTGCAXXXXXXXXXXCCCTTCGTGGGATTGGCCGTGTGAACAATCTAGTCTCTTATCGTATCAATGAAACATGGATAACTCGTCCTCCTCTCATTTAAAAAGGCGCTTTCAATTA
CCAACATAAAAGGTGAATTTATTACTTCAACTCGTAGGGTTGAGCTTTTTGAATCATGGGGCTCTTATTCATATCTTCTGTAATAGATAAGCAAGTTGCAXXXXXXXXXXCCCTTCGTGGGATTGGCTGTGTGAACAATCTAGTCTCTTATCGTATCAATAAAACATGGATAACTCGTCCTCCTCTCATTTAAAAAGGCGCTTTCAATTA
CCAACATAAAAGGTGAATTTATTACTTCAACTCGTAGGGTTGAGCTTTTTGAATCATGGGGCTCTTATTCATATCTTCTGTAATAGATAAGCAAGTTGCAXXXXXXXXXXCCCTTCGTGGGATTGGCCGTGTGAACAATCTAGTCTCTTATCGTATCAATGAAACATGGATAACTCGTCCTCCTCTCATTTAAAAAGGCGCTTTCAATGA
Marker72538	95.617
ATCTTTAAATACCTGTTTAGGTGAACTTCGTGAGGAGCAACATATAGTTACTCAGGCTGCCATGGAACATAGAGATACTATTAATGCTCCTATTACTGTGXXXXXXXXXXCCTATCATACCTCCACTGGTGCCTCTAGCTTTGCGACATTGCCTACTGTCTCGCACGTTGTTCCTAATCCAGCTTCTGCATCCACCCTCACCCCTGAAAT
ATCTTTAAATACCTGTTTAGGTGAACTTCGTGAGGAGCAACATATAGTTACTCAGGCTGCCATGGAACATAGAGATACTATTAATGCTCCTATTACTGTGXXXXXXXXXXCCTATCATACCTCCACTGGTGCCTCTGGCTTTGCGACATTGCCTACTGCCTCGCACGTTGTTCCTAATCCAGCTTCTGCATCCACCCTCACCCCTGAAAT
Marker124012	95.617
TTGTGGTCAAAATGATAAGTTTTACTTAGTTCTAGCAATTTCATTTATTAGGTTTGCTCGTATATGTTTACTGAGTAAATTAGGGATTTCAAAGTGAATTXXXXXXXXXXGATTTTTAGGGAGGGGAGCTGGACAAGAGTGAAATGCATTTGATTCAGCTGAACTAAATGGGGCACATATGCTATATGATTCTGCCATTTGAATCTTTTA
TTGTGGTCAAAATGATAAGTTTTACTTAGTTCTAGCAATTTCATTTATTAGGTTTGCTCGTATATGTTTACTGAGTAAATTAGGGATTTCAAAGTGAATTXXXXXXXXXXGATTTTTAGGGAGGGGAGCTGGACAAGAGTGAAATGCATTTGATTCAGCTGAACTAAATGGGGCACATATGCTATATGATTCTGCTATTTGAATCTTTTA
Marker170125	95.617
TCATTACAGCACAGATCAATCAACCAAATGCAAATCCAATGTGCGGTAAAATTCATAAACCTTTGGAAGAGTCAAAACCCCAAAAACCGGCCATTGAGGTXXXXXXXXXXGGAGTTGAAAAAGCCAGACCTCAAAAGCTAGCCATTGAGGTTACCTATATAAACCACACAAATGAGGAGGCACATACTTCCGATATGGGATTCAGGTGCA
TCATTACAGCACAGATCAATCAACCAAATGCAAATCCAATGTGCGGTCAAATTCATAAACCTTTGGAAGAGTCAAAACCCCAAAAGCCGGCCATTGAGGCXXXXXXXXXXGGAGTTGAAAAAGCCAGACCTCAAAAGCTAGCCATTGAGGTTACCTATATAAACCACACAAATGAGGAGGCACATACTTCCGATATGGGATTCAGGTGCA
Marker9188	97.595
ATCGCTAAGGTAATACAATCCGGATTTTATTGGCCAAGTATATTTAAGGACTGTTATGCCTTCGTGAAAACTTGTGACCGTTGCTAACGCACGGGAAATAXXXXXXXXXXAAGCCATTGCCACACCAACAAATGATGCAAAGGTAGTTGTAAAGTTTCTATAGAAAAATATTTTCACTCGGACACGCCGAGAGCAATAGTAAGTGACGAA
ATCGCCAAGGTAATACAATCCGGATTTTATTGGCCAAGTATATTTAAGGACTGTTATGCCTTCGTGAAAACTTGTGACCGTTGCTAACGCACGGGAAATAXXXXXXXXXXAAGCCATTGCCACACCAACAAATGATGCAAAGGTAGTTGTAAAGTTTCTATAGAAAAATATTTTCACTCGGACACGCCGAGAGCAATAGTAAGTGACGAA
ATCGCCAAGGTAATACAATCCGGATTTTATTGGCCAAGTATATTTAAGGACTGTTATGCCTTCATGAAAACTTGTGACCGTTGCTAACGCACGGGAAATAXXXXXXXXXXAAGCCATTGCCACACCAACAAATGATGCAAAGGTAGTTGTAAAGTTTCTATAGAAAAATATTTTCACTCGGACACGCCGAGAGCAATAGTAAGTGACGAA
Marker144561	97.595	seg
GTATCACTGTCCAATACATCAGATAAGTTATATTTCCATGGAGTAACCGTTTATTTCCTAAGATACTTACACATAAGATCTCTGAAACTCGCCCACAAAAXXXXXXXXXXCCACCTCTAAAAAGTAATGTAATCTACACAGGATTCTATATATATATCACAATTTACTATGCTAATTGCATTTTGCAGAGATGGAATGGTGGACATAATT
GTATCACTGTCCAATACATCAGATAAGTTATATTTCCATGGAGTAACCGTTTATTTCCTAAGATACTTACACATAAGATCTCTGAAACTCGCCCACAAAAXXXXXXXXXXTACCACCTCTAAAAAGTAATGTAATCTACACAGGATTCTATATATATCACAATTTACTATGCTAATTGCATTTTGCAGAGATGGAATGGTGGACATAATT
Marker28055	97.595
TGAGAGATTGCAGGTTAAAGTCGCTGCAATTGAAGAATGCAGGGACATAAATGCTTGATGGTTGAATAACAGGTGGCTTCATCACAAACTTTTGAATAGTXXXXXXXXXXCCGCAAACTCACCTTTGACCAAAAGGAAATTCTCTTAACACTTATAAGAAGTTGTCCAACTACATAAAGAAACCCCATGCACATTGTCACGCTTGCGAGG
TGAGAGATTGCAGGTTAAAGTCGCTGCAATTGAAGAATGCAGGGACGTAAATGCTTGATGGTTGAATAACAGGTGGCTTCATCACAAACTTTTGAATAGTXXXXXXXXXXCCGCAAACTCACCTTTGACCAAAAGGAAATTCTCTTAACACTTATAAGAAGTTGTCCAACTACATAAAGAAACCCCATGCACATTGTCACGCTTGCGAGG
TGAGAGATTGCAGGTTAAAGTCGCTGCAATTGAAGAATGCAGGGACATGAATGCTTGATGGTTGAATAACAGGTGGCTTCATCACAAACTTTTGAATAGTXXXXXXXXXXCCGCAAACTCACCTTTGACCAAAAGGAAATTCTCTTAACACTTATAAGAAGTTGTCCAACTACATAAAGAAACCCCATGCACATTGTCACGCTTGCGAGG
Marker60288	97.595
TTTCATGGAATTCGGCGCAAGACAACAAAGTAAGTAAATGTGTGAGATTAAATTGATTTGGCGGTGCATGGATGAAGGCATGGCACGATGGGAGCCCGACXXXXXXXXXXGTATGCATTTGTGATCGTATATTTCCTGTGAGGTGGATCACTTAATCCATTTGGCACATTATTATTGGCCTAGAGGGTTTGGCAAGGATTGTGCTAGTTT
TTTCATGGAATTCGGCGCAAGACAACAAAGTAAGTAAATGTGTGAGATTAAATTGATTTGGCGGTGCATGGACGAAGGCATGGCACGATGGGAGCCCGACXXXXXXXXXXGTATGCATTTGTGATCGTATATTTCCTGTGAGGTGGATCACTTAATCCATTTGGCACATTATTATTGGCCTAGAGGGTTTGGCAAGGATTGTGCTAGTTT
TTTCATGGAATTCGACGCAAGACAACAAAGTAAGTAAATGTGTGAGATTAAATTGATTTGGTGGTGCATGGACGAAGGCATGGCACGATGGGAGCCCGACXXXXXXXXXXGTATGCATTTGTGATCGTATATTTCCTGTGAGGTGGATCACTTAATCCATTTGGCACATTATTATTGGCCTAGAGGGTTTGGCAAGGATTGTGCTAGTTT
Marker108097	97.595
GTATATCAAACATGGCCAAATGTTGCTTTATATTTGACGAAGCATGCTTAACGTTCTGAAATGTGTCAACACAGAATCGAGAATTAGCTGATCCTGATGGXXXXXXXXXXTTATTGCATGATTTCTGAAAATACGAACGATGTAATATGTTTGTCCAGGTTTTCCCTAAAGGACCTGACAGGATATGACTTGAGCTCTCACTATAACATC
GTATATCAAACACGTCCAAATGTTGCTTTATATTTGACGAAGCATGCTTAACGTTCTGAAATGTGTCAACACAGAATCGAGAATTAGCTGATCCTGATGGXXXXXXXXXXTTATTGCATGATTTCTGAAAATACGAACGATGTAATATGTTTGTCCAGGTTTTCCCTAAAGGACCTGACAGGATATGACTTGAGCTCTCACTATAACATC
Marker183016	97.986	seg
AAGCTTCAGTTGCCTTCTTGTTCCCCGAGTTTGCATACCACGATATGAAAGCATTGTAAGTATCAGAATCAGGTTTATAGCCCTCTGAGTTCTCCATTATXXXXXXXXXXCGCCATTGGAAGATTTCGAATACTACCACATAAAGAAATCAATTCCGAGTAACAATCACAATTTTCCTCACTTTGTTCAGTCAATTTCTCCAATCTCCAC
AAGCTTCAGTTGCCTTCTTGTTCCCCGAGTTTGCATACCACGATATGAAAGCATTGTAAGTATCAGAATCAGGTTTATAGCCATCTGAGTTCTCCATTATXXXXXXXXXXCGCCATTGGAAGATTTTGAATACTACCACATAAAGAAATCAATTCCGAGTAACAATCACAATTTTCCTCACTTTGTTCAGTCAATTTCTCCAATCTCCAC
Marker81867	97.986	seg
TCACTCTTCACCTTTGTAAGAAAATAAGCCTTACTCCATTCACTTGGGTGTCTTTTCTTTAACTAATTATATGCTTGAAGACTTTCCTTTTCAATCTCACXXXXXXXXXXGGAAACAAATCTTCTATCATATTCTGTAAACCCTTTTGCCTATCTGTCATAAAAGTCCATTCATTACTATTCAAAATTTTCAAATCTTCACCCCAAATGT
TCACTCTTCACCTTTGTAAGAAAATAAGCCTTACTCCATTCACTTGGGTGTCTTTTCTTTAACCAATTATATGCTTGAAGACTTTCCTTTTCAATCTCACXXXXXXXXXXGGGAAACAAATCTTCTATCACATTCTGTAAACCCTTTTGCCTATCTGTCATAAAAGTCCATTCATTACTATTCAAAATTTTCAAATCTTCACCCAAATGT
Marker85206	98.376
ACAATTATGTCTCCGTTTGGTGGATTCCAATCAGTTCAATATTCAAATGTATTTCTATAACTTCTTTTGCTCTGTTTGTTTTCTCCAGAGTTGGAATTGAXXXXXXXXXXCTTTCTTAAAAGGGATTTTTGAACTCTCTCCATATACTTCCAAGTAGAAAGCGACCTATGTCTATCCTCAAGGATGTCAGTGGAATCATCAAGCCGTGCA
ACAATTATGTCTCCGTTTGGTGGATTCCAATCAGTTCAATATTCAAATGTATTTCTATAACTTCTTTTGCTCTGTTTGTTTTCTCCAGAGTTGGAATTGAXXXXXXXXXXCTTTCTCAAAAGGGATTTTTGAACTCTCTCCATATACTTCCAAGTAGAAAGCGACCTATGTCTATCCTCAAGGATGTCAGTGGAATCATCAAGCCGTGCA
ACAATTATGTCTCCGTTTGGTGGATTCCAATCAGTTCAATATTCAAATGTATTTCTATAACTTCTTTTGCTCTGTTTGTTTTCTCCAGAGTTGGAATTGAXXXXXXXXXXCTTTCTCAAAAGGGATTTTTGAACTCTCTCCATATACTTCCAAGTAGAAAGCGGCCTATGTCTATCCTCAAGGATGTCAGTGGAATCATCAAGCCGTGCA
Marker92312	98.376
TGCAAAACTAGCATTAATGTCACGTTATAAATATTTAAGCACATTTCTAAGTTATCACTTTGCAGGACCATAGTATTGGTAATATTTTTCAGAATATATCXXXXXXXXXXGCATTGTGCTGGATCCTGATGAGGAGAAAGGGGTTCTCAGGAAGGCCCTGACGTCTGGCCGCGCTCAATATGTTTCCACTGATCTTCGTGACAAATCCCA
TGCAAAACGAGCATTAATGTCATGTTATAAATATTTAAGCACATTTCTAAGTTATCACTTTGCAGGACCATAGTATTGGTAATATTTTTCAGAATATATCXXXXXXXXXXGCATTGTGCTGGATCCTGATGAGGAGAAAGGGGTTCTCAGGAAGGCCCTGACGTCTGGCCGCGCTCAATATGTTTCCACTGATCTTCGTGACAAATCCCA
TGCAAAACTAGCATTAATGTCATGTTATAAATATTTAAGCACATTTCTAAGTTATCACTTTGCAGGACCATAGTATTGGTAATATTTTTCAGAATATATCXXXXXXXXXXGCATTGTGCTGGATCCTGATGAGGAGAAAGGGGTTCTCAGGAAGGCCCTGACGTCTGGCCGCGCTCAATATGTTTCCACTGATCTTCGTGACAAATCCCA
Marker104781	98.376
TCCTTTATCTTGGGGCTAATTTATGCCATTTATATGGGTTTAAGCAGATTGAGAATCATGAACTTCTTTTAATGAGATGTGTTGCTGCTTACATGTATAGXXXXXXXXXXATTCTTGCTGGGCTAAAGATTCTTATTTTGAATGTTCAAAAGCCAGGAACATGTCCATGGCTGATACATTGGTTTTTGAAAGCCATAGTTGTTTGACAAG
TCCTTTATCTTGGGGCTAATTTATGCCATTTATATGGGTTTAAGCAGATTGAGAATCATGAACTTCTTTTAATGAGACGAGTTGCTGCTTACATGTATAGXXXXXXXXXXATTCTTGCTGGGCTAAAGATTCTTATTTTGAATGTTCAAAAGCCAGGAACATGTCCATGGCTGATACATTGGTTTTTGAAAGCCATAGTTGTTTGACAAG
Marker158624	98.376	seg
GTAAGTGAATGCTTTGACCTGTGCTTTCATGCCAGGGAGGAACGGATAGTATTAATGAAGAAAAAAAGCTAAAAATCTTGATCAATATACTATCCAGTCTXXXXXXXXXXTTTTGGATAGGATTCGGGGCATTATTTGGATTCGTATGGTTATTCAACATCCTATTTGTTCTTGCTCTCACGTATCTCGACCGTGAGTTTCTCTACTCCC
GTAAGTGAATGCTTTGACCTGTGCTTTCATGCCAGGGAGGAACGGATAGTATTAATGAAGAAAAAAAGCTAAAAATCTTGATCAATATACTATCCAGTCTXXXXXXXXXXTTTTGGATAGGATTCGGGGCATTATTTGGATTCGTATGGTTATTCAACATCCTCTTTGTTCTTGCTCTCACGTATCTCGACCGTGAGTTTCTCTACTCCC
Marker15291	98.376
CACAACAATAGATACTCATTCTGATTAGGGTCTATAATTCCAACTAAAAGCTTATTGCAGGCAGGGGCGGACCCAGAATTATGGTCTAGCAGGGGTGAGAXXXXXXXXXXTTTGATGCGAAACTTTAGAGAAACATTTAAAGTTTTAAAGTGTATAAAATTCATGAGGCCAACTTAAAGTTCTTTGAACATGTGAAATGAATCCAAAAGA
CACAACAATAGATACTCATTCTGATTAGGGTCTATAATTCCAACTAAAAGCTTATTGCAGGCAGGGGCGGACCCAGAATTATGGTCTAGCAGGGGTGAGAXXXXXXXXXXTTTGATGCGAAACTTTAGAGAAACATTTAAAGTTTTAAAGTGTATAAAATTCATGAGGCCAACTTAAAGTTCTTTGAACATGTGAAATGAATCCAAAAGT
Marker4955	98.376
CTTCATGGAAATTTCACTTTTTTTTTTTGGTTGAAACGATGTTATGAGTTCTTTTGGAAGCTTTAACTCGAGCTATCTGTGTGTATGCAATGAGCTTACAXXXXXXXXXXAATAGTAGAGTGGATTGGACCGAATAAAGAAGTGTCACGGGGATCTTATGTGATTGAAATACCTACCCCTTTAATGGTGGAGAATTTATTAATGCACAAG
CTTCATGGAAATTTCACTTTTTTTTTTTGGTTGAAAAGATGTTATGAGTTCTTTTGGAAGCTTTAACTCGAGCTATCTGTGTGTATGCAATGAGCTTACAXXXXXXXXXXAATAGTAGAGTGGATTGGACCGAATAAAGAAGTGTCACGGGGATCTTATGTGATTGAAATACCTACCCCTTTAATGGTGGAGAATTTATTAATGCACAAG
Marker54406	98.376
CTGCTATTTGACAGAAGAAACAGACGGCATTGCAACGTCAGAAAAGAGAACAGATGCTTCTGAATGGTATCCGAACTGCTGGAATAACTCGGTCTTGCCGXXXXXXXXXXAGTCTATTTTCCATATCTTTCTATTGATTTATTTAATGCTGGTATATAGTCATTAGTCAAACACAAAAGCAGCATTATCAGAACAAGTTCTGAACATTAA
CTGCTATTTGACAGAAGAAACAGACGGCATTGCAACGTCAGAAAAGAGAACAGATGCTTCTGAATGGTATCCGAACTGCTGGAATAACTCGGTCTTGCCGXXXXXXXXXXAGTCTATTTTCCATATCTTTCTATTGATTTATTTAATACTGGTATATAGTCATTAGTCAAACACAAAAGCAGCATTATCAGAACAAGTTCTGAACATTAA
CTGCTATTTGACAGAAGAAACAGACGGCATTGCAACGTCAGAAAAGAGAACAGATGCTTCTGAATGGTATCCGAACTGCTGGAATAACTCGGTCTTGCCGXXXXXXXXXXAGTCTATTTTCCATATCTTTCTATTGATTTATTTAATACTGGTATATAGTCATTAGTCAAACACAAAAGCAGCATTATCAGAGCAAGTTCTGAACATTAA
CTGCTATTTGACAGAAGAAACAGACGGCATTGCAACGTCAGAAAAGAGAACAGATGCTTCTGAATGGTATCCGAACTGCTGGAATAACTCGGTCTTGCCGXXXXXXXXXXAGTCTATTTTCCATATCTTTCTATTGATTTATTTAATACTGGTATATAGTCATTAGTCAAACACAAAAGCCGCATTATCAGAACAAGTTCTGAACATTAA
Marker80252	98.376	seg
TAATTGTCTTATTGCTCATTTAATTATATAACATGGATGGTCGACCTTAATTAGATGCAATGTTTTAGTATTGGCATATTTTTCATACCAATTTCGTCCTXXXXXXXXXXTTTCGACTTTTGTTTTGGTCGGTGCATGTCCAAATCAATATCCAATACTTGCCTCCACTTTCTTAAATAAAAAACCTCTTCGTTTCGTTTATTTACTGAT
TAATTGTCTTATTGCTCATTTAATTATATAACATGGATGGTCGACCTTAATTAGATGCAATGTTTTAGTATTGGCATATTTTTCATACCAATTTCGTCCTXXXXXXXXXXTTTCGACTTTTGTTTTGGTCGGTGCATGTCCAAATCAATATCCAATACTTGCCTCCACTTTCTTAAATAAAATACCTCTTCGTTTCGTTTATTTACTGAT
Marker175400	98.376
GATCTTACAATCTTGCATAAAGGTTCAGAATTTGAGTATTTTCTCCAAGGGGCACACGGAGAGTTTGAAATTTGCAAAGTCTAGCATAAAAATCAGAAAAXXXXXXXXXXGTAAAATAGCATTATAAACTTTATAATTTTAATTATTAAGCCAGCCTTTGTGAAGAATTTATAAACATAAATAGATAAAAATGAGTAGGGATAAATGGCT
GATCTTACAATCTTGCATAAAGGTTCAGAATTTGAGTATTTTCTCCAAGGGGCACACGGAGAGTTTGAAATTTGCAAAGTCTAGCATAAAAATCAGAAAAXXXXXXXXXXGTAAAATAGCATTATAAACTTTATAATTTTAATTATTAGGCCAGCCTTTGTGAAGAATTTATAAACATAAATAGATAAAAATGAGTAGGGATAAATGGCT
Marker62824	98.376
TTTACTAACATGAAATAAATTTATGAGCGTTTCCACAAAAAATGTCAGGATAGTAAATTTGCAGAATTTGACAGTAACATAAAGAATTTTTTAAACCCTTXXXXXXXXXXGTTAAAGCGTACATTTATTTGGCGAGTATGATTGTGTTTTATGTTATGTTGAATCACTACACCTAAACTCTTGTTTCATTAGAGGGAGACATGATTATGT
TTTACTAACATGAAATAACTTTATGAGCGTTTCCACAAAAAATGTCAGGATAGTAAATTTGCAGAATTTGACAGTAACATAAAGAATTTTTTAAGCCCTTXXXXXXXXXXGTTAAAGCGTACATTTATTTGGCGAGTATGATTGTGTTTTATGTTATGTTGAATCACTACACCTAAACTCTTGTTTCATTAGAGGGAGACATGATTATGT
Marker80738	98.376
GAATCATGAAAATACATCTGCAACCTCTTATGTCATGCAATCTTCTTCGAATCTCTATAACATGAGCATCATAATACCTTGCTTGATCTCGTCTCTCCTGXXXXXXXXXXAAATGATAAAATTGTGGAGATGAACTTGCTCCTTATTCTGGCACTATTTCCCCTTCTAGTCCCTTTTTATGATTCCTCGGCCAACCAATCCTCCATTGAT
GAATCATGAAAATACATCTGCAACCTCTTATGTCATGCAATCTTCTTCGAATCTCTATAACATGAGCATCATAATACCTTGCTTGATCTCGTCTCTCCTGXXXXXXXXXXAAATGATAAAATTGTGGAGATGAACTTGCTCCTTATTCTGGCTCTATTTCCCCTTCTAGTCCTTTTTTATGATTCCTCGGCCAACCAATCCTCCATTGAT
GAATCATGAAAATACATCTGCAACCTCTTATGTCATGCAATCTTCTTCGAATCTCTATAACATGAGCATCATAATACCTTGCTTGATCTCGTCTCTCCTGXXXXXXXXXXCTGTCTAAATGATAAAATTGTGGAGATGAACTTGCTCCTTATTCTGGCAATATTTCTAGTCCCTTTTTATGATTCCTCGGCCAACCAATCCTCCATTGAT
Marker19203	98.376
AGTCTATTAGGACAGACATTAGAATGTGTCTGATTTGTAAAGTGATGTGATTTTATAATAGATGGCTATTGTCCTTCATTAAATGTCTATTCATCTTTCTXXXXXXXXXXTGATGCCAAAATTGTAATCCCTTCTTAAATCTTTACTTACCCACGAAATTGATTTCTAGTGGCGCCCAATCACTTTGCCCGACAACTACATTGAGGGTGC
AGTCTATTAGGACAGACATTAGAATGTGTCTGATTTGTAAAGTGATGTGATTTTATGATAGATGGCTATTGTCCTTCATTAAATGTCTATTCATCTTTCTXXXXXXXXXXTGATGCCAAAATTGTAATCCCTTCTTAAATCTTTACTTACCCACGAAATTGATTTCTAGTGGCGCCCAATCACTTTGCCCGACAACTACATTGAGGGTGC
Marker93900	98.376
AAATAAAATGCAAATCCATTTGATTTTTCTAAGTCTACGGTATGCACTGCAATTTTTTTATTATTTGTTTTTAGGTTGCAAGTTTACTTGTCCAAAAGAGXXXXXXXXXXTGGGTGGAACTCTGCAATAATTTGTTTAAAATCACTTTGCAAAGGAAGTGACTGGATACTTTTTGTAAAGGTAATATCATTATTAGCGTTTTAATTGCTT
AAATAAAATGCAAATCCATTTGATTTTTCTAAGTCTACGGTATGCACTGCAATTTTTTTATTATTTGTTTTTAGGTTGCAAATTTACTTGTCCAAAAGAGXXXXXXXXXXTGGGTGGAACTCTGCAATAATTTGTTTAAAATCACTTTGCAAAGGAAGTGACTGGATACTTTTTGTAAAGGTAATATCATTATTAGCGTTTTAATTGCTT
Marker11465	98.376	seg
CAAAAAATTATTCATTACCAACGCCCATGGTGCTATACCGCAAGAAGCCATTGCTTTAAAACAATCAACAGCATCTGCACATCTCCGTGCTCTAACATATXXXXXXXXXXACACCATAATGACTCCCAGAAATTACCAGAATGTGCAGCAAGAGACAGAAAGGAACCACACTTCCACGTGCAAAACCCCTCTGTTTCTCTACCCATTTGA
CAAAAAATTATTCATTACCAACACCCATGGTGCTATACCGCAAGAAGCCATTGCTTTAAAACAATCAACAGCATCTGCACATCTCCGTGCTCTAACATATXXXXXXXXXXACACCATAATGACTCCCAGAAATTACCAGAATGTGCAGCAAGAGACAGAAAGGAACCACACTTCCACGTGCAAAACCCCTCTGTTTCTCTACCCATTTGA
Marker15293	99.682
AAAATGGCAAATTTATGCATGTCCATGCAAAGAGGCCAATGCCACCACCCCAAGCTTCTGGAGATTCATCTTCACAACTGTATCAGTAAACATTTTTGTGXXXXXXXXXXTCGGTGCTGGTGGAGGCCGGGAGACCGGAAACAACCGTCACCTCGCGGATGCTGCCAACTCTGCCGTCGCCAATCAAGCGGCAGTTCTTGATAAAGTGCT
AAAATGGCAAATTTATGCATGTCCATGCAAAGAGGCCAATGCCACCACCCCAAGCTTCTGGAGATTCATCTTCACAACTGTATCAGTAAACATTTTTGTGXXXXXXXXXXTCGGTGCTGGTGGAGGCCGGGAGACCGGAAACAACCGTCACCTCGCGGATGCTGCCAACTCTGCCGTCGCCAATCACGCGGCAGTTCTTGATAAAGTGCT
Marker115754	99.682
TCTTAAACATGCAGTGCATAAATTACAACAATAAACGGCACTCAATATCAATCGATTGACCAGAAGAACAAGCCAATATGTCTAAAATCATCACGATGTTXXXXXXXXXXTCAACTTAAACTTAATAGCATAAAGGGAATAAAAAAGAAGAAAAATTCCAGCTAAATAGCACACATATCTATCTCACATAATAAAAACCCGCAAATGCCA
TCTTAAACATGCAGTGCATAAATTATAACAATAAACGGCACTCAATATCAATCGATTGACCAGAAGAACAAGCCAATATGTCTAAAATCATCACGATGTTXXXXXXXXXXTCAACTTAATCTTAATAGCATAAAGGGAATAAAAAAGAAGAAAAATTCCAGCTAAATAGCACACATATCTATCTCACATAATAAAAACCCGCAAATGCCA
Marker162841	100.36
TTAATATATAATATAAAAAAGATTAAATAATATGAACACTACACAATGGATGAACTTCTCCTTTGCCCAGAGACTGCATATTAGCACTTTTTCTTTCCTGXXXXXXXXXXGTTTCAAGAACCAGTAGTATAATTGCCAATAGTGATTTTTCTTCAAAATTGGGCTCTAATCTTGAGACCCTTTTGTTTTCTTAAGGTGAAGCAATTTTTA
TTAATATATAATATAAAAAAGATTAAATAATATGAACACTACACAATGGATGAACTTCTCCTTTGCCCAGAGACTGCATATTTAGCACCTTTTCTTTTCTXXXXXXXXXXGTTTCAAGAACCAGTAGTATAATTGCCAATAGTGATTTTTCTTCAAAATTGGGCTCTAATGTTGAGACCCTTTTGTTTTCTTAAGGTGAAGCAATTTTTA
Marker22979	100.988
TACAGAATTTCTGACCACCATATGCGGGATTGCTTTGTGTCTACAGAGGTCTAAACTAACTTCCATGCCAGAATTCCCACACCCAACAACCAAAACCCTCXXXXXXXXXXGTTTGAACCCTCCAAAACCCACTAACACGATCAAATTCTGCTCTTTTAACAGCTTGGTTGAATTTAGGCTGGATTGAAAAGTGTTTAGCATATGACTCCA
TACAGAATTTCTGACCACCATATGCGGGATTGCTTTGTGTCTACAGAGGTCTAAACTAACTTCCATGCCAGAATTCCCACACCCCACAACCAAAACCCTCXXXXXXXXXXGTTTGAACCCTCCAAAACCCACTAACACGATCAAATTCTGCTCTTTTAACAGCTTGGTTGAATTTAGGCTGGATTGCAAAGTGTTTAGCATATGACTCCA
Marker15851	100.988
AGGTATGGTGTTTTGAATGTGTAGTCTGTAGTTTGTTATTGGTGTTTGGCAGTTGTATGTTGGTGATGTAGTGATGTTGTTGGTGTTGTGTATGTTGTTGXXXXXXXXXXCACGATATGAATCTTACAAAGATGTATATCCAAGACTAGCACAAGTGCAGCTTTAGCATGAACATCATTATTTTCCTTTAGCATGGATAGCTTTAGCACA
AGGTATGGTGTTTTGAATGTGTAGTCTGTAGTTTGTTATTGGTGTTTGGTAGTTGTATGTTGGTGATGTAGTGATGTTGTTGGTGTTGTGTATGTTGTTGXXXXXXXXXXCACGATATGAATCTTACAAAGATGTATATCCAAGACTAGCACAAGTGCAGCTTTAGCATGGACATCATTATTTTCCTTTAGCATGGATAGCTTTAGCACA
AGGTATGGTGTTTTGAATGTGTAGTCTGTAGTTTGTTATTGGTGTTTGGTAGTTGTATGTTGGTGATGTAGTGATGTTGTTGGTGTTGTGTATGCTGTTGXXXXXXXXXXCACGATATGAATCTTACAAAGATGTATATCCAAGACTAGCACAAGTGCAGCTTTAGCATGGACATCATTATTTTCCTTTAGCATGGATAGCTTTAGCACA
Marker95370	100.988
ATCAGTAGCATTTCCCAAGCTCTGTAGAAACATTAATATGGACACAAATATTCAATCAAATCCTCGATAAAACAAATAATCAGAGTAAAATTGGGAATGAXXXXXXXXXXCAACTGCACATTATTCAATAAAATAATATTAAACGTGAATCCAATAAAATAATATTACACATGAAAATGGAGACCAAACAAGGGCTTAAACTCAAACAAG
ATCAGTAGCATTTCCCAAGCTCTGTAGAAACATTAATATGGACACAAATATTCAATCAAATCCTCGATAAAACAAATAATCAGAGTAAAATTGGGAATGAXXXXXXXXXXCAATTGCACATTATTCAATAAAATAATATTAAACGTGAATCCAATAAAATAATATTACACATGAAAATGGAGACCAAACAAGGGCTTAAACTCAAACAAG
Marker81139	101.667
AATGCATCAATTATCTAAATCTTCGCAGAAGATAATTTCAATTAGAAGTTTGAGAGATAATTCATTTTGATGCATTTACTGATCAAAGAGCTTAACAATAXXXXXXXXXXTCATTAAAGAAGCATATACTCTTGATGAATCTTTAGACATAACAAATTATAAAACTCTATTCTATTTCTTTTCTCATAATGAAAAATATATAATATAAAC
AATGCATCAATTATCTAAATCTTCGCAAAAGATAATTTCAATTAGAAGTTTGAGAGATAATTCATTTTGATGCATTTACTGATCAAAGAGCTAAACAATAXXXXXXXXXXTCATTAAAGAAGCATATACTCTTGATGAATCTTTAGACATAACAAATTATAAAACTCTATTCTATTTCTTTTCTCATAATGAAAAATATATAATATAAAC
AATGCATCAATTATCTAAATCTTCGCAGAAGATAATTTCAATTAGAAGTTTGAGAGATAATTCATTTTGATGCATTTACTGATCAAAGAGCTCAACAATAXXXXXXXXXXTCATTAAAGAAGCATATACTCTTGATGAATCTTTAGACATAACAAATTATAAAACTCTATTCTATTTCTTTTCTCATAATGAAAAATATATAATATAAAC
Marker126599	104.334
CATTTGACTTAGCTTGATTCTTGCTTAAGAGCTTTTTTGGTAACGTTACTTTATATGAATTTTCTCTAAAAATTCTTCTACTTTCAGTAAATTATTTAAAXXXXXXXXXXACAGAGATATTTTTCGAATACCAAATCATTAAATAATTTTTTTGAATTAAATAACAACTATTGGTAGGAAATATTTGCAAGGCTTCTAGAAAAAGTAGAA
CATTTGACTTAGCTTGATTCTTGCTTAAGAGCTTTTTTTGTAACGTTACTTTATATGAATTTTCTCTAAAAATTCTTTTACTTTCAGTAAATTATTTAAAXXXXXXXXXXACAGAGATATTTTTCGAATACCAAATCATTAAATATTTTTTTTGAATTAAATAACAACTATTGGTAGGAAATATTTGCAAGGCTTCTAGAAAAAGTAGAA
Marker22237	104.334
TTTTACAGAGCTTGAACTTGATCATTGTCAATCCTTGCCTGATTATTGTATGCGTTTGGTTATTTACTGTTAAGATACAATGAAAAATATTCATAGGCTGXXXXXXXXXXCTTTTGTGGTTTGTAGGTGGAACTTTGGTTCTGTTTCCTATTACTATCTACCCCGTGCGTTTTGTTTGTGCAGTGTGGTCTAGGCGATGCTTTCCGGTGC
TTTTACAGAGCTTGAACTTGATCATTGTCAATCCTTGCCTGATTATTGTATGCATTTGGTTATTTACTGTTAAGATGCAATGAAAAATATTCATAGGCTGXXXXXXXXXXCTTTTGTGGTTTGTAGGTGGAACTTTGGTTCTGTTTCCTATTACTATCTACCCCGTGCGTTTTGTTTGTGCAGTGTGGTCTAGGCGATGCTTTCCGGTGC
TTTTACAGAGCTTGAACTTGATCATTGTCAATCCTTGCCTGATTAATGTATGCGTTTGGTTATTTACTGTTAAGATACAATGAAAAATATTCATAGGCTGXXXXXXXXXXCTTTTGTGGTTTGTAGGTGGAACTTTGGTTCTGTTTCCTATTACTATCTACCCCGTGCGTTTTGTTTGTGCAGTGTGGTCTAGGCGATGCTTTCCGGTGC
Marker135571	104.334
CATAGTTCTAATTACTGATTAAAATTATTATTTATTGAAAAAATAATAATAGTCTTATTTTTAATCAGAACAAAAGCCAGTCAAAATTATAAAATGGAAAXXXXXXXXXXTAAAATTGTGCAACTCATATGCGATTTTAATGACAACTTAGATGGAACCGTCATTTGGGACTATGGTTGTAATAAAAGCGAGGTTTGTAATAAATAATAA
CATAGTTCTAATTACTGATTAAAATTATTATTTATTGAAAAAATAATAATAGTCTTATTTTTAATCAGAACAAAAGCCAGTCAAAATTATAAAATGGAAAXXXXXXXXXXTAAAATTGTGCAACTCATATGCGATTTTAATGACAACTTAGATGGAACCGTCATTTGGGATTATGGTTGTAATAAAAGCGAGGTTTGTAATAAATAATAA
Marker149061	104.334
TTATAAGCTATGAACTTATATTATGTAAGACAAACTATGTGAACTTGGAATTTGTTTTGGGAAGCTCATCTTGTTATTAAAAAGGTTAAATGGCCAGCTAXXXXXXXXXXAATTAGAATAAAAAATGCACAAAAGTTCATAGGTTTTTTATTAGATATATTGACATATCTAATTTTTAATTTCACATTTATTAGCACAGATGCTTGAGAG
TTATAAGCTATGAACTTATATTATGTAAGACAAACTATGTGAACTTGGAATTTGTTATGGGAAGCTCATCTTGTTATTAAAAAGGTTAAATGGCCAGCTAXXXXXXXXXXAATTAGAATAAAAAATGCACAAAAGTTCATAGGTTTTTTATTAGATATATTGACATATCTAATTTTTAATTTCACATTTATTAGCACAGATGCTTGAGAG
Marker11800	104.334
TCAGGTTTGGAGAGTAAGTAAGTGAAAAAAAAAAATGGGCAATAACAGAATGATAAAGCTGACAAAAGAGGATAATCAATTTCAGTTAGGATCTAGATCAXXXXXXXXXXTCAACATATCGGCAAACCTTATAAGACTACAAAACAAATGTTTTTTGAATTTGAAATCGACGCAGGACACAATTATGAATGCTAAAAAAGTTAAATCATG
TCAGGTTTGGAGAGTAAGTAAGTGAAAAAAAAAATGGGCAATAACAGAATGATAAAGCTGACAAAAGAGGATAATCAATTTCAGTTAGGATCTAGATCAAXXXXXXXXXXTCAACATATCGGCAAACCTTATAAGACTACAAAACAAATGTTTTTTGAATTTGAAATCGACACAGGACACAATTATAAATGCTAAAAAAGTTAAATCATG
Marker142908	104.334
AATTGAAGAAATATATGTTGGCTAAGAAAGTGTTCACATCTGATTAAGCACCCAGATTGAATTATTATAAGATAGTAAAAACTAGAATAAGACACCTGAGXXXXXXXXXXCTCAGGTATCAATAGTTAAAAACCTCTGCTTTAAGGGAGATACAAGCATAACGATTCATCTGCTTTTGTAGAGTCAAGCTACGTGCCTCGGCTTTTTGTT
AATTGAAGAAATATATGTTGGCTAAGAAAGTGTTCACATCTGATTAAGCACCCAGATTGAATTATAATAAGATAGTAAAAACTAGAATAAGACACCTGAGXXXXXXXXXXCTCAGGTATCAATAGTTAAAAACCTCTGCTTTAAGGGAGATACAAGCATAACGATTCATCTGCTTTTGTAGAGTCAAGCTACGTGCCTCGGCTTTTTGTT
Marker71056	104.334
TTGAAAGAAGAGTTTGTGCTGCGAGTTTGTCACCTTGTGCTTGCAGCGTGAGAATCTCCCGACTCAAGTTCTCAACCACACCTTCAACCTTCAGTAAGAGXXXXXXXXXXAACTGCAGTGCTTGCCCTTTCCTGATCACAGATACAAAAAAGGGCATTAATGGGAGTATTTATAGATGTAATTGTAAATTAGTATTGGAAGATAAAACAA
TTGAAAGAAGAGTTTGTGCTGCGAGTTTGTCACCTTGTGCTTGCAGCGTGAGAATCTCCCGACTCAAGTTCTCAACCACACCTTCAACCTTCAGTAAGAGXXXXXXXXXXAACTGCAGTGCTTGCCCTTTCCTGATCACAGATACAAAAAAGGGCATTAATGGGAGTATTTATAGATGTAATTGTAAATTAGTATTGGAAGATAAAAAAA
Marker42653	104.334
CGAGAGAAAGCTTCAATAGGAAGTCCACCATGGTCCTCCCCATTTAAGATTGCAGTTGGGGCTTTGGGGGGAGAATGGGTCTCAACATCTCCAAATAGCAXXXXXXXXXXGTTGAGCATAAGAATATTGGACCGAATAAAAGCTGTGTTAAACATTGTACGAAACATCATCACTTCCCTTTCTGGATCCAAGTCTAAATGGACACATTCC
CGAGAGAAAGCTTCAATGGGAAGTCCACCATGGTCCTCCCCATTTAAGATTGCAGTTGGGGCTTTGGGGGGAGAATGGGTCTCAACATCTCCAAATAGCAXXXXXXXXXXGTTGAGCATAAGAATATTGGACCGAATAAAAGCTGTGTTAAACATTGTACGAAACATCATCACTTCCCTTTCTGGATCCAAGTCTAAATGGACACATTCC
Marker86017	104.334
ATTCATTCATAAAAATTTGGAAAGTGAAGATAAACTAACAAAATCAGTATGTTACTGTCTTTGTAAGATCTATTCAAGCTGACAAGGAATATTTAATATGXXXXXXXXXXTCTATGGCTCTTTTCTTTATCACATTTATTGTGATTTTATTAAAGGACTGATCATTTGATAAATTTTAAGGAGTTTGTATCCAAGTGTTTTTATGAGAGG
ATTCATTCATAAAAATTTGGAAAGTGAAGATAAACTAACAAAATCAGTATGTTACTGTCTTTGTAAGATCTATTCAAGCTGACAAGGAATATTTAATATGXXXXXXXXXXTCTATGGCTCTTTTCTTTATCACATTTATTGTGATTTTATTAAAGGACTGATTATTTGATAAATTTTAAGGAGTTTGTATCCAAGTGTTTTTATGAGAGG
Marker93524	104.334
TAAGGGATAGCGTATAAAATTATGAGAAACCATATATAATCATTGTAATATTGGGAAATCCTCTATTATCACTGTAATAATAGGATGATGCTTTCTTGTAXXXXXXXXXXACGGAATGTGTTACTTGGCGGACGTGACACGAAAGAGACTTTAAATCAGACCAACTAGGTCAAAATTGCTAAACTCCCAAGAAAGTATAATAATGGAAGT
TAAGGGATAGCGTATGAAATTATGAGAAACCATATATAATCATTGTAATATTGGGAAATCCTCTATTATCACTGTAATAATAGGATGATGCTTTCTTGTAXXXXXXXXXXACGGAATGTGTTACTTGACGGACGTGACACGTAAGAGACTTTAAATCAGACCAACTAGGTCAAAATTGCTAAACTCCCAAGAAAGTATAATAATGGAAGT
TAAGGGATAGCGTATAAAATTATGAGAAACCATATATAATCATTGTAATATTGGGAAATCCTCTATTATCACTGTAATAATAGGATGATGCTTTCTTGTAXXXXXXXXXXACGGAATGTGTTACTTGGCGGACGTGACACGTAAGAGACTTTAAATCAGACCAACTAGGTCAAAATTGCTAAACTCCCAAGAAAGTATAATAATGGAAGT
Marker162279	105.917
TTTTGGTTGATTTTGAACTTTGCTTTTATAATTTTGACTCTTATCACGTGTCAATATTTTTATGTATGAATTAGAATGTTTCGATTTTTCAAAAGGGGTCXXXXXXXXXXTTAATTTTTTAACTCTCCAATGTTGTTAACTTGACGTAATAAATAGCGTCGTTTGAAACGCGTGAATACTTGATGGTGTAATAATTACATCATTGTCCTT
TTTTGGTTGATTTTGAACTTTGCTTTTATAATTTTGACTCTTATCACGTGTCAATATTTTTATGTATGAATTAGAATGTTTCGATTTTTCAAAAGGGGTCXXXXXXXXXXTAATTTTTTAACTCTCCAATGTTGTTAACTTGACGTAATAAATAGCGTCGTTTGATAACGCGTGAATACTTGATGGTGTAATAATTACATCATTGTCCTT
Marker181886	105.917
GAGAATGGTGCTTTTGCTTCTAAAACATCAGCACAATTTGAGTCTTCGTTTGACTAATCTATAAATGATCGTTACTTTCAATCTATCTTTCAAAATAAACXXXXXXXXXXCTTTTCAAAGTAAAGTATGAATAAAGAGTTGGACGAAAATGATAGACACCATAAATCCCATTTTCCATAATTGCAGGTTTACCAGGATTATAGACTTATA
GAGAATGGTGCTTTTGCTTCTAAAACATCAGCACAATTCGAGTCTTCGTTTGACTAATCTATAAATGATCGTTACTTTCAATCTATCTTTCAAAATAAACXXXXXXXXXXCTTTTCAAAGTAAAGTATGAATAAAGAGTTGGACGAAAATGATAGACACCATAAATCCCATTTTCCATAATTGCAGGTTTACCAGGATTATAGACTTATA
Marker93323	106.702
GATTCAAATATTTTTGTCATTTCTGGCTTGTTGATTATGGGTTGAAATAACTGCTTTTATAGTTCTTCAGTAAACATGTGCTAATTGTTCTTTTGATGAGXXXXXXXXXXTAGCCAAATTACTTCACAAATAGATTGCGGCATTTATTAAATTCTCCTTTTGCACTTGATCTAGCTATAACTTGTTTTCCACCTAGTTATTTCCAATAAA
GATTCAAATATTTTTGTCATTTCTGGCTTGTTGATTATGGTTTGAAATAACTGCTTTTATAGTCCTTCAGTAAACATGTGCTAATTGTTCTTTTGATGAGXXXXXXXXXXTAGCCAAATTACTTCACAAATAGATTGCGGCATTTATTAAATTCTCCTTTTGCACTTGATCTAGCTATAACTTGTTTTCCACCTAGTTATTTCCAATAAA
GATTCAAATATTTTTGTCATTTCTGGCTTGTTGATTATGGTTTGAAATAACTGCTTTTATAGTCCTTCAGTAAACATGTGCTAATTGTTCTTTTGATGAGXXXXXXXXXXTAGCCAAATTACTTCACAAATAGATTGTGGCATTTATTAAATTCTCCTTTTGCACTTGATCTAGCTATAACTTGTTTTCCACCTAGTTATTTCCAATAAA
Marker77031	106.702
ATTCACGTGACTTTCATTTTACAATACACAGAAGCTTTCGTATTCATTTTGCTCTCCATTTTCTCTGAGATATAATTCCTTGCTTCTGATAGCTTAATCTXXXXXXXXXXTTTGTTTAAATCTTGTAGATCTTCTTAAAGGAAGACTTATGGCCTGTGGAGTCGTATGGTTTTCTGGTGAAAGGATAGTGGTATTTTGGAGATCTGGTGA
ATTCACGTGACTTTCATTTTACAATACACAGAAGCTTTCGTATTCATTTTGCTCTCCATTTTCTCTGAGATATAATTCCTTGCTTCTGATAGCTTAATCTXXXXXXXXXXTTTGTTTAAATCTTGTAGATCTTCTTAAAGGAGGACTTATGGCCTGTGGAGTCGTATGGTTTTCTGGTGAAAGGATAGTGGTATTTTGGAGATCTGGTGA
ATTCACGTGACTTTCATTTTACAATACACAGAAGCTTTCGTATTCATTTTGCTCTCCATTTTCTGTGAGATATAATTCCTTGCTTCTGATAGCTTAATCTXXXXXXXXXXTTTGTTTAAATCTTGTAGATCTTCTTAAAGGAAGACTTATGGCCTGTGGAGTCGTATGGTTTTCTGGTGAAAGGATAGTGGTATTTTGGAGATCTGGTGA
Marker94319	106.702
AGTATTGGCAAGTTTCATTATTAAGCTTTTAGACATCTCTATTACTAAAAACGAATTTGAATAGGACGAAATCTAGAAGTTGATCGTCAATAGGTCATCAXXXXXXXXXXCGGTTGGCTAAAGAAATGCACACCCAAAGAATTGTAATTCAAACTCTTATAAATCCCAAGAGAAGAAAATGGGTATGTTGATGCATTATCTAAATTAGTA
AGTATTGGCAAGTTTCATTATTAAGCTTTTAGACATCTCTATTACTAAAAACGAATTTGAATAGGACGAAATCTAGAAGTTGATCGTCAATAGGTCATCAXXXXXXXXXXCGGTTGGCTAAAGAAATGCACACCCAAAGAATTGTAATTCAAACTCTTATAAATCCCAAGAGAAGAAAATGGGTATGTTGATGCATTATCTAAATTAGCA
Marker154823	106.702
AGAAAAAACTAGTCTAACATACTAAAGAAATAAAAACAAAAGAATAAATGAAGAAACGTCATCACCTGAGTAGATATTCGATTAATTTCTTGAAGTGCTTXXXXXXXXXXAAACGGAAACCAGAATTTTTCTCGCGAAAATATACCATACGGTTGCATGGTTCAAATGCTATGGGTTAAGCTACGTTCTGGGGAAGTCATGCGACCGCAT
AGAAAAAACTAGTCTAACATACTAAAGAAATAAAAACAAAAGAATAAATGAAGAAACGTCATCACCTGAGTAGATATTCGATTAATTTCTTGAAGTGCTTXXXXXXXXXXAAACGGAAACCAGAATTTTTCTCGCGAAAATATACCATGCGGTTGCATGGTTCAAATGCTATGGGTTAAGCTACGTTCTGGGGAAGTCATGCGACCGCAT
Marker21560	106.702
TTCCTTTAGGACGAGGCGCTGAAGTCCCGGAAAATGGGATTCATCTGCATCCCAGTTGTTTGGATCTGAATTCTCTATTACCAAGAGCTTTAGTCCGAGAXXXXXXXXXXCCGGAAGCCGATGCTTTCTTGGTCGGTAGAGAAAATTACATTTCAATGTTTCAAGATCATTTAAACAGACAAGGTTACCTAAGCATTCCGAGATCCACTC
TTCCTTTAGGACGAGGCGCTGAAGTCCCGGAAAATGGGATTCATCTGCATCCCAGTTGTTTGGATCTGAATTCTCTATTACCAAGAGCTTTAGTCCGAGAXXXXXXXXXXCCGGAAGCCGATGCTTTCTTGGTCGGTAAAGAAAATTACATTTCAATGTTTCAAGATCATTTAAACAGACAAGGTTACTTAAGCATTCCGAGATCCACTC
Marker48517	106.702
CCTCAAATGAATGAATGAAAGATCAAGCGATGATATTGTTGGATTTACCAGCCAACTACCCTCTTTCCTTTCCAACTTTGGACCATAATTTCTCATCCATXXXXXXXXXXTTTAAATAAAAATTGATACCAAGTCACTTTTCTCAAGTTATACTTAACCAAAATTTCCAATTTCTTAAACCAATTCCAACAGTGAATGATACAATCTTAT
CCTCAAATGAATGAATGAAAGATCAAGCGATGATATTGCTAGATTTACCAGTCAACTACCCTCTTTCCTTTCCAACTTTGGACCATAATTTCTCATCCATXXXXXXXXXXTTTAAATAAAAATTGATACCAAGTCACTTTTCTCAAGTTATACTTAACCAAAATTTCCAATTTCTTAAACCAATTCCAACAGTGAATGATACAATCTTAT
CCTCAAATGAATGAATGAAAGATCAAGCGATGATATTGCTGGATTTACCAGTCAACTACCCTCTTTCCTTTCCAACTTTGGACCATAATTTCTCATCCATXXXXXXXXXXTTTAAATAAAAATTGATACCAAGTCACTTTTCTCAAGTTATACTTAACCAAAATTTCCAATTTCTTAAACCAATTCCAACAGTGAATGATACAATCTTAT
Marker42343	106.702
TCACATATCGTTTGACCGTCGACACTGCTTGCTTATGTTTAGTTCGTGGTATTTGATAATAATTCACAGCCTCCTGCAGTGTTGATGCCCCTTTTACTCAXXXXXXXXXXTCTTATATGTTATGTAGAAAGAAAAGAAATTCACTCAATTCCTTTCTATCAGAAGTTGTGCTTGTAATGCCTCGTAAAGGAATATTGAGGGCTTGTGCCA
TCACATATCGTTTGACCGTCGACACTGCTTGCTTATGTTTAGTTCGTGGTATTTGATAATAATTCACAGCCTCCTGCAGTGTTGATGCCCCTTTTACTCAXXXXXXXXXXTCTTATATGTTATGTAGAAAGAAAAGAAATTCACTCGATTCCTTTCTATCAGAAGTTGTGCTTGTAATGCCTCGTAAAGGAATATTGAGGGCTTGTGCCA
Marker164219	106.702
ACACCTTTATATCCCAAAAAACCTTGTTTAATGATGATTTAAAAGTTTGATTAGTTGGCTATCGCTTTCATTTCAAGGCATCTCTAAAAAATCCTCAAAGXXXXXXXXXXATATGGCAGTAAAACAAGAGTAGAATTTGCATCCTCCACAGATTTACCATCAGCTAATTAATGAGTGGTAACTGAACATATGCTAATTGTTCCTCAATGC
ACACCTTTATATCCCAAAAAATCTTGTTTAATGATGATTTAAAAGTTTGATTAGTTGGCTATCGCTTTCATTTCAAGGCATCTCTAAAAAATCCTCAAAGXXXXXXXXXXATATGGCAGTAAAACAAGAGTAGAATTTGCATCCTCCACAGATTTACCATCAGCTAATTAATGAGTGGTAACTGAACATATGCTAATTGTTCCTCAATGC
Marker135738	106.702
ACTGTCAGCCAAGAGAGAACCTCTCTTAGTGATCACTTTTATTGTTTTCAGTAGGAATTGGTCTTGTATAACACTAGTATGATCACTAGAGGAACAAAGTXXXXXXXXXXGGCCCCACATCGTTTTTTAAGAGTATACCACGAGCAGAATACTGCATCATACTATTAAAGTCCATACATTATTGAAATGTTGCTGTTAGAGCTCTAAAAA
ACTGTGAGCCAAGAGAGAACCTCTCTTAGTGATCACTTTTATTGTTTTCAGTAGGAATTGGTCTTGTATAACACTAGTATGATCACTAGAGGAACAAAGTXXXXXXXXXXGGCCCCACATCGTTTTTTAAGAGTATACCACGAGCAGAATACTGCATCATACTATTAAAGTCCATACATTATTGAAATGTTGCTGTTAGAGCTCTAAAAA
Marker83049	108.72
CATACATATATTAACATATGCGCGGAGAACCAACAAACCCGTCAAATCACCTGCATCAGCTGTGCCATATTGAGCACAGCTCTCGGAGTTTGATATGGCAXXXXXXXXXXCTTATAGTCCTCAAAGTCATTAGGTTCTGCCCTAGCATGTAGAGGAAAATAGTTTGCCAAGGTTCCCTTTGTTCTCCACCGAGAACCACATGCATTGCAT
CATACATATATTAACATATGCGCGGAGAACCAACAAACCCGTCAAATCACCTGCATCAGCTGTGCCATATTGAGCACAGCTCTCAGAGTTTGATATGGCAXXXXXXXXXXCTTATAGTCCTCAAAGTCATTAGGTTCTGCCCTAGCATGTAGAGGAAAATAGTTTGCCAAGGTTCCCTTTGTTCTCCACCGAGAACCACATGCATTGCAT
CATACATATATTAACATATGCGCGGAGAACCAACAAACCCATCAAATCACCTGCATCAGCTGTGCCATATTGAGCACAGCTCTCGGAGTTTGATATGGCAXXXXXXXXXXCTTATAGTCCTCAAAGTCATTAGGTTCTGCCCTAGCATGTAGAGGAAAATAGTTTGCCAAGGTTCCCTTTGTTCTCCACCGAGAACCACATGCATTGCAT
Marker90975	108.72
TGCTGCTCCAGCATTCCAAGAACAGCCAATACTCCACCCACCTGCCACAGTAAACACAGATCATGTAGCTCAATACAAATGTATCAGGAAACCTACCAGAXXXXXXXXXXCAGCATCTAATATATGAAGGCAGTGAACATGCCAACTTCGAAAGCATAACAAATTCGGTAATAGATTGACGATAAAGTTGTTGTCATGGATTTCCCTTGT
TGCTGCTCCAGCATTCCAAGAACAGCCAATACTCCACCCACCTATCACAGTAAACACAGATCATGTAGCTCAATACAAATGTATCAGGAAACCTACCAGAXXXXXXXXXXCAGCATCTAATATATGAAGGCAGTGAACATGCCAACTTCGAAAGCATAACAAATTCGGTAATAGATTGACGATAAAGTTGTTGTCATGGATTTCCCTTGT
Marker61088	108.72
TGTTTGTCTCCCAAGCCTTGGAGGCATCATGATCTTTTGAATCTCTAGCCTCGGCCTTGGCTTTAGGCATCGAGCTTGCTGGCATCTTATACTTTACTTTXXXXXXXXXXCCTAAACATGGCTTTAAATAGGACTCCACGTAATATGTAGGCATAACAAATTAAAAAATGAAAATATACATTGGAGTATTATTAAAAGGAATATGATTGT
TGTTTGTCTCCCAAGCCTTGGAGGCATCATGATCTTTTGAATCTCTAGCCTCGGCCTTGGCTTTAGGCATCGAGCTTGCTGGCATCTTATACTTTACTTTXXXXXXXXXXCCTAAACATGGCTTTAAATAGGACTCCACGTAATATATAGGCATAACAAATTAAAAAATGAAAATATACATTGGAGTATTATTAAAAGGAATATGATTGT
Marker130565	108.72
AGTGGAAATTATTATCTTATATATCCGGTCTTTGGGTGATTCCATTTTCATTTCCTAGTATAGGCTTTACGCACTTTTATCTTCTCTTTGTTTCTTGGGCXXXXXXXXXXATTATCATTCAAGCTTTGCTAAATATGCACTTAGTTGGTTTAGAATATTGTTAGAAGTTTAAGAATGCTGTCATATGTAAGGTGTAGGACAGATAATACA
AGTGGAAATTATTATCTTATATATCCGGTCTTTGGGTTATTCCATTTTCATTTCCTAGTATAGGCTTTACGCACTTTTATCTTCTCTTTGTTTCTTGGGCXXXXXXXXXXATTATCATTCAAGCTTTGCTAAATATGCACTTAGTTGGTTTAGAATATTGTTAGAAGTTTAAGAATGCTGTCATATGTAAGGCGTAGGACAGATAATACA
Marker161962	108.72
CACCATAATAACATTTATTATGAATGGGGACACACTCAATACATAGAAAGACGGACCAAATATTTGACTATGATTTTCGTCTGACAATACTAAGCAACATXXXXXXXXXXAACATAGACAAATACCAACAGAATCAAATGACTTTGCCACGCAGTGAAAGACCCTGCTGTCCCTGCTTCTGGTAACTAGTAATCGAATGATAGGGTCTTC
CACCATAATAACATTTCTTATGAATGGGGACACACTCAATACGTAGAAAGACGGACCAAATATTTGACTATGATTTTCGTCTTACAATACTAAGCAACATXXXXXXXXXXAACATAGACAAATACCAACAGAATCAAATGACTTTGCCACGCAGTGAAAGACCCTGCTGTCCCTGCTTCTGGTAACTAGTAATCGAATGATAGGGTCTTC
Marker169929	108.72
AATGACAAAACCTTTTATTTATTAATACACTTTATTTAATCCACCATAGCACAATCCCCAATTGTGATATAAAACAAACAATTTTCAAATCCAGCCACAAXXXXXXXXXXTCTCCGAGCCGACTCGTTGGGCCTCTCTGATCCTGCTTTTGATCGGTTTGGTATCTTGTTCTATGATCTACATGTTCGTGTTATCAGTTTTAAGGCCATC
AATGACAAAACCTTTTATTTATTAATACACTTTATTTAATCCACCATAGCACAATACCCAATTGTGATATAAAACAAACAATTTTCAAATCCAGCCACAAXXXXXXXXXXTCTCCGAGCCGACTCGTTGGGCCTCTCTGATCCTGCTTTTGATCGGTTTGGTATCTTGTTCTATGATCTACATGTTCGTGTTATCAGTTTTAAGGCCATC
Marker164205	108.72
ATTCATTACCATCCGGGTAAGGCAAACACGAATCCCTTAAGCAGGAAGATGGGATCCCAGTTAGCTGTTTTACCCATGATGCAGGAATATTTGATAAAGGXXXXXXXXXXATCCATTTCTACAAAAGATAAAGGTTGAGGTTGGTTCAAGCAAACGTATAGGGTTTGAAATATCTGCAGATAATGCGCTGATTTTTAAAGGGAGGTTGTG
ATTCATTACCATCCGGGTAAGGCAAACACGAATCCCTTAAGCAGGAAGATGGGATCCCAGTTAGCTGTTTTACCCATGATGCAGGAATATTTGATAAAGGXXXXXXXXXXATCCATTTCTACAAAAGATAAAGGCTGAGGTTGGTTCAAGCAAACGTATAGGGTTTGAAATATCTGCAGATAATGCGCTGATTTTTAAAGGGAGGTTGTG
Marker63451	108.72
AATCCAATTGTCTGCAGGCTGCCTATAGAGTGACCTGCCAACAACTGTGAGGGCCAATGGAGATCCTGAGCAACCTCTGACCACCTGCCATGCGATTCCAXXXXXXXXXXAAAAATGAACTAAGTTCAATATTGATGTTACTAGTAGACTGTTCTAAAGATGCATTTTAGCAGAGAATGCTTCTACCTCTTCTACAAGATCTTTTTGCAC
AATCCAATTGTCCGCAGGCTGCCTATAGAGTGACCTGCCAACAACTGTGAGGGCCAATGGAGATCCTGAGCAACCTCTGACCACCTGCCATGCGATTCCAXXXXXXXXXXAAAAATAAACTAAGTTCAATATTGATGTTACTAGTAGACTGTTCTAAAGATGCATTTTAGCGGAGAATGCTTCTACCTCTTCTACAAGATCTTTTTGCAC
AATCCAATTGTCCGCAGGCTGCCTATAGAGTGACCTGCCAACAACTGTGAGGGCCAATGGAGATCCTGAGCAACCTCTGACCACCTGCCATGCGATTCCAXXXXXXXXXXAAAAATAAACTAAGTTCAATATTGATGTTACTAGTAGACTGTTCTAAAGATGCATTTTAGCAGAGAATGCTTCTACCTCTTCTACAAGATCTTTTTGCAC
Marker8591	108.72
TTTTAATTTGCTCTTGACCCTGTCCAGCAAGCTTCTTGACTTTCTCAACTTCCTGACTTGAAAAATTATCAAGCTTGTCATCACTACGTAGAGGAGGGGTXXXXXXXXXXACATGATGACTGTTGTTCATGCCATATGGTATACAGATCTTTTGTAAGCTTCTCAATAGGAGATGGCTTGGAACGACTGACACAGGTTCTCTTCCTTGAA
TTTTAATTTGCTCTTGACCCTGTCCAGCAAGCTTCTTGACTTTCTCAACTTCCTGACTTGAAAAATTATCAAGCTTGTCATCACTACGTAGAGGAGGGGTXXXXXXXXXXACATGATGACTGTTGTTCATGCCATATGGTATACAGATCTTTTGTAAGCTTCTCAATAGGAGATGGCTTTGAACGACTGACACAGGTTCTCTTCCTTGAA
Marker128083	108.72
TCTTGAAAAATCAAGGATCAAAACTTTCGACCTAATTATTCGGTTACTCAGTCAATTAATTTATAATACTTCCATGCACAAGTCCATCCCCAAATCTCCAXXXXXXXXXXTTCTATGTTTCCCAGTAAATTCCCAATAAAAAAATCCAGATCAGAGTAGTAGTTCAAGTCATCTAAAGAAGAACGGCTCATCAGGAAGCACAATTTAAAA
TCTTGAAAAATCAAGGATCAAAACTTTCGACCTAATTATTCGGTTACTCAGTCAATTAATTTATAATACTTCCATGCACAAGTCCATCCCCAAATCTCCAXXXXXXXXXXTTCTATGTTTCCCAGTAAATTCCCAATAAAAAAATCCAGATCAGAGTAGTAGTTCAAGTCATCTAAAGAAGAACGGCTCATCAGGAAGCTCAATTTAAAA
Marker91572	108.72
TTTGTAGTGCAAAACTAACCTTGAAAGGATGAGAGATGCTTTTTATTGCTGATGACAAAAAATGACGTGACATTTTTCTATGGATTTACACAGAAAAAATXXXXXXXXXXGCGATTGGATCATGATGATGCTTAAGATTTAGGCTTGTGTCCTAAATCATCATGTCATATTTCTGATTGGTTAATTGGGGTGGTGCTGCCATCAAATGGG
TTTGTAGTGCAAAACTAACCTTGAAAGGATGAGAGATGCTTTTTATTGCTGATGACAAAAAATGACGTGACATTTTTCTATGGATTTACACAAAAAATTAXXXXXXXXXXGCGATTGGATCATGATGATACTTAAGATTTAGGCTTGTGTCCTAAATCATCATGTCATATTTCTGATTGGTTAATTGGGGTGGTGCTGCCATCAAATGGG
Marker38844	108.72
CACTACTGTGGAGCAAAGAAAGATACTTGAGCAAATTAAATCTTTCGAATAAATCTCAAGTCAAACAATAATGCTTAGCTCAAATATGTTCTTGAAGGCTXXXXXXXXXXGATTTATGAGTAAAATTATTTTATTGGGAGAATGTGTGATCAAAAATAAATTCGGGAGAAAAATGAGTTTTTAAATAATGGAACTCAAACAGGGGATAAG
CACAACTGTGGAGCAAAGAAAGATACTTGAGCAAATTAAATCTTTCGAATAAATCTCAAGTCAAACAATAATGCTTAGCTCAAATATGTTCTTGAAGGCTXXXXXXXXXXGATTTATGAGTAAAATTATTTTATTGGGAGAATGTGTGATCAAAAATAAATTCGGGAGAAAAATGAGTTTTTAAATAATGGAACTCAAACAGGGGATAAG
Marker25777	109.11
ACTTCTTTGTCAAAAGAAAGGTAAAGCTAACATTCCTGGAAAGGACAGAAAAGTAGTATTCTTTCCCGGATAAGTTATCACCTAGTCAAAACTATGAAATXXXXXXXXXXGCAGAGCCTTTCAATCCTCAAAAGTTCATTGGTTTTCGGTGGCAAAACCACAAGTTTAGACTCCAGTGTTCATGTTTTTGGAAAAACATTCATCATTCAG
ACTTCTTTGTCAAAAGAAAGGCAAAGCTAACATTCCTGGAAAGGACAGAAAAGTAGTATTCTTTCCCGGATAAGTTATCACCTAGTCAAAACTATGAAATXXXXXXXXXXGCAGAGCCTTTCAATCCTCAAAAGTTCATTGGTTTTCGGTGGCAAAACCACAAGTTTAGACTCCAGTGTTCATGTTTTTGGAAAAACATTCATCATTCAG
ACTTCTTTGTCAAAAGAAAGGTAAAGCTAACATTCCTGGAAAGGACGGAAAAGTAGTATTCTTTCCCGGATAAGTTATCACCTAGTCAAAACTATGAAATXXXXXXXXXXGCAGAGCCTTTCAATCCTCAAAAGTTCATTGGTTTTCGGTGGCAAAACCACAAGTTTAGACTCCAGTGTTCATGTTTTTGGAAAAACATTCATCATTCAG
Marker29088	109.11
CAACAAAAGAGATGGCGACAAGTTGTAAGGTAAACGTAACTCAGCTGCAAATCGTAGGAGGTAATCAAATCATTCGGATAAGACAAACATGCCAAAGACTXXXXXXXXXXTAGAATTGGAAAGGTTAGATTGAGGTTGTTGGATGGAACAATAAGAAAACTTGGTCAGGTTCAACATGTTCCAGACTTAATGAAGAATCTCATCTCGTTG
CAACAAAAGAGATGGCGACAAGTTGTAAGGTAAACGTAACTCAGCTGCAAATCGTAGGAGGTAATCAAATCATTCGGATAAGACAAACATACCAAAGACTXXXXXXXXXXTAGAATTGGAAAGGTTAGATTGAGGTTGTTGGATGGAACAATAAGAAAACTTGGTCAGGTTCAACATGTTCCAGACTTAATGAAGAATCTCATCTCGTTG
CAACAAAAGAGATGGCGACAAGTTGTAAGGTAAACGTAACTCAGCTGCAAATCGTAAGAGGTAATCAAATCATTCGGATAAGACAAACATGCCAAAGACTXXXXXXXXXXGCTAGAATTGGAAAGGTTATTGAGGTTGTTGGATGGAACAATAAGAAAACTTGGTCAGGTTCAACATGTTCCAGACTTAATGAAGAATCTCATCTCGTTG
Marker140065	109.11
AAAACACATTATAATTTGTTTTTCACATTTCAGGAGAAAAAGGTGGTGAGGCTGCATGCCATCAATAACCCAAGAGTTTCTGCACGAAAATGCTTCTTTTXXXXXXXXXXCGAATTTTCTTCTTGATGGACTGCTCGTTCAACAGCAGTGATAAAAAGACATTAAAGAGGTGGTTTTTCATTGATAAAAGGGTTGGGTAGAACGTCGTTC
AAAAGACATTATAATTTGTTTTTCACATTTCAGGAGAAAAAGGTGGTGAGGCTGCATGCCATCAATAACCCAAGAGATTCTGCACGAAAATGCTTCTTTTXXXXXXXXXXCGAATTTTCTTCTTGATGGACTGCTCGTTCAACAGCAGTGATAAAAAGACATTAAAGAGGTGGTTTTTCATTGATAAAAGGGTTGGGTAGAACGTCGTTC
Marker26840	109.999
TCACAGAACAGTTTGATCGGAGGCATGATAAGCAATTCAATTGACTAAAATACCCCTGATTCTCGGAGGACCACTTCCCCGAGGCACCTATTCCTACTTCXXXXXXXXXXCTCTGTCAGGTCCTCCGCTTAATCTTTCTTTGAGCTTTCAGATCGACCACAACTACGCTAATGTTATCCTTACTGCCTTTCTGAAGAGCACGGTTAGACA
TCACAGAACAGTTTGATCGGAGGCATGATAAGCAATTCAATTGACTAAAATACCCCTGATTCTCGGAGGACCACTTCCCCGAGGCACCTATTCCTACTTCXXXXXXXXXXCTCTGTCAGGTCCTCCGCTTAATCTTTCTTTGAGCTTTCAGATCGACCACAACTACGCTAATGTTATCCTTACTGCCTTTCTGAAGAGCACGGTTAGAAA
Marker45753	109.999
TTTTTTCATTCAATTCATAGTCTTACACTTATATTTTCCTCTCTAGCTAACTTAAGCATCAGAAAGGCGATGAGGTCACACCTTGTTACCTTTGTTTTAGXXXXXXXXXXGATTGTGAAAAAAGTTGGTGGTCAATTTATAAGTGTGAGTGAAAAGCTCACCTTTTAAACTAGGTTTTGGGGTTGAGAATGTCCAAGACCACACAATACT
TTTTTTCATTCAATTCATAGTCTTACACTTATATTTTCCTCTCTAGCTAACTTAAGCATCAGAAAGGCGATGAGGTCACACCTTGTTACCTTTGTTTTAGXXXXXXXXXXGATTGTGAAAAAGGTTGGTGGTCAATTTATAAGTGTGAGTGAAAGGCTCACCTTTTAAACTAGGTTTTGGGGTTGAGAATGTCCAAGACCACACAATACT
Marker45234	109.999
GGATAGTCGATGCAGTGTCCTCAGCATATCGTTCCAACACTTCCAAAGTTTCGGGAATCTCAGTAACCTCTCTATTGGCATCATTAATTCGAGCTTCAACXXXXXXXXXXTTCAACGTTAAAAGCACGGAGTGCAAAAGCAGCCTTCCTCATGTTTGGCGGAAGTTCAAGAAGACAAAGATAATGATGATAGTCATAATTTCGTACTTGC
GGATAGTCGATGCAGTGTCCTCAGCATATCGTTCCAACACTTCCAAAGTTTCGGGAATCTCAGTAACCTCTCTATTGGCATCATTAATTCGAGCTTCAACXXXXXXXXXXTTCAACGTTAAAAGCACGAAGTGCAAAAGCAGCCTTCCTCATGTTTGGCGGAAGTTCAAGAAGACAAAGATAATGATGATAGTCATAATTTCGTACTTGC
Marker47373	112.709
TGTCTACACATTACACTGCCCAAATAAAAAAAATTCTTGCCTTGAACAAAAGATTTATGCTGATGTTAATATGGTAAATGAAATTTAAACCAAAAACCATXXXXXXXXXXCGACCGACTTGTTTTCTTTATGCAGAAACAGTCTTTGGCTTGACTCCAATTTTTCTCCACGAAACACTTGGCATTATCTGTTTAGTGTCAACTCGATCCT
TGTCTACACATTACACTGCCCAAATAAAAAAAATTCTTGCCTTGAACAAAAGATTTATGCTGATGCTAATATGGTAAATGAAATTTAAACCAAAAACCATXXXXXXXXXXCGACCGACTTCTTTTCTTTATGCAGAAACAGTCTTTGGCTTGACTCCAATTTTTCTCCACGAAACACTTGGCATTATCTGTTTAGTGTCAACTCGATCCT
Marker24250	112.709
TCAGTTCTTGAACTGAACATTTGTTGTTCTTGTTTGAGTGAAAATGGTTGAATGCCATGGAGGTGGGGTGGGTGGGGTGTAGATGAAGTGCCTTGTTGGGXXXXXXXXXXATTTACGAATAGTCAAAATAGTGCTCTCTCTTGTCAACCCTATTGGTTTCCTTTTTATAATTTCATCATTTTGTATTATTTCGACAGAAGAGGCTTAGAC
TCAGTTCTTGAACTGAACATTTGTTGTTCTTGTTTAAGTGAAAGTGGTTGAATGCCATGGAGGTGGGGTGAGTGGGGTGTAGATGAAGTGCCTTGTTGGGXXXXXXXXXXATTTACGAATAGTCAAAATAGTGCTCTCTCTTGTCAACCCTATTGGTTTCCTTTTTATAATTTCATCATTTTGTATTATTTCGACAGAAGAGGCTTAGAC
Marker17887	112.709
TGACTCTTATTTGATTTACAATGAGTGCAGGCTTGGAGCTGATGGCGAGGAATTCTTTGCTAGTTATGATGAGGTGTATGATAGTTTTGATGCTATGGGGXXXXXXXXXXCTTTGTTAATTGTCACCATTCAACTTGTATAGTCTTTTGCTGTATGAACGTAAATATAAACCGTATCTGGACTGCTTTTAATTAGTCCATATTGTTGGGC
TGACTCTTATTTGATTTACAATGAGTGCAGGCTTGGAGCTGATGGCGAGGAATTCTTTGCTAGTTATGATGAGGTGTATGATAGTTTTGATGCTATGGGGXXXXXXXXXXCTTTGTTAATTGTCACCATTCAACTTGTATAGTCTTTTGCTGTATGAACGTAAATATAAACCGTATCTGGAATGCTTTTCATTAGTCCATATTGTTGGGC
TGACTCTTATTTGATTTACAATGAGTGCAGGCTTGGAGCTGATGGCGAGGAATTCTTTGCTAGTTATGATGAGGTGTATGATAGTTTTGATGCTATGGGGXXXXXXXXXXCTTTGTTAATTGTCACCATTCAACTTGTATAGTCTTTTGCTGTATGAACGTAAATATAAACCGTATCTGGACTGCTTTTCATTAGTCCATATTGTTGGGC
Marker32737	112.709
CCTCCGGCCAAAAGAAGAAAAAGTTTGAATCCAATCTCTTGGTCTTCTCCATCGTCGCCAACACTCTTTCATTGTTGCCTATATCGGTCCGTTAATTAGTXXXXXXXXXXTTTGAAGCAATTCAACCTTTTAACTGAGCTTGTGGACATTTTAGTCCCAACCTTTATTAATGAACCATTTTAAACACTGGGATATGTATCCCATGAGTTA
CCTCCGGCCAAAAGAAGAAAAAGTCTGAATCCAATCTCTTGGTCTTCTCCATCGTCGCCAACACTCTTTCATTGTTGTCGATATCGGTCCGTTAATTAGTXXXXXXXXXXTTTGAAGCAATTCAACCTTTTAACTGAGCTTGTGGACATTTTAGTCCCAACCTTTATTAATGAACCATTTTAAACACTGGGATATGTATCCCATGAGTTA
Marker36486	113.295
CTTGACCACCGTTTTCATGAATTATCTTGCATATTTCATCAATTCCTTCCTCGTAAACTCCATGCGTTGAAGGATATGTAACCTGATTTGAGTAGAAGTTXXXXXXXXXXGGCAGCACTTGCAGGATTTGTTCCGTGTGCTGAGACTGGTATAATGCAAACATTACGGCGGTGATCTCCTCTTGACTACATTAGAAGGTAAACATTAATA
CTTGACCACCGTTTTCATGAATTATCTTGCATATTTCATCAATTCCTTCCTCGTAAACTCCATGCGTTGAAGGATATGTAACCTGATTTGAGTAGAAGTTXXXXXXXXXXGGCAGCACTTGCAGGATTTGTTCCGTGTGCTGAGACTGGTATAATGCAAACATTACGGTGGTGATCTCCTCTTGACTACATTAGAAGGTAAACATTAATA
CTTGACCACCGTTTTCATGAATTATCTTGCATATTTCATCAATTCCTTCCTCGTAAACTCCATGCGTTGAAGGATATGTAACCTGATTTGAGTAGAAGTTXXXXXXXXXXGGCAGCACTTGCAGGATTTGTTCCGTGTGCTGAGACTGGTATAATGCAAACATTACGGTGGTGATCTCCTCTTGACTGCATTAGAAGGTAAACATTAATA
Marker159675	113.881
TGCCATGATTTACAAATTCAGAACGGTTGCTCGAGCTGCCAGCATTGCTGAGAGCATCAAGAGTCTGATTTAAAGTGCTGGTTGATGAGATACTTCTGTGXXXXXXXXXXGTGGCTTGAAACAACATCCAAGACAACCTCTTCTCTGTTACAAATCAGGTTAATCACCATACAAATGATTAGCGTTTAGACAAAATCTTATTAATTACAT
TGCCATGATTTACAAATTCAGAACGGTTGCTCGAGCTGCCAGCATTGCTGAGAGTATCAAGAGTCTGATTTAAAGTGCTGGTTGATGAGATACTTCTGTGXXXXXXXXXXGTGGCTTGAAACAACATCCAAGACAACCTCTTCTCTGTTACAAATCAGGTTAATCACCATACAAATGATTAGCGTTTAGACAAAATCTTATTAATTACAT
Marker25788	113.881
GGGCCCAAAACCCTCTGCTGCACCACAGCATCAGTAGACAAAGCCTCCAACTCCATCGGTTTTCACCTGAAACAAAAGAAAACACTACAGAAGGTAGATAXXXXXXXXXXTATTATTTCCCAATTTTAGGGGTTTCACGAATTCATCTATCTAGGGTTTGGAGGTTTCTAGCTTATTTGTTTCTTTTCTGGGATAAAAGGTCTACAGCGG
GGGCCCAAAACCCTCTGCTGCACCACAGCATCAGTAGACAAAGCCTCCATCTCCATCGGTTTTCACCTGAAACAAAAGAAAACACTACAGAAGGTAGATAXXXXXXXXXXTATTCTTTCCCAATTTTAGGGGTTTCACGAATTCATCTATCTAGGGTTTGGAGGTTTCTAGCTTATTTGTTTCTTTTCTGGGATAAAAGGTCTACAGCGG
Marker67224	113.881
CCTATATTTTTACTATTAATGCGTCCACGGGGTGGACACAAAACTCCATCTCGTGGACGCATTTTCTGCCTGTAGCAAATGTTTTTTCTTTTTCCGGCATXXXXXXXXXXAAAGCGCGAGTTGTCTGTAATAAGGAATGCAGCAAGGTTGGCAAATCAGCGCCTGCTGGTTTACATATGTGTTGGGACTGGCCACCACACTAGGGGTTCC
CCTATATTTTTACTATTAATGCGTCCACGGGGTGGACACAAAACTCCATCCCGTGGACGCATTTTCTGCCTGTAGCAAATGTTTTTTCTTTTTCCGGCATXXXXXXXXXXAAAGCGCGAGTTGTCTGTAATAAGGAATGCAGCAAGGTTGGCAAATCAGCGCCTGCTGGTTTACATATGTGTTGGGACTGGCCACCACACTAGGGGTTCC
Marker60708	113.881
GTAAGTCAGTAATATACTCCCGATGAATATCCCTCTATGTAGATCTCTAATAATTGTTCCTTTCTTTTATGCAGATAAAAAATCTTGCTGCAGAACTGTGXXXXXXXXXXTCCCTATGAACACAACACACGATGGAAAGGCGGAAACTGGGGCGAAACTGCCAGTTCATGTTATGCAGAATAACTGGTCTGCTCAAAAGAGACTGAAGAA
GTAAGTCAGTAATATACTCCCGATGAATATCCCTCTATGTAGATCTCTAATAATTGTTCCTTTCTTTTATGCAGATAAAAAATCTTGCTGCAGAACTGTGXXXXXXXXXXTCCCTATGAACACAACACACAATGGAAAGCCGGAAACTGGGGCGAAACTGCCAGTTCATGTTATGCAGAATAACTGGTCTGCTCAAAAGAGACTGAAGAA
GTAAGTCAGTAATATACTCCCGATGAATATCCCTCTATGTAGATCTCTAATAATTGTTCCTTTCTTTTATGCAGATAAAAAATCTTGCTGCAGAACTGTGXXXXXXXXXXTCCCTATGAACACAACACACGATGGAAAGCCGGAAACTGGGGCGAAACTGCCAGTTCATGTTATGCAGAATAACTGGTCTGCTCAAAAGAGACTGAAGAA
Marker65057	113.881
ATTACAACTTACCAAAGTGCAAAACTTTATGAACTAGTTCACACTTCATTTGGTCACGAACACACGTCAATTTTAGTTTGGTCATTAATTATAATTTTTTXXXXXXXXXXAGAATGTATCGATAAACCTCCATAAAACAATTTCAAATTAATATAGCAAATAGTATCGTCTTGGAATATCATCAAAAACCACAAATCTTCAATTATTTCT
ATTACAACTTACCAAAGTGCAAAACTTTATGAACTAGTTCACACTTCATTTGGTCACGAACACACGTCAATTTTAGTTTGGTCATTAATTATAATTTTTTXXXXXXXXXXAGAATGTATCGATAAACCTCCATAAAACAATTTCAAATGAATATAGCAAATAGTGTCGTCTTGGAATATCATCAAAAACCACAAATCTTCAATTATTTCC
Marker35330	113.881
GATGGATATTTGTGCAAAAATAAAATGAGAAAAATGAAATCGTGAGACGTGAGATATAAAGCATGACTTGTCGCACACAGATTTTCAAAATGGCCTGTCAXXXXXXXXXXTCAAAAAGTATATTCAATCAATTTCAAAAACCATTGTATGAGTTAAAACAATCTGGAAGTATGCAGTATAATGCCATTAGTTCATATTTGTTGAAAGGAG
GATGGATATTTGTGCAAAAATAAAATGAGAAAAATGAAATCGTGAGACGTGAGATATAAAGCACGACTTGTCGCACACAGATTTTCAAAATGGCCTGTCAXXXXXXXXXXTCAAAAAGTATATTCAATCAATTTCAAAAACCATTGTATGAGTTAAAACAATCTGGAAGTATGCAGTATAATGCCATTAGTTCATATTTGTTGAAAGGAG
GATGGATATTTGTGCAAAAATAAAATGAGAAAAATGAAATCGTGAGACGTGAGATATAAAGCACGACTGGTCGCACACAGATTTTCAAAATGGCCTGTCAXXXXXXXXXXTCAAAAAGTATATTCAATCAATTTCAAAAACCATTGTATGAGTTAAAACAATCTGGAAGTATGCAGTATAATGCCATTAGTTCATATTTGTTGAAAGGAG
GATGGATATTTGTGCAAAAATAAAATGAGAAAAATGAAATCGTGAGACGTGAGATATAAAGCACGACTTGTCGCGCACAGATTTTCAAAATGGCCTGTCAXXXXXXXXXXTCAAAAAGTATATTCAATCAATTTCAAAAACCATTGTATGAGTTAAAACAATCTGGAAGTATGCAGTATAATGCCATTAGTTCATATTTGTTGAAAGGAG
Marker37305	113.881
AAAGAGTGTTGAAACTCATTATTTATTCCCGTTTTAGTGTTAATTTCATTATTTTCCTTAAGAGGGAACTATATTTATTAGGGAAATTTACACAATTAGGXXXXXXXXXXAACCATGTTACAATGGATGTATTTTTTTGAAAATACGAATTTGGCAATATTAATTGAGTTGTTACATAATTTCCAGATTTTCAATATCTTGATAACTGAG
AAAGAGTGTTGAAACTCATTATTTATTCCCGTTTTAGTGTTAATTTCATTATTTTCCTTAAGAGGGAACTATATTTATTAGGGAAATTTACACAATTAGGXXXXXXXXXXAACCATGTTACAATGGATGTATTTTTTTGAAAATACGAATTTGCCAATATTAATTGAGTTGTTACATAATTTCCAGATTTTAAATATCTTGATAACTGAG
Marker121661	114.467
TGAATAAGGATCATACTAAAATATTTCACCTGAAATTGCAATACTTAAGTGATACTACCAAAAATCATTTTCTAAGTAAAACCTTGAAGATTAAAGCCAAXXXXXXXXXXCTTCAAAAACGATCACTGTGTTATCAATTAGTTCATTTACCTATAGATAAATCTGTATGCAACACATATAAACCAAAAAATATATATGTGTGTATAATTC
TGAATAAGGATCATACTAAAATATTTCACCTGAAATTGCAATACTTAAGTGATACTACCAAAAATCATTTTCTAAGTAAAACCTTGAAGATTAAAGCCAAXXXXXXXXXXCTCTTCAAAAACGATCACTGTGTTATCAATTAGTTCATTTACCTATAGATAAATCTGTATGCAACACACATAAACCAAAAAATATATGTGTGTATAATTC
Marker69848	114.467
CTCTAAAATACAAGTTCTTTTTTTCTCAACTCTGTTCTCTTGATACGTCTCTCCAGCACAAGTTGATTATCTTGCTCTGTAAAATTTTCAGGTGCAGCATXXXXXXXXXXATGGTGTATTGAGAAAACAGGTGAATTCAATTATTCTTTGTGCTCTTAAATTGAAAAAATCGCTTGAGAAAGGTGATTACGAACCCCCTTCTGATGTAAC
CTCTAAAATTCAAGTTCTTTTTTTCTCAACTCTGTTCTCTTGATACGTCTCTCCAGCACAAGTTGATTATCTTGCTCTGTAAAATTTTCAGGTGCAGCATXXXXXXXXXXATGGTGTATTGAGAAAACAGGTGAATTCAATTATTCTTTGTGCTCTTAAATTGAAAAAATCGCTTGAGAAAGGTGATTACGAACCCCCTTCTGATGTAAC
Marker26927	114.467
TACATAATAGATATACTGAATTATTGTCAGGAAGAGGTGTGTTTGTAAGAAGGTTATAGTGGAAATCATGAAGATGGGATGGTGCTTTGCTGATCCTAGTXXXXXXXXXXAGATCAGTTGTATGTGTTATGGAATGAAAGGGGGAATGATTTTCATGAAATACAACATCTCTGGAAACAAGAAATGATTTTGAAGCAATGTCATACAACT
TACATAATGGATATACTGAATTATTGTCAGGAAGAGGTGTGTTTGTAAGAAGGTTATAGTGGAAATCATGAAGATGGGATGGTGCTTTGCTGATCCTAGTXXXXXXXXXXAGATCAGTTGTATCAGTTATGGAATGAAAGGGGGAATGATTTTCATGAAATACAACATCTCTGGAAACAAGAAATGATTTTGAAGCAATGTCATACAACT
Marker156945	115.053
GTTGGACCCTTTCAATTTTAATTTAGTAGACACAAAATCAAAATCATGTATATCCCTTGCTTGGCTTAACTTAAAAATTTCACTTCCAAAAATGTTCAGAXXXXXXXXXXAGCCGAGCTAGATCAAATGCCCTCTGCCCTGTTATTAGCTCGAGAAGCATAATTCCATATCCAAAAACATCCGTTTTCTCAGAAGATTTTCCAGTGGACA
GTTGGACCCTTTCAATTTTAATTTAGTAGACACAAAATCAAAATCATGTATATCCCTTGCTTGGCTTAACTTAAAAATTTCACTTCCAAAAATGTTCAGAXXXXXXXXXXAGTCGAGCTAGATCAAATGCCCTTTGCCCTGTTATTAGCTCGAGAAGCATAATTCCATATCCAAAAACATCCGTTTTCTCAGAAGATTTTCCAGTGGACA
Marker109471	115.053
CCACCTCCTGTGCATTTCAATCCGCCGCCGCAATTCCCGGTGGCGCAATTGCCGTCTCCTGTGGCGCCAAAGCTGCAGCCAGTTCTGGCCCAGAAGCGGCXXXXXXXXXXTGAAATAATTCTACTCCCTGAAAAGTATGATATGAAAAAAAATACTGACTTAGGCATAGCGAATGAACATGGCTAGCCAGAGATATGAGAAAAACTTTGG
CCACCTCCTGTGCATTTCAATCCGCCGCCGCAATTCCCGGTGGCGCAATTGCCGTCTCCTGTGGCGCCAAAGCTGCAGCCAGTTCTGGCCCAGAAGCGGCXXXXXXXXXXTGAAATAATTCTACTCCCTGAAAAGTATGATATGAAAACAAATACTGACTTAGGCATAGCGAATGAACATGGCTAGCCAGAGATATGAGAAAAACTTTGG
CCACCTCCTGTGCATTTCAATCCGCCGCCGCAATTCCCGGTGGCGCAATTGCCGTCTCCTGTGGCGCCAAAGCTGCAGCCAGTTCTGGCCCAGAAGCGGCXXXXXXXXXXTGAAATAATTCTACTCCCTGAAAAGTATGATATGAAAACAAATACTGACTTAGGCATAACGAATGAACATGGCTAGCCAGAGATATGAGAAAAACTTTGG
Marker112798	115.053
ACACTTTTGCTGAGATTATGAAGTATTTGGGAGTCTTGGTTTTGTTCTTGATTATTGGAACAGCAGCTTTCATGTATCTTGGTTATTCCAGCCAAGAAGAXXXXXXXXXXCATTCAAGAGGCATATGTTAATGATGTAGAAAGATTGCCCTAATAATCTCAGTGATATTTTCATGATTATGAGTCTTGTATGATTAGTTTGTGTAAAACT
ACACTTTTGCTGAGATTATGAAGTATTTGGGAGTCTTGGTTTTGTTCTTGATTATTGGAACAGCAGCTTTCATGTATCTTGGTTATTCCAGCCAAGAAGAXXXXXXXXXXCATTCAAGAGGCATATGTTAATGATGTAGAAAGATTGCCCTAATATTCTCAGTGATATTTTCATGATTATGAGTGTTGTATGATTAGTTTGTGTAAAACT
Marker31522	115.053
GTCTGCGAAGAGACTGAAAACTGTTTGCAAATGACACTCAGCAGATTGTGAGAAGTCGCTGCATATCGGTTCCTGACTCTAACAAACTGTGATTTCACTTXXXXXXXXXXGTGGAGTGTCCTTTAAAATGTATAGTCGTATGCCAAATGATCATTTGACCATCAGAATCTTTGCACGCGTATTATCAGAAGTCGAGAAGCTGCCTATGTT
GTCTGCGAAGAGACTGAAAACTGTTTGCAAATGACACTCAGCAGATTGTGAGAAGTCGCTGCATATCGGTTCCTGACTCTAACAAACTGTGATTTCACTTXXXXXXXXXXGTGGAGTGTCCTTTAAAATGTATAGTCGTATGCCAAATGATCATTTGACCATCAGAATCTTTACACGCGTATTATCAGAAGTCGAGAAGCTGCCTATGTT
GTCTGCGAAGAGACTGAAAACTGTTTGCAAATGACACTCAGCAGATTGTGAGAAGTCGCTGCATATCGGTTCCTGACTCTAACAAACTGTGATTTCACTTXXXXXXXXXXAGTGGAGTGTCCTTTAAAATGTATAGTCGTAGCCAAATGATCATTTGACCATCAGAATCTTTACACGCGTATTATCAGAAGTCGAGAAGCTGCCTATGTT
Marker83718	115.053
TTGCGCCGGCCGAAAGCACGGGAAGTCACTTCTCGCTACTTGTCTGTCCCGATTTCGTCTTCTTCAAATTCTTCTTCATCAAGTTCTAGCAATAATACTAXXXXXXXXXXGGCGGCCGACGGCTGTGGAGGCGACTCCATCGAATGCGGAGAAGATGCTGGTGGCGTCGATGAGGAGTTTGTCAGTGTCGTTCCAGGGAGAATCGATTTC
TTGCGCCGCCCGAAAGCACGGGAAGTCACTTCTCGCTACTTGTCTGTCCCGATTTCGTCTTCTTCAAATTCTTCTTCATCAAGTTCTAGCAATAATACTAXXXXXXXXXXGGCGGCCGACGGCTGTGGAGGCGACTCCATCGAATGCGGAGAAGATGCTGGTGACGTCGATGAGGAGTTTGTCAGTGTCGTTCCAGGGAGAATCGATTTC
TTGCGCCGCCCGAAAGCACGGGAAGTCACTTCTCGCTACTTGTCTGTCCCGATTTCGTCTTCTTCAAATTCTTCTTCATCAAGTTCTAGCAATAATACTAXXXXXXXXXXAGCGGCCGACGGCTGTGGAGGCGACTCCATCGAATGCGGAGAAGATGCTGGTGACGTCGATGAGGAGTTTGTCAGTGTCGTTCCAGGGAGAATCGATTTC
Marker40049	115.053
TTTTTGCAAATCGAGTTTCAAAAAATATTATAATGACATAACGATAATGTTTCTTGTCAATCATATGGATTCAGTCCAAGTCCCCGAAGATCTTTTCCATXXXXXXXXXXTTGTGTGACACAGAAGCTAATTTCTAGGGAAAGAGAACAGATTCCATTTAAAAATGCTCGTCACTTTATCCAGTTTACGTGTGTCCACTTGTATAATAGT
TTTTTGCAAATCGAGTTTCAAAAAAATATTATAATGACATAACGATAATGTTTCTTGTCAATCATATGGATTCAGTCCAAGTCCCCGAAGATCTTTTCCAXXXXXXXXXXTTGTGTGACACAGAAGCTAATTTCTAGGGAAAGAGAACAGATTCCATTTAAAAATGCTCGTCACTTTATCTAGTTTACGTGTGTCCACTTGTATAATAGT
Marker29300	115.053
TGTTGCCACATAACAGGATGTCATAGAGCCAACTGCATTCATTGCTCCAAGAGCAACCATTTCTTTGTTTCCATCTAGTTGATAGTCCTTCATGGCAGCAXXXXXXXXXXACCCTTCAAAAGATATTCACCAGTAAAATAAATCTTATTCACGGATAAGGGATTAATTCCTTTATCGATATGTTTCACCTGGTTATGCCGAATGCTTATT
TGTTGCCACATAACAGGATGTCATAGAGCCAACTACATTCATTGCTCCAAGAGCAACCATTTCTTTGTTTCCATCTAGTTGATAGTCCTTCATGGCAGCAXXXXXXXXXXACCCTTCAAAAGATATTCACCAGTAAAATAAATCTTATTCACGGATAAGGGATTAATTCCTTTATCGATATGTTTCACCTGGTTATGCCGAATGCTTATT
Marker21428	115.443
CTTTGGAGATCATATAATTATCCCTAACGGGTAATGGAAGAAAAATAAGATAAAGTCTATGGACATGTCTCAAACTTTCTCAATATTTTCACCAAGCGTAXXXXXXXXXXTATTTTCTTTGGTTACAGTTGGGATAGGATCATATAGACACCAGCTTCTGAAAAATGCACCATCCCATATTATTTCTGAATCCATAACCAGATCCATAAA
CTTTGGAGATCATATAATTATCCCTAACGGGTAATGGAAGAAAAATAAGATAAAGTCTACGGACATGTCTCAAACTTCCTCAATATTTTCACCAAGCGTAXXXXXXXXXXTATTTTCTTTGGTTACAGTTGGGATAGGATCATATAGACACCAGCTTCTGAAAAATGCACCATCCCATATTATTTCTGAATCCATAACCAGATCCATAAA
CTTTGGAGATCATATAATTATCCCTAACGGGTAATGGAAGGAAAATAAGATAAAGTCTACGGACATGTCTCAAACTTTCTCAATATTTTCACCAAGCGTAXXXXXXXXXXTATTTTCTTTGGTTACAGTTGGGATAGGATCATATAGACACCAGCTTCTGAAAAATGCACCATCCCATATTATTTCTGAATCCATAACCAGATCCATAAA
Marker22768	115.443
CAAGCTCGTTGTTCGAAAAGTATTCCATCATACTACAGAACACAATTAATGACAAAAATCAGTATAATTAAAGCGAGACTCAGCATTCGCGGATGGAATTXXXXXXXXXXAGACCCAAGCCACATTTTTTAGGCCCTGGGCCTTTGCTTAGGTGGCTTGGCCTCAGGGCAGGCCCTGTGTGGAATATGAAATGTTTACAAGCCTGCTACA
CAAGCTCGTTGTTCGAAAAGTATTCCATCATACTACAGAACACAATTAATGACAAAAATCAGTATAATTAAAGCGAGACTCAGCATTCGAGGATGGAATTXXXXXXXXXXAGACCCAAGCCACATTTTTTAGGCCCTGGGCCTTTGCTTAGGTGGCTTGGCCTCAGGGCAGGCCCTGTGTAGAATATGAAATGTTTACAAGCCTGCTACA
Marker10085	115.443
TGGATTCAAGGACTTCCCATCACCTAACTCCTTATTTTTCCAACTTGAGCCATTTGTTCCTAATCGAGGCAATGAGCAAGTCATGGTGGGCAATTTTGAAXXXXXXXXXXCACCCCCTCAATGGTTGAGTCTTTGTCTTCTAATTAAAGTTCTCTTCTTAGTTGCTGCTTTACATGCCTTGCTGCAGGGAATTGAGATTTGGGAACTTTA
TGGATTCAAGGACTTCCCATCACCTAACTCCTTATTTTTCCAACTTGAGCCATTTGTTCCTAATCGAGGCAATGAGCAAGTCGTGGTGGGCAATTTTGAAXXXXXXXXXXCACCCCCTCAATGGTTGAGTCTTTGTCTTCTAATTAAAGTTCTCTTCTTAGTTGCTGCTTTACATGCCTTGCTGCAGGGAATTGAGATTTGGGAACTTTA
Marker174517	115.443
TCATAGTAGCAATATATATAGTCCAAGTAGGAAATGTTTGGGATATTATTAATGTTGTAGTTTCATCATTTCTTGCAAAGTTAAAATTATATAATTCATTXXXXXXXXXXAGTAAATCAAAATGTCAAGTTAGAGTACAAGTAACTTAATTCATTATTTAATGACAATACCTTGATTACCTTCATTTATTCCACCACATATATTAGATGA
TCATAGTAGCAATATATATAGTCCAAGTAGGAAATGTTTGGGATATTATTAATGTTGTAGTTTCATCATTTCTTGCAAGGTGAAAATTACAATTCATTATXXXXXXXXXXAAATGTCAAGTTAGAGTACAAGTAACTTAATTCATTATTTAATGACAATACCTTGATTACCTTCATTTATTCCACCACATATATTAGATGATGTAAATAA
Marker99240	115.834
GTCCTAATGCTGATATTGCTCAAGTTTACGTATTGAGGAAACTCCATAAAGAGAAGAAGACAAAGAAACTCGAAAATCAAGAAAAAGCATTGCCAAAAAGXXXXXXXXXXATGTAATTATTATGTCTTCTCTGGTTCTTCCATTTGATGGGAGTTGTGAGTAGATTTTCATGCATGTTTTTCTGCAAATGTAATTTCATTTGTTGTAATT
GTCCTAATGCTGATATTGCTGAAGTTTACGTATTGAGGAAACTCCATAAAGAGAAGAAGACAAAGAAACTCGAAAATCAAGAAAAAGCATTACCAAAAAGXXXXXXXXXXATGTAATTATTATGTCTTCTCTGGTTCTTCCATTTGATGGGAGTTGTGAGTAGATTTTCATGCATGTTTTTCTGCAAATGTAATTTCATTTGTTGTAATT
GTCCTAATGCTGATATTGCTCAAGTTTACGTATTGAGGAAACTCCATAAAGAGAAGAAGACAAAGAAACTCGAAAATCAAGAAAAAGCATTACCAAAAAGXXXXXXXXXXATGTAATTATTATGTCTTCTCTGGTTCTTCCATTTGATGGGAGTTGTGAGTAGATTTTCATGCATGTTTTTCTGCAAATGTAATTTCATTTGTTGTAATT
Marker138349	115.834
ACCCATTGATTGATCACTCGTTTTCATCTATTTATAAGTCAAATCACTTGTAAATACTCCACAATCTCAAGTCACTTTTTATTTATATCTTTCAAATAACXXXXXXXXXXAAAATTTTGTATACTTAGGTAGTTTAAAAGACTGTAAAAATCTTAATTTCCATTAAAGAAATAAAAGGAGTAAACATGTATTAGCGATAATTTATTCTTA
ACCCATTGATTGATCACTCGTTTTCATCTATTTATAAGTCAAATCACTTGTAAATACTCCACAATCTCAAGTCACTTTTTATTTATATCTTTCAAATAACXXXXXXXXXXAAATTTTGTATACTTAGGTAGTTTAAAAGACTGTAAAAATCTTAATTTCCATTAAAGAAATAAAAGGAGTAAACATGTATTAGCGATTAATTTATTCTTA
Marker6983	115.834
GTTGATGACAGATTTTTGCTCAATTGCTACACTCTGTGTTTCAGTTATGGACTGGATATTAATATGGATAGAGTGGAAGACGTATTGTTACATCAAAGTCXXXXXXXXXXAATAATTTGCTGCTAAGTAATTTCAGATATTTAGTTCAGCAGAAACAATGCGACTAAACAATAATTGCCCAGAATGAAAAACAAAACTCGGGTGATCGTT
GTTGATGACAGATTTTTGCTCAATTGCTACACTCTGTGTTTCAGTTATGGACTGGATGTTAATATGGATAGAGTGGAAGACGTATTGTTACATCAAAGTCXXXXXXXXXXAATAATTTGCTGCTAAGTAATTTCAGATATTTAGTTCAGCAGAAACAATGAGACTAAACAATAATTGCCCAGAATGAAAAACAAAACTCGGGTGATCGTT
Marker32048	116.225
ATCATATGAAGGATTTGAGTCAATGTGGTGTTTGTTGCAAATGATTCAAATAAATAGTGATACAAAATTAAGGGACCAACTTCGTAAATAGTTATGGCATXXXXXXXXXXTTTCCATATTAGAATTGGGATTGAATTGAGTAGTGATGGCGATGTGAGAGTTGTGTTTCATTAACACTTCTTTACAAATGGGAAAATGGTAATTTTTGGT
ATCATATGAAGGATTTGAGTCAATGTGGTGTTTGTTGCAAATGATTCAAATAAATAGTGATACAAAATTAAGGGACCAACTTCGTAAATAGTTATGGCATXXXXXXXXXXTTTCCATATTAGAATTGGGATTGAATTGAGTAGTGATAGCGATGTGAGAGTTGTGTTTCATTAACAGTTCTTTACAAATGGGAAAATGGTAATTTTTGGG
ATCATATGAAGGATTTGAGTCAATGTGGTGTTTGTTGCAAATGATTCAAATAAATAGTGATACAAAATTAAGGGACCAACTTCGTAAATAGTTATGGCATXXXXXXXXXXTTTCCATATTAGAATTGGGATTGAATTGAGTAGTGATGGCGATGTGAGAGTTGTGTTTCATTAACAGTTCTTTACAAATGGGAAAATGGTAATTTTTGGG
Marker64536	116.225
ACTTTTTTTCTTTTACTGCTGGACAGTGATGGTTAATTAGGTGCAACAATAAATGATATCTACCTAAATATCTTGATTGATTGAAGAGAGAGAGAAAGTTXXXXXXXXXXCTTTTTTGTTGCTGGGCAGTGGCCACTATGCTTCAAGTTTCAGAAAACAATATGCTCAAAAGTTGATGCTGGTTACAATGAATGAGATGATTTGCTCTAA
ACTTTTTTTCTTTTACTGCTGGACAGTGATGGTTAATTAGGTGCAACAATAAATGATATCTACCTAAATATCTTGATTGATTGAAGAGAGAGAGAAAGTTXXXXXXXXXXACTTTTTTGTTGCTGGGCAGTGGCCACTATGCTTCAAGTTTCAGAAACAATATGCTCAAAAGTTGATGCTGGTTACAATGAATGAGATGATTTGCTCTAA
ACTTTTTTTCTTTTACTGCTGGACAGTGATGGTTAATTAGGTGCAACAATAAATGATATCTACCTAAATATCTTGATTGAAGAGTGAGAGAAAGTTCCGTXXXXXXXXXXCTTTTTTGTTGCTGGGCAGTGGCCACTATGCTTCAAGTTTCAGAAAACAATATGCTCAAAAGTTGATGCTGGTTACAATGAATGAGATGATTTGCTCTAA
Marker170088	117.006
CCTAGAATATTCAGAACTATAATTTCCCAGTTTTGCTGGCACCCATCTACTCCTTTCAGCAGGTTGGCTTCTAGAGTTTTTAAAGAAGCTGTCCTTATCCXXXXXXXXXXATGGCTTCACAAAGATAGGATACACTGAAATGCATCTGTGCAAAAAGTGACCTACTGCAAATCTTGACAGTTGATATTACTCCACATTCCAATATGTGCT
CCTAGAATCTTCAGAACTATAATTTCCCAGTTTTGCTGGCACCCATCTACTCCTTTCAGCAGGTTGGCTTCTAGAGTTTTTAAAGAAGCTGTCCTTATCCXXXXXXXXXXATGGCTTCACAAAGATAGGATACACTGAAATGCATCTGTGCAAAAAGTGACCTACTGCAAATCTTGACAGTTGATATTACTCCACATTCCAATATGTGCT
Marker174879	117.006
CACAGATTTTTCATGCTACAGCTCCATTATATTTTTCATTAGCCATGTCAGTAAATAATGCTTAAACTGCAACAAAAATGATAGTTTACTAACTTGTTTGXXXXXXXXXXTTGAGTATACTTATTTGAATTTTGATGCTAACAGATTGGCCCCAAAGAAGAAAGGAAGATATTTGTGAAAGAAAATAAGGCATCCTCGAACAATTTCAAC
CACAGATTTTTCATGCTACAGCTCCATTATATTTTTCATTAGCCATGTCAGTAAATAATTCTTAAACTGCAACAAAAATGATAGTTTACTAACTTGTTTGXXXXXXXXXXTTGAGTATACTTATTTGAATTTTGATGCTAACAGATTGGCCCCAAAGAAGAAAGGAAGATATTTGTGAAAGAAATTAAGGCATCCTCGAACAATTTCAAC
Marker72911	117.006
AAATGTGTTAATTAATTGAAGTTTAAGGATAAGAATGCAACCAAAATACTTAGGGATATAAGTGCGACTACTAAAAATTATTGGGATCTTCGTTATAAATXXXXXXXXXXGTAACATACAATTAGAACATGTAACACTTAAACAAATGTTGGCCTTAAATTTTAGACATAGATGTCTAATGTTGCAAACCACCTTTTCGTCCACATGTAA
AAATGTGTTAATTAATTGAAGTTTAAGGATAAGAATGCAACCAAAATACTTAGGGATATAAGTGCGACTACTAAAAATTATTGGGATCTTCGTTATAAATXXXXXXXXXXGTAACATACAATTAGAACATGTAACACTTAAACAACTGTTGGCCTTAAATTTTAGACATAGATGTCTAATGTTGCAAACCACCTTTTCGTCCACATGTAA
Marker135585	118.581
AGTGGAGAAGCACAAGGTATAACTTGTAAAGAACGACTTATTGACATATGTATATTTCATAAGCAACTCTCAATTCAGTGAATGGGCAATTGGGCAAAAAXXXXXXXXXXGTGAGACAACTTTAGGAATAAAAGTTTGTTACTTTAACGGTAAATTGGTTCTTTACCTTGGGTTTATGGGCAACCCATTTTTTAATTAATAATTTGTTTG
AGTGGAGAAGCACAAGGTATACCTTGTAAAGAACGACTTATTGACATATGTATATTTCATAAGCAACTCTCAATTCAGTGAATGGGCAATTGGGCAAAAAXXXXXXXXXXGTGAGACAACTTTAGGAATAAAAGTTTGTTACTTTAACGGTAAATTGGTTCTTTACCTTGGGTTTATGGGCAACCCATTTTTTAATTAATAATTTGTTTG
Marker169436	118.581
AACTGGTAAGTGGTAGGAAAAGAGTTCAAGAAAGGACAAAATTATAATCATTTGCAGCAATCAAGTATATGAAATTGCTTTGTTCCTAATTTTTGCTTTTXXXXXXXXXXTATAGGTTCTGGATGGCTAAGAGGGAAGAAGGTGAAGTAGCCATTTAAGGCACGTGCATTTGTAGATTTTAGAGTCCAGGGAGCTCGAGCTTCTAGACCC
AACTGGTAAGTGGTAGGAAAAGAGTTCAAGAAAGGACAAAATTATAATCATTTGCAGCAATCAAGTATATGAAATTGCTTTGTTCCTAATTTTTGCTTTTXXXXXXXXXXTATAGGTTCTGGATGGCTAAGAGGGAAGAAGGTGAACTAGCCATTTAAGGCACGTGCATTTGTAGATTTTAGAGTCCAGGGAGCTCGAGCTTCTAGACCC
LG2
Marker58385	0
GGATTTTATGACAAGAATGAAGTTGTGGGTTACTTTTCAGCAGAGAAGGAATTTTGATAGGTTTGTTGGCTTGAGTATTTGAATTGTGTGGAATCAATAAXXXXXXXXXXGCATTGACATGTCTTCCTCAATTGACAACTCCATTTAGACGGTGCGCTATCCACTATCAGCTAATAACAAAAACTAATCCTTTGGAAGTATGAGGAGATA
GGATTTTCTGACGAGAATGAAGTTGTGGGTTACTTTTCAGCAGAGAAGGAATTTTGATAGGTTTGTTGGCTTGAGTATTTGAATTGTGTGGAATCAATAAXXXXXXXXXXGCATTGACATGTCTTCCTCAATTGACAACTCCATTTAGACGGTGCGCTATCCACTATCAGCTAATAACAAAAACTAATCCTTTGGAAGTATGAGGAGATT
Marker142072	0
AAGTGGGTGATACTCACGGTAGTGGTGGCTGTCCTGTTAGTTACAATACTTTTCAAGGCCAAGCATAAGGAAGATGATTTCTATATTCTAGGAAAAGAAAXXXXXXXXXXGAGGAGGTTCACAACATGGAAACTCTGTAGGCGATCTCATGGTGATCAATGAAAAAAATGGTATATTTAGGCAAACTGATTTGATGAAGGTGGCGGCTGT
AAGTGGGTGATACTCACGGTAGTGGTGGCTGTCCTGTTAGTTACAATACTTTTCAAGGCCAAGCATAAGGAAGATGATTTCTATATTCTAGGAAAAGAAAXXXXXXXXXXGAGGAGGTTCACAACATGGAAACTCTGTAGGCGATCTTATGGTGATCAATGAAAAAAATGGTATATTTAGGCAAACTGATTTGATGAAGGTGGCGGCTGT
Marker10190	0
TTCTCACATTCCACTTTCCTATGAGTGTAATCATATGGAACGTAAGAGGTGTAGCTAGTGTAGCTACTCACGGGCGCCTGAAGAAACTCATTCAACTTCAXXXXXXXXXXTGGAATGTGGGGACTACTGTTACTACTATTGTTGATCATTCCCAGTTCCTTCACGTCAGAGTTGAGGATCCCAAACTTGCTCGTCCCTTCTACTTGATAG
TTCTCACATTCCACTTTCCTATGAGTGTAATCATATGGAACGTAAGAGGTGTAGCTAGTGTAGCTACTCACGGGCGCCTGAAGAAACTCATTCAACTTCAXXXXXXXXXXTGGAATGTGGGGACTACTGTTACTACTATTGTTGATCATTCCCAGTTCCTTCACGTAAGAGTTGAGGATCCCAAACTTGCTCATCCCTTCTACTTGATAG
Marker110113	0
ATAGTCATTTCATCCATGTATCTTCTTAGCATGTCATGAGGACCACATGTAAAAGATTGAGGTAAAACAAATTTTCCTCCAATTTTACACCCCCTTATTTXXXXXXXXXXTACCAGTATGAAGTAATACAGACTTACCAGAAGGCCTGATTTGTAATTTGTATGGATAATATTCTCGACATGAGATTTGATTACATTTGTCGCTCCATTC
ATAGTCATTTCATCCATGTATCTTCTTAGCATGTCATGAGGACCACATGTAAAAGATTGAGGTAAAACAAAATTTCCTCCAATTTTACACCCCCTTATTTXXXXXXXXXXTACCAGTATGAAGTAATACAGACTTACCAGAAGGCCTGATTTGTAATTTGTATGGATAATATTCTCGACATGAGATTTGATTACATTTGTCGCTCCATTC
ATAGTCATTTCATCCATGTATCTTCTTAGCATGTCACGAGGACCACATGTAAAAGATTGAGGTAAAACAAATTTTCCTCCAATTTTACACCCCCTTATTTXXXXXXXXXXCTACCAGTATGAAGTAATACAGACTTACCAGAAGGCCTGATTTGTAATTTGTATGGATAATATTCTCGACATGAGATTTGATTACATTTGTCGCTCATTC
Marker12135	0
GACATGTAGAACATGGAAATGTTAAAGATCCTGCATGGTCCTGTAGTTTGGAAGTTCATTAACTTCATGATGTATGTATAAGAGTTAAGAACTATGTTGAXXXXXXXXXXCCACCCCCCTCTTTTTGCAGTCATCCTATGGTTTTGTGGATTACTTCGATCGTCGTTCAGCTGCTCTTGCTATTGTAACTTTGAATGGAAGGCATTTGTA
GACATGTAGAACATGGAAATGTTAAAGATCCTGCATGGTCCTGTAGTTTGGAAGTTCATTAACTTCATGATGTATGTATAAGAGTTAAGAACTATGTTGAXXXXXXXXXXCACCCCCCCTCTTTTTGCAGTCATCCTATGGTTTTGTGGATTACTTCGATCGTCGTTCAGCTGCTCTTGCTATTGTAACTTTGAATGGAAGGCATTTGTA
Marker76522	0
AAAAAATAGTTGAATCTTAGAAACAGTTTCGTGCACTCAGGAAGTTTCTCTGCATAAAATGATAAGTATTATGTGCATATTCTAGTCCCCAGTCTCTAGGXXXXXXXXXXTCGATACCGACACTCTTCGAACACTCTACAATAATCATTTTTCTTTCTTACTATAACTATTATATATTTTTAACTTAAAATTATCAATAAATAACAAATA
AAAAAATAGTTGAATCTTAGAAACAGTTTCGTGCACTCAGGAAGTTTCTCTGCATAAAATGATAAGTATTATGTGCATATTCTAGTCCCCAGTCTCTAGGXXXXXXXXXXTCGATACCGACACTCTTCGAACACTCTACAATAATCATTTTTCTTTCTTACTATAACTATTATATATTTTTAACTTAAAATTATCAGTAAATAACAAATA
Marker101144	0
GCATAAAATATTGAAGAGGGTTAATTAGTAATTACACCAAGTCAAGATGGATAAGTTACTTTGGCCAAGTTATCTATAATGAAAAAAAAAATTAAAAGATXXXXXXXXXXTTGAGGTAATCATGAAGGGTTGAGGGTCAAACACGATTATGGCTTGAATGAAATTGCTCTGTTGGTAAATTCAGATTTGCATCCGTCTATTTAAGCTCTT
GCATAAAATATTGAAGAGGGTTAATTAGTAATTACACCAAGTCAAGATGGATAAGTTACTTTGGCCAAGTTATCTATAATGAAAAAAAAATTAAAAGATAXXXXXXXXXXTTGAGGTAATCATGAAGGGTTGAGGGTCAAACACGATTATGGCTTGAATGAAATTGCTCCGTTGGTAAATTCAGATTTGCATCCGTCTATTTAAGCTCTT
Marker138834	0.391
TTTTATGGGATTTCCAAGGAGAAATATATATATAAAGGCTAATTGGTGAATAGAGTGTATTTAGCTGAATCATGTGTTGCTGTTGTTTAGGTGTATTTATXXXXXXXXXXGGAGATCATGCTTTCCGATACGAGCTGATTGATATTGATCTCGCTGAGACTTCTTCAGATCGTGGTAATGATCGGTGCACCACATGTCGATTATTTTTCC
TTTTATGGGATTTCCAAGGAGAAATATATATAAAGGCTAATTGGTGAATAGAGTGTATTTAGCTGAATCATGTGTTGCTGTTGTTTAGGTGTATTTATAAXXXXXXXXXXGGAGATCATGCTTTCCGATACGAGCTGATTGATATTGATCTCGCTGAGACTTCTTCAGATCGTGGTAATGATCGGTGCACCACATGTCGATTATTTTTCC
Marker64549	0.391
ATCTCTGAAGATGAGACACGATTTAAGAGCATATGTTGCCTTGGCTGAAATGCTATAAAAGAAGCCAAAAATTGTTTTGATAGTAATACCCTTCAAATGCXXXXXXXXXXTTTAGCCACAAACTCGACTTCATTGAGCTTCAGCCCTTGGCATTGTAGTCGAGATTGAGTCGAGCCCCATCTAGCCAGTGCAACTTTTATTGTTTTTCTT
ATCTCTGAAGATGAGACACGATTTAAGAGCATATGTTGCCTTGGCTGAAATGCTATAAAAGAAGCCAAAAATTGTTTTGATAGTAATACCCTTCAAATGCXXXXXXXXXXTTTAGCCACAAACTCGACTTCATTGAGCTTCAGCCCTGGGCATTGTAGTCGAGATTGAGTCGAGCCCCATCTAGCCAGTGCAACTTTTATTGTTTTTCTT
Marker95010	0.391
TAAGTTGAGAGATATACTCATTACTTAATCGACATGAATCAGTAAGATGACTTCTGCTTTCACAAACTTGATAACATATAATTTATATCATTTCAACTGTXXXXXXXXXXCCACATTTTATTTGTGTCCTAAGAACTAATAAGTGGAATTCATTTACGTTGTAAAATGAACATGATATGCAAAAAGTAGAAAAATGTGCTCATTACTTAA
TAAGTTGAGAGATATACTCATTACTTAATCGACATGAATCAGTAAGATGACTTCTGCTTTCACAAACTTGATAACATATAATTTATATCATTTCAACTGTXXXXXXXXXXCCACATTTTATTTGTGTCCTAAGAACTAATAAGTGGAATTCATTTACGTTGTAAGATGAACATGATACGCAAAAAGTAGAGAAATGTGCTCATTACTTAA
Marker127921	0.391
TTCTGAATGTTTTGAATATATTCAATTTTATGCAATCAACATAAGTTATTCCAGGAGAGATAATTAGATTAAATAATAGCTCCTCAACCATTTCTCCATTXXXXXXXXXXGCAGTGCTGTGCTTGGTTGAGATTGTCAGACCATTTTCCTGACTTGCAACTTGGTCCTTTGCCTCAATACAAAGAAAAATAAAATAAAATAAATTTCAAA
TTCTGAATGTTCTGAATATATTCAATTTTATGCAATCAACATAAGTTATTCCAGGAGAGATAATTAGATTAAATAATAGCTCCTCAACCATTTCTCCATTXXXXXXXXXXGCAGTGCTGTGCTTGGTCGAGATTGTCAGACCATTTTCCTGACTTGCAACTTGGTCCTTTGCCTCAATACAAAGAAAAATAAAATAAAATAAATTTCAAA
Marker171095	0.391
ATGCAGTTTTTTGTCGGTGTTGTGGCAGCCTAAGTAGTTTTGTCATATTTTACATAAATAAATGAATATAAGGATGTTAGGGAAGGATTTTAATGAGTATXXXXXXXXXXCCTAGCCCTCGTATTACCTTGGAGCAACTCAAGAATCTCAAATTGTCAAGTAACTAGTGAGGAGCAACCGGTAATGGTGAAGGGCAGGGAGGGGGGTTCA
ATGCAGTTTTTTGTGGGTGTTGTGGCAGCCTAAGTAGTTTTGTCATATTTTACATAAATAAATGAATATAAGGATGTTAGGGAAGGATTTTAATGAGTATXXXXXXXXXXCCTAGCCCTCGTATTACCTTGGAGCAACTCAAGAATCTCAAATTGTCAAGTAACTAGTGAGGAGCAACCGGTAATGGTGAAGGGCAGGGAGGGGGGTTCA
Marker18621	0.391
GTGGAAACTAGTCGAGGCTCGATTCGACGCCATGGCTAAAGACGGCTTGCTCTCCAGAGATGATTTTGGTGAATGCATAGGTAAATAATTCTTCAATTTTXXXXXXXXXXAGAAGACGGCGAGGATAACCAAGGCGGAGCTGCATGACTATTGGCTACAAATATCGGACCAAAGTTTCGACGCACGTCTACAGATTTTCTTTGACATGTG
GTGGAAACTAGTCGAGGCTCGATTTGACGCCATGGCTAAAGACGGCTTGCTCTCCAGAGATGATTTTGGTGAATGCATAGGTAAATAATTCTTCAATTTTXXXXXXXXXXAGAAGACGGCGAGGATAACCAAGGCGGAGCTGCATGACTATTGGCTACAAATATCGGACCAAAGTTTCGACGCACGTCTACAGATTTTCTTTGACATGTG
Marker152467	0.391
TAAATCTCTTCTGAAATTTTATAATTTATTATGTATAAATACTCATTAAGAGTATATGTCTCCTTAATATGATTATCTTTGCTAATTGCTCCATTTTCGTXXXXXXXXXXATATTGTTGATCTCCTTGGTCAGAAAATGTATCTAAATAAATTATCTTTTAAACTTCTAATTCGAATTATTTTTTGCGAAGATTTATATAATGATATATT
TAAATCTCTTCTGAAATTTTATAATTTATTATGTATAAATACTCATTAAGAGTATATGTCTCCTTAATATGATTATCTTTGCTAATTGCTCCATTTTCGTXXXXXXXXXXATATTGTTGATCTCCTTGGTCAGAAAATGTATTTAAATAAATTATCTTTTAAACTTCTAATTCGAATTATTTTTTGCGAAGATTTATATAATGATATATT
Marker47652	0.391
AGTGCAAGATGATGGTGATTATTTAAGAGGTCCAAACACTTGTCCCTACGATATTTTAGAGAGAGAATCCAACTTTGAAGTGATAATTTTTCTCTAATCTXXXXXXXXXXTGATGTGTGTGGACCTTAGCTTGTTTGAGAAGGTTCTTGGTAGTTGTGGACTTGTGGCGTGGATGAAGAAGGCTTCGAAGGGGTAGTTCGGACTATATGG
AGTGCAAGATGATGGTGATTATTTAAGAGGTCCAAACACTTGTCCCTACGATATTTTAGAGAGAGAATCCAACTTTGAAGTGATAATTTTTCTCTAATCTXXXXXXXXXXTGATGTGTGTGGACCTTAGCTTGTTTGAGAAGGTTCTTGGTAGTTGTGGACTTGTGGCGTGGATGAAGAAGGCTTTGAGGGGGTAGTTCGGACTATATGG
AGTGCAAGATGATGGTGATTATTTAAGAGGTCCAAACACTTGTCCCTACGATATTTTAGAGAGAGAATCCAACTTTGAAGTGATAATTTTTCTCTAATCTXXXXXXXXXXTGATGTGTGTGGACCTTAGCTTGTTTGAGAAGGTTCTTGGTAGTTGTGGACTTGTGGCGTGGATGAAGAAGGCTTCGAGGGGGTAGTTCGGACTATATGG
Marker156522	0.391
CCGAGGCGAAGACAATATACATATGCTGGTCTGAAGCTCCAAAGTGACTCGAATTTATTTTCCAGGAAGCATTAAATACCCGACCATCTATGGAGAGACTXXXXXXXXXXTATTGTCTCCTTCCCGTATTATTGTGATATTCCAATTCCGATGGTTCCCGCTACCAAAATTACTTGCTTCCGTTTATCATTTCACTGACTTGATCGTCGG
CCGAGGCGAAGACAATATACATATGCTGGTCTGAAGCTCCAAAGTGACTCGAATTTATTTTCCAGGAAGCATTAAATTAATACCCGACCATCTATGGAGAXXXXXXXXXXTATTGTCTCCTTCCCGTATTATTGTGATATTCCAATTCCGATGGTTCCCGCTACCAAAATTACTTGCTTCCGTTTATCATTTCACTGACTTGATCGTCGG
Marker99455	0.391
AGATATTTTGGCCATAATCTTAAGCACAAGCTACAAATGCATTTAGCCCTTGTTTGTCTCCCTTTAAAACAAAACTCTTTAATTTTCATACTCATTTTCTXXXXXXXXXXGCGGGGTTATGAAGAAATAGGAAAATGGCAACATTGTCTATCATTGGAGAAAATATACGTGAAACCTTTACAATGGAAAATGTTGCACATATCTGCTTTT
AGATATTTTGTGCCATAATCTTAAGCACAAGCTACAAATGCATTTAGCCCTTGTTTGTCTCCCTTTAAAACAAAACTCTTTAATTTTCATACTCATTTTCXXXXXXXXXXGCGGGGTTATGAAGAAATAGGAAAATGGCAACATTGTCTATCATTGGAGAAAATATACGTGAAACCTTTACAATGGAAAATGTTGCACATATCTGCTTTT
Marker116223	0.391
ATTTTGTAAATGATTTTGGAGACAGAAAGGGAATTAGTAATACTTTTCTCTACTATGGAATCTGTGGTTTTCAGATAATTTTGGCGAATTGGTAATGTTTXXXXXXXXXXTGGTGTTGATTAATGTATAATTTATAATTTAGAGAACTCCGTAGACATGAATAGCTTATATTTGGAGATGTGGATGTAGATCATGTAAAGGGTTTTAGTG
ATTTTGTAAATGATTTTGGAGACAGAAAGGGAATTAGTAATACTTTTCTCTACTATGGAATCTGTGGTTTTCAGATAATTTTGGCGAATTGGTAATGTTTXXXXXXXXXXTGGTCTTGATTAATGTATAATTTATAATTTAGAGAACTCCGTAGACATGAATAGCTTATATTTGGAGATGTGGATGTAGATCATGTAAAGGGTTTTAGTG
Marker6351	0.391
ATGTCAAGTTGACATTTTGGTTCGACATTTTTAAAGTAAGTTTCTATTGAGTCTTTTTTTTTTTCCTTATCCTAATCCAGTTTTTTATTTAGGTTTGTGAXXXXXXXXXXTTCAGGACATCCATTTCTCTATGCTGCAATTATGTTTCTCACTTTCAAACTGAAAAGTTTTCTAGTTTTCTATTTGGCGTTTTTATTTTTAGTCCATTGT
ATGTCAAGTTGACATTTTGGTTCGACATTTTTAAAGTAAGTTTCTATTGAGTCTTTTTTTTTTCCTTCTCCTAATCCAGTTTTTTTATTTAGGTTTGTGAXXXXXXXXXXTTCAGGACATCCATTTCTCTATGCTGCAATTATGTTTCTCACTTTCAAACTGAAAAGTTTTCTAGTTTTCTATTTGGCGTTTTTATTTTTAGTCCATTGT
ATGTCAAGTTGACATTTTGGTTCGACATTTTTAAAGTAAGTTTCTATTGAGTCTTTTTTTTTTTCCCTTCTCCTAATCCAGTTTTTTATTTAGGTTTGTGXXXXXXXXXXTTCAGGACATCCATTTCTCTATGCTGCAATTATGTTTCTCACTTTCAAACTGAAAAGTTTTCTAGTTTTCTATTTGGCGTTTTTATTTTTAGTCCATTGT
Marker151678	0.391
GAGTTTAGAAGATATGGTTGAAGAAGATATTTCATCAAGGTAATATTGACAAAATAGAGAAGCTTGTATGATGGTGAGCGTGAGCGTGGATAAGATCTTCXXXXXXXXXXTGATTTAATCAATTTCCCCTTCCCCTTCACCTTAGAGCACCTAACCAAGAAAAGCAATCAATTAATCAAGTAATGATGAAGAAGAAAAAAACATTGTTCC
GAGTTTAGAAGATATGGTTGAAGAAGATATTTCATCAAGGTAATATTGACAAAATAGAGAAGCTTGTATGATGGTGAGCGTGGATAAGATCTTCAAGAGCXXXXXXXXXXTGATTTAATCAATTTCCCTTTCCCCTTCACCTTAGAGCACCTAACCAAGAAAAGCAATCAATTAATCAAGTAATGATGAAGAAGAAAAAAACATTGTTCC
Marker30022	0.391
ACCGACTCAACAAATAGTGAACTGAGCTTACCATAAAGATTAGATCAGAGAAGGAAATTCAGTCTCCTGACAGTCGCTCTCATTCAGTAGAAGATTGTTAXXXXXXXXXXAAAAGAAAGGTTGCTCGACAGATTAACTATTTCACATAAAAGAAAATTATTGTGAAAGTGAAGGAGCTCAACCTGAGAAGACGTGCTTTTGAGAACAGAG
ACCGACTCAACAAATAGTGAACTGAGCTTACCATAAAGATTAGATCAGAGAAGGAAATTCAGTCTCCTGACAGTCGCTCTCATTCGGTAGAAGATTGTTAXXXXXXXXXXAAAAGAAAGGTTGCTCGACAGATTAACTATTTCACATAAAAGAAAATTATTGTGAAAGTGAAGGAGCTCAACCTGAGAAGACGTGCTTTTGAGAACAGAG
Marker30249	0.391
ACAATCTAACAGGTGGTGATCAAACAACAACAACCAACACCCAAACACACTTCAAAGAAATAGAGGCGGCGTCGATTTCAAAGGCGAGGAAACAAAAAAGXXXXXXXXXXCAAACCCCATTTTGCTAATTAACTTTCTTAAATGAGTAAAATTCGATAAACCAAACATAACATCTCCCTTTTCCGATTAAGAAATCCTAAAACTTGAACA
ACAATCCTAACAGGTGGTGATCAAACAACAACAACTAACACCCAAACACACTTCAAAGAAATAGAGGCGGCGTCGATTTCAAAGGCGAGGAAACAAAAAAXXXXXXXXXXATTTTCTCAAAACAAAACCCATTTTGCTAATTAACTTTCTTAAATGAGTAAAATTCGATAAACCAAACATAACATCTCCCTTTTCCGATTTCCTTGAACA
ACAATCTAACAGGTGGTGATCAAACAACAACAACCAACACCCAAACACACTTCAAAGAAATAGAGGCGGCGTCGATTTCAAAGGCGAGGAAACAAAAAAGXXXXXXXXXXCAAAACCCATTTTGCTAATTAACTTTCTTAAATGAGTAAAATTCGATAAACCAAACATAACATCTCCCTTTTCCGATTAAGAAATCCTAAAACTTGAACA
Marker53970	0.391
GATAGAAATGTTTGTCTTAAATGACCACCACACACATTGTGAAAATCGAGGTGGCATCTCCTGTCGCATTCATGGCATCTCCACGTTGCATCTCCACTATXXXXXXXXXXAAGTTCGCTTGGCGCTCAACTGGAGCTCAAGCATCCAAAGCAGTGAAGGCGGGCGCCATCTTGACACTCGACCGGTGGCGCGGAGCCCATCTAACCCTCT
GATAGAAATGTTTGTCTTAAATGACCACCACACACATTGTGAAAATCGAGGTGGCATCTCCTGTCGCATTCATGGCATCTCCACGTTGCATCTCCACTATXXXXXXXXXXAAGTTCGCTTGGCGCTCGACTGGAGCTCAAACATCCAAAGCAGTGAAGGCGGGCGCCATCTTGACACTCGAGCGGTGGCGCGGAGCCCATCTAACCCTCT
Marker154779	0.391
CTATTTTTTGCAAGTGTTTGATTAAGGACATTACGTCGATGCCAAAAATTGCTCAGATAATCTTATCAACATATCACTGCATGCAAGAAAATATTAAATCXXXXXXXXXXCTTCGATAGACATGCGGAAACGAAATATTGATTAACAGAATGTTGCAAAACACTCTGATAAGAGTAATATAGAATTTGCTAGATGAAACATATTGTAATA
CTATTTTTTGCAAGTGTTTGATTAAGGACATTACGTCGATGCCAAAAATTGCTCAGATAATCTTATCAACATATCACTGCATGCAAGAAAATATTAAATCXXXXXXXXXXGCTTCGATAGACATGCGGAAACGAAATATTGATTAACAGAATGTTGCAAAACACTCTGATAGAGTAATATAGAATTTGCTAGATGAAACATATTGTAATA
Marker64047	0.391
TGTGGGGAATTTTCTATCATTTTACATTATATTTAAACCAAGTGTCTGCATTTGATTTCTTATTTTTCATCTTATTGTTTAGTGTTAATACTTAGGTAAGXXXXXXXXXXGCTAATGAAATTGGATTTATTGTTCGTTCACCTCTAGCTGTAAAAAAAAATGGAAAGAGATTGGTGAAGCATCTACGACTCCACTTTTGGATCATCTGAA
TATGGGGAATTTTCTATCATTTTACATTATATTTAAACCAAGTGTCTGCATTTGATTTCTTATTTTTCATCTTATTGTTTAGTGTTAATACTTAGGTAAGXXXXXXXXXXGGCTAATGAAATTGGATTTATTGTTCGTTCACCTCTAGCTGTAAAAAAAATGGAAAGAGATTGGTGAAGCATCTACGACTCCACTTTTGGATCATCTGAA
Marker112530	0.391
AAGATCAGCCAAACCACCAGAACTTCTCCTCATTACCAAATTACCTCCATCAAAAGGTGCAACACTACGGTTGTTGACATATATTTATTACTGAATCTATXXXXXXXXXXATTATCAAACTGTATTTTCTAACTCTTTAGCCAAGATGCCTCGTAATCTGGCCATTTCTTGTTATAACTAGTAACTACTATCTCTTCCACATGGTCTATA
AAGATCAGCCAAACCACCAGAACTTCTCCTCATTACCAAATTACCTCCATCAAAAGGTGCAACACTACGGTTGTTGACCATATATTTATTACTGAATCTAXXXXXXXXXXATTATCAAACTGTATTTTCTAACTCTTTAGCCAAGATGCCTCGTAATCTGGCCATTTCTTGTTATAACTAGTAACTACTATCTCTTCCACATGGTCTATA
Marker86408	0.391
TTAGATGGAGTTGGAGCTATCAAAGTTAATCTTGACCAGCAAAATGAAGAGAAACAGCAAGAAACAGAGGTGCATATGTAGAATAGCATCTCTAATGGTGXXXXXXXXXXTCTCCATAGGAGAGGTTTCCAGCCACTTCAGAGTTAGATCTATTTTACCTCATGATTGAAGAAACCAAACCGAACTTACAAGAACCTTCAAATACATTGA
TTAGATGGAGTTGGAGCTATCAAAGTTAATCTTGACCAGCAAAATGAAGAGAAACAGCAAGAAACAGAGGTGCATATGTAGAATAGCATCTCTAATGGTGXXXXXXXXXXTCTCCATAGGAGAGGTTTCCAGCCACTTCGGAGTTAGATCTATTTTACCTCATGATTGAAGAAACCAAACCGAACTTACAAGAACCTTCAAACACATTGA
TTAGATGGAGTTGGAGCTATCAAAGTTAATCTTGACCAGCAAAATGAAGAGAAACAGCAAGAAACAGAGGTGCATATGTAGAATAGCATCTCTAATGGTGXXXXXXXXXXTCTCCATAGGAGAGGTTTCCAGCCACTTCGGAGTTAGATCTATTTTACCTCATGATTGAAGAAACCAAACCGAACTTACAAGAACCTTCAAATACATTGA
Marker64554	0.391
CAAAACTACGAACGTTAGTGAGAAGTTTAAAGGGTTGATTCACTTATACAAATTACTTCGCCTTATTCTTATTTTCTTCATGTATTATACATGTAGGGTTXXXXXXXXXXTATTGATTCTTGTCTTGCACTACAAATCAAACTAGCCTAGTTTTTTAAACGTATGAGCATTAAAATGAAGGACAAGATGGAAGGTTCTAGGCAAGATTAA
CAAAACTACGAACGTTAGTGAGAAGTTTAAAGGGTTGATTCACTTATACAAATTACTTTGCCTTATTCTTATTTTCTTCATGTATTATACATGTAGGGTTXXXXXXXXXXTATTGATTCTTGTCTTGCACTACAAATCAAACTAGCCTAGTTTTTTAAACGTATGAGCATTAATATGAAGGACAAGATGGAAGGTTCTAGGCAAGATTAA
CAAAACTACGAACGTTAGTGAGAAGTTTAAAGGGTTGATTCACTTATACAAATTACTTCGCCTTATTCTTATTTTCTTCATGTATTATACATGTAGGGTTXXXXXXXXXXTATTGATTCTTGTCTTGCACTACAAATCAAACTAGCCTAGTTTTTTAAACGTATGAGCATTAATATGAAGGACAAGATGGAAGGTTCTAGGCAAGATTAA
Marker11240	0.391
TTTTCCAAAGCAGCCGCCATAGTTGTAGGGTTCATGGTTCGCCTTTCCCGAGCCTTGGCTCGGGATTCAATCACTCCAGCATCTAATTTGAATGCAACAAXXXXXXXXXXGTAAATATCTATATTAGTGAATTAAGAAGCTACTTTTCTACCAAAAAGTTATCAAAACTAAGATTACGCTCAACAATTTTGACACAAAAAAAAAAAAAAT
TTTTCCAAAGCAGCCGCCATAGTTGTAGGGTTCATGGTTCGCCTTTCCCGAGCCTTGGCTCGGGATTCAATCACTCCAGCATCTAATTTGAATGCAAAAAXXXXXXXXXXAATGTAAATATCTATATTAGTGAATTAAGAAGCTACTTTTCTACCAAAAAGTTATCAAAACTAAGATTACGCTCAACAATTTTGACACAAAAAAAAAAAT
TTTTCCAAAGCAGCCGCCATAGTTGTAGGGTTCATGGTTCGCCTTTCCCGAGCCTTGGCTCGGGATTCAATCACTCCAGCATCTAATTTGAATGCAAAAAXXXXXXXXXXCAATGTAAATATCTATATTAGTGAATTAAGAAGCTACTTTTCTACCAAAAAGTTATCAAAACTAAGATTACGCTCAACAATTTTGACACAAAAAAAAAAT
Marker73036	0.391
ATTGAAATATCATAAATATAGCTAGGATAAAATCATCCATAAATGATTTTCATCTCATGGGACACTTAATAGATTATGAATAACTTATATATTACAATTAXXXXXXXXXXTCAATGTGATGCATGGAGATCCTTGTAGCCTCCTCTAAGTTGAAAGGATTGTCTATGCATGTCGCAGCTGTAAGAGGGGTGTTCTCTCCAACTTCTGCCA
ATTGAAATATCATAAATATAGCTAGGATAAAATCGTCCATAAATGATTTTCATCTCATGGGACACTTAATAGATTATGAATAACTTATATATTACAATTAXXXXXXXXXXTCAATGTGATGCATGGAGATCCTTGTAGCCTCCTCTAAGTTGAAAGGATTGTCTATGCATGTCGCAGCTGTAAGAGGGGTGTTCTCTCCAACTTCTGCCA
Marker104400	0.781
GTAGCACTGCAGTTTACTATTACTGTTATTGCTTTTGTATCCTTTTCTAGGCATCAGTTTCTATAGCAAACTCTTTATCTATGAAGCTTTTCCGGCATACXXXXXXXXXXCTAGATTGAGATAATTATCTACTCTCAGATTGTGTTTTTAATACTTACAACATCCTAGGACTGTTCATTTATAGATTAGACATCCGTTTGTAAGTGATAT
GTAGCACTGCAGTTTTCTATTACTGTTATTGCTTTTGTATCCTTTTCTAGGCATCAGTTTCTATAGCAAACTCTTTATCTATGAAGCTTTTCCAGCATACXXXXXXXXXXCTAGATTGAGATAATTATCTACTCTCAGATTGTGTTTTTAATACTTACAACATCCTAGGACTGTTCATTTATAGATTAGACATCCGTTTCTAAGTGATAT
GTAGCACTGCAGTTTACTATTACTGTTATTGCTTTTGTATCCTTTTCTAGGCATCAGTTTCTATAGCAAACTCTTTATCTATGAAGCTTTTCCGGCATACXXXXXXXXXXCTAGATTGAGATAATTATCTACTCTCAGATTGTGTTTTTAATACTTACAACATCCTAGGACTGTTCATTTATAGATTAGACATCCGTTTCTAAGTGATAT
Marker16673	0.781
TCAACTTTCAGCAGGAGCTTCAGCATCTGAAGTAGAGTTCCGTTCCCCACCAAAGTGCAAGGCTCTACTCTGGTCTGGAGGAATCCATGATATGGGCGTGXXXXXXXXXXGCAAAAATTGATCTAATTAGAAATCTTAGTCTCCTTTTGTAAAGAATTTATGGACAATTTAATTTATAAATGGATAGACAAGCATAGCGGATAAGTCAAT
TCAACTTTCAGCAGGAGCTTCAGCATCTGAAGTAGAGTTCCGTTCCCCACCAAAGTGCAAGGCTCTACTCTGGTCTGGAGGAATCCATGATATGGGCGTGXXXXXXXXXXGCAAAAATTGATCTAATTAGAAATCTTAGTCTCCTTTTGTAAAGAATTTATGGACAATTTAATTTATAAAAGGATAGACAAGAATAGCGGATAAGTTAAT
TCAACTTTCAGCAGGAGCTTCAGCATCTGAAGTAGAGTTCCGTTCCCCACCAAAGTGCAAGGCTCTACTCTGGTCTGGAGGAATCCATGATATGGGCGTGXXXXXXXXXXGCAAAAATTGATCTAATTAGAAATCTTAGTCTCCTTTTGTAAAGAATTTATGGACAATTTAATTTATAAATGGATAGACAAGAATAGCGGATAAGTCAAT
Marker23482	0.781
TCACCAACCCCAGTTCGCTTTCATTTCCTCCAAAATTCTCTATCATAACATAGATTAATTTATAAAAAGCTCCAGCAGCATCATCATTTACCAAATTCAGXXXXXXXXXXTCATAAATAGATTTAATTGCATAGCTTTTTACCACAATGTTAAGCCGAAGCACAGAAAGGTTTGGACATCTACAGGCGACAACCATTGCTGTCTCAATGT
TCACCAACCCCATTTCGCTTTCATTTTCTCCAAAATTCTCTATCATAACATAGAATTTATAAAAAGCTCCAGCAGCATCATCATTTACCAAATTCAGCTCXXXXXXXXXXTCATAAATAGATTTAATTGCATAGCTTTTTACCACAATGTTAAGCCGAAGCACAGAAAGGTTTGGACATCTACAGGCGACAACCATTGCTGTCTCAATGT
TCACCAACCCCATTTCGCTTTCATTTCCTCCAAAATTCTCTATCATAACATAGATTAATTTATAAAAAGCTCCAGCAGCATCATCATTTACCAAATTCAGXXXXXXXXXXTCATAAATAGATTTAATTGCATAGCTTTTTACCACAATGTTAAGCCGAAGCACAGAAAGGTTTGGACATCTACAGGCGACAACCATTGCTGTCTCAATGT
Marker105994	0.781
TCATCTCTAGTGAAGTTGGTTGGACCCCGTGAATTAGCCTCAGAAGTTTCTTCTAATCCAACAACCCTTATGTAAGGCTGCCTAACTGCAACTGCTCCTTXXXXXXXXXXTTGTCCCAGGCACAATTGTTTGCACAAGCTGGCGGTCGACAGATAGAAGCATGTTCCTTGGTAATTCCCCTGTGGGGACATCCTAAAATTTCCAAATATC
TCATCTCTAGTGAAGTTGGTTGGACCCCGTGAATTAGCCTCGGAAGTTTCTTCTAATCCAACAACCCTTATGTAAGGCTGCCTAACTGCAACTGCTCCTTXXXXXXXXXXTTGTCCCAGGCACAATTGTTTGCACAAGCTGGCGGTCGACAGATAGAAGCATGTTCCTTGGTAATTCCCCTGTGGGGACATCCTAAAATTTCCAAATGTC
Marker136455	1.172
TGCATCTGTAATTATCTGCAAGGCCGGCACTTGTCTGTATTCACCCATTTTATTTTTTAAACTTCTTACTTAATTCTTATTTCTGATTTAGGTCTCATGTXXXXXXXXXXACGAGATAAAGGTCCAACTCAAACAATCCAACTTCTATCAGACGTTTTGATTCTCATTAACTTGTTTATCATGATGTATACTCTGCTTATTCCTTTATGA
TGCATCTGTAATTATCTGCAAGGCCGGCACTTGTCTGTATTCACCCATTTTATTTTTTAAACTTCTTACTTAATTCTTATTTCTGATTTAGGTCTCATGTXXXXXXXXXXACGAGATAAAGGTCCAACTCAAGCTATCCAACTTCTATCAGACGTTTTGATTCTCATTAACTTGTTTATCATGATGTATACTCTGCTTATTCCTTTATGA
Marker156319	1.172
ACTCACATAACCGGGCAGAAGTCTAAATGATTTGTAATCTGAAAAGGTAAAGGCTAATTCCATAAGCGTCTTTCTTGTTCAAATCAGTCTCTTTAATAATXXXXXXXXXXAAAAGAACTTCAAGAAGCACAAGAAACCAAGAAACAAATGGAGGAATATTTCGTGAAGATAGAGATTCTTCAAAGCACTAAACAATTGGGTTTCAATTAG
ACTCACATAACCGGGCAGAAGTCTAAATGATTTGTAATCTGAAAAGGTAAAGGCTAATTCCATAAGCGTCTTTCTTCTTCAAATCAGTCTCTTTAATAATXXXXXXXXXXAAAAGAACTTCAAGAAGCACAAGAAACCAAGAAACAAATGGAGGAATATTTCGTGAAGATAGAGATTCTTCAAAGCACTAAACAATTGGGTTTCAATTAG
Marker94273	1.953
ATTATCAATTATGATCCAATTTCCTGACTTTTCGATACAACTTAATTGTGTTCCTAATGTGACGACATTCTTGCTCAACAATGGAGAACAGAGTTACCTGXXXXXXXXXXAAAAATTAATGCTTCACCCCCTAAAAATACAGATAACTTCCAAAATATATTCAACTATTCCTGAAAATTTAATATTCAAAGAGCTCCATTTTCAGCTAAA
ATTATCAATTATGATCCAATTTCCTGACTTTCCGATACAACTTAATTGTGTTCCTAATGTGACGACATTTTTGCTCAACAATGGAGAACAGAGTTACCTGXXXXXXXXXXAAAAATTAATGCTTCACCCCCTAAAAATACAGATAACTTCCAAAATATATTCAACTATTCCTGAAAATTTAATATTCAAAGAGCTCCATTTTCAGCTAAA
ATTATCAATTATGATCCAATTTCCTGACTTTTCGATACAACTTAATTGTGTTCCTAATGTGACGACATTTTTGCTCAACAATAGAGAACAGAGTTACCTGXXXXXXXXXXAAAAATTAATGCTTCACCCCCTAAAAATACAGATAACTTCCAAAATATATTCAACTATTCCTGAAAATTTAATATTCAAAGAGCTCCATTTTCAGCTAAA
Marker63103	1.953
TTTGGCACTGTTTATCATGGTGAGTGGAGAGGCACCGATGTTGCAATCAAACGGATAAATGATAGATGTTTTGCTGGGAAACCATCGGAACAAGAACACAXXXXXXXXXXAATGAGGCAATCAAGCTTGCTGACTTGCATCATCCCAATGTGGTTGCTTTTTATGGTGTTGTGCTTGATGGTCCCAGTGGTTCAATTGCAACTGTTACTG
TTTGGCACTGTTTATCATGGTGAGTGGAGAGGCACCGATGTTGCAATCAAACGGATAAATGATAGATGTTTTGCTGGGAAACCATCGGAACAAGAACACAXXXXXXXXXXAATGAGGCAATCAAGTTTGCTGACTTGCATCATCCCAATGTGGTTGCTTTTTATGGTGTTGTGCTTGATTGTCCCAGTGGTTCAATCGCAACTGTTACTG
Marker18604	2.734
TCTGCCCGGCAACTACATCCCTTGAGCATCTCCATTTCTTGCCGTCAGTCCTCCGGCATCTGCCTGGCTCCGGATCCATGGCCCCTTTTCCCCAGTATCCXXXXXXXXXXAATATGCAATTTCGCATATTCCGAGGACTAGATGCCAAGCAACATCTTGAAAAACTCAACTCGATTTTATCAAGTAACTTGCTTGGCTGGTAAAAAAAAA
TCTGCCCGGCAACTACATCCCTTGAGCATCTCCATTTCTTGCCGTCAGTCCTCCGGCATCTGCCTGGCTCCGGATCCATGGCCCCTTTTCCCCAGTATCCXXXXXXXXXXAAATATGCAATTTCGCATATTCCGAGGACTAGATGCCAAGCAACATCTTGAAAAACTCAACTCGATTTTATCAAGTAACTTGCTTGGCTGGTAAAAAAAA
TCTGCCCGGCAACTACATCCCTTGAGCATCTCCATTTCTTGCCGTCAGTCCTCCGGCATCTGCCTGGCTCCGGATCCATGGCCCCTTTTCCCCAGTATCCXXXXXXXXXXCAAATATGCAATTTCGCATATTCCGAGGACTAGATGCCAAGCAACATCTTGAAAAACTCAACTCGATTTTATCAAGTAACTTGCTTGGCTGGTAAAAAAA
TCTGCCCGGCAACTACATCCCTTGAGCATCTCCATTTCTTGCCGTCAGTCCTCCGGCATCTGCCTGGCTCCGGATCCATGGCCCCTTTTCCCCAGTATCCXXXXXXXXXXATATGCAATTTCGCATATTCCAAGGACTAGATGCCAAGCAACATTCTTGAAAAACTCAACTCGATTTTATCAAGTAACTTGCTTGGCTGGTAAAAAAAAA
Marker19808	3.125
AATGGTGAGACCACCTCCTGAGGTCTCAATGGCCTTGCCCAGGCTGCCAGCAATATTATTCTGCAGGTGCCCGGCTTGCTAAATGGAGAGCTGTGCTGAAXXXXXXXXXXCTAAAGGACCACCGATTTCTCCTCGAGGGAACTTTATTGAATTCTAACATGGTTACCCCGGGGTCTGATGCCCCAATGGTTGCACCAGAAGACCTTGCTT
AATGGTGAGACCACCTCCTGAGGTCTCAATGGCCTTGCCCAGGCTGCCAGCAATATTATTCTGCAGGTGCCCGGCTAGCTAAATGGAGAGCTGTGCTGAAXXXXXXXXXXCTAAAGGACCACCGATTTCTCCTCGAGGGAACTTTATTGAATTCTAACATGGTTACCCCGGGGTCTGATGCCCCAATGGTTGCACCAGAAGACCTTGCTT
AATGGTGAGACCACCTCCTGAGGTCTCAATGGCCTTGCCCAGGCTGCCAGCAATATTATTCTGCAGGTGCCCGGCTTGCTAAATGAAGAGCTGTGCTGAAXXXXXXXXXXCTAAAGGACCACCGATTTCTCCTCGAGGGAACTTTATTGAATTCTAACATGGTTACCCCGGGGTCTGATGCCCCAATGGTTGCACCAGAAGACCTTGCTT
Marker29184	3.125
ACCGGGAAGGGTATTCTTGCTGCCGATTAGTCTACTGGCACAATTGGCAAGCGTCTAGCCAGCATCAATGTTGAGAACGTCGAGACAAAGTTTTTACCACXXXXXXXXXXCTTGACTCGTTTGTATCATAGGTAAACCCTTTGTTGATGTCTTGAAAGGGGCGGTGTTCTCCCCGGAATTAAAGTTGAAAAGAGCACTGTTGATCTTGCT
ACCGGGAAGGGTATTCTTGCTGCCGATTAGTCTACTGGCACAATTGGCAAGCGTCTAGCCAGCATCAATGTTGAGAACGTCGAGACAAAGTTTTTACCACXXXXXXXXXXCTTGACTCGTTTGTATCATAGGTAAACCCTTTGTTGATGTCTTGAAGGGGGCGGTGTTCTCCCCGGAATTAAAGTTGAAAAGAGCACTGTTGATCTTGCT
ACCGGGAAGGGTATTCTTGCTGCCGATTAGTCTACTGGCACAATTGGCAAGCGTCTAGCCAGCATCAATGTTGAGAACGTCGAGACAAAGTTTTTACCACXXXXXXXXXXCTTGACTCGTTTGTATCATAGGTAAACCCTTTGTTGATGTCTTGAAAGGGGCGGTGTTCTCCCTGGAATTAAAGTTGAAAAGAGCACTGTTGATCTTGCT
Marker156825	3.125
AGTGAAAGAAATAATAGGCTACATAAAGCAGGGCAAGCAGGGGAAAAAACACCAGATTTCAATCTTTACGATTGGATTAAATTAACAATTCAAAATGAAGXXXXXXXXXXGTTTGTATCATATTGGATCACACTATTAAATTCTGTTACATAAGTAATCATTTGAGTAATCAACTCAAACATTCTTCAGTAAACACATACATATTGAGTA
AGTGAAAGAAATAATAGGCTACATAAAGCACCAGAGGGCAAGCAGGGGAAAAAACACCAGATTTCAATCTTTACGATTGGATTAAATTAACAATTCAAAAXXXXXXXXXXGTTTGTATCATATTGGATCACACTATTAAATTCTGTTACATAAGTAATCATTTGAGTAATCAACTCAAACATTCTTCAGTAAACACATACATATTGAGTA
Marker41653	3.125
GGTGGTAGTGGTGGTGATGGTTACAGTGAGGTGGCACAATGTTTCGATTTGGGATGAGGTTGGTGAGATAGGATTAAGAGTGTTTGTGACCTATTATATGXXXXXXXXXXTTTGTGACCGTGACATAAGTTGAGACCTATAAAATTTGTGATCAATAAATAAATTATGCCTATAAAATTTTCTTATTTGAAACTAAGAAATAATATATGA
GGTGGTAGTGGTGGTGATGGTTACAGTGAGGTGGCACAATGTTTCGATTTGGGATGAGGTTGGTGAGATAGGATTAAGAGTGTTTGTGACCTATTATATGXXXXXXXXXXTTTGTGACCGTGACATAAGTTGAGACCTATAAAATTTGTGATCAATAAATAAATTATGCCTATAAAATTTTCTCATTTGAAACTAAGAAATAATATATGA
Marker57915	3.913
CATCATACTCAAGTTCAAGAAAAGATAATAAAATGAAGCTCACAATGAACCGCCAAGGTAAGGAACCCATAATCGGTTATTTGAAGTAGGGCATGCAAGTXXXXXXXXXXTATGGTCACGCGTAAAGAAAGTTTCAGTATACCTACTGTTTAAACTGGACCCCATCAAATATCAATCAATATCCAGTCAATTCAAACAAAAATAGGCAGC
CATCATACTCAAGTTCAAGAAAAGATAATAAAATGAAGCTCACAATGAACCACCAAGGTAAGGAACCCATAATCGGTTATTTGAAGTAGGGCATGCAAGTXXXXXXXXXXTATGGTCACGCATAAAGAAAGTTTGAGTATACCTACTGTTTAAACTGGACCCCATCAAATATCAATCAATATCCAGTCAATTCAAACAAAAATAGGCAGC
CATCATACTCAAGTTCAAGAAAAGATAATAAAATGAAGCTCACAATGAACCACCAAGGTAAGGAACCCATAATCGGTTATTTGAAGTAGGGCATGCAAGTXXXXXXXXXXTATGGTCACGCGTAAAGAAAGTTTCAGTATACCTACTGTTTAAACTGGACCCCATCAAATATCAATCAATATCCAGTCAATTCAAACAAAAATAGGCAGC
Marker11229	3.913
TGAACACCATTTTTTTTTTTCAGTAAAATAGATTAATTTTGCTTCTGTTGTGTGGTAGAATCTGGTGGAATTGGAGTGCCAAAGGTGGGCAGGCAAGGGAXXXXXXXXXXGGCGAACTATCCCTTTCTTAGTTCATAATCCTGAACTTGCTCTAGTTCAGGCCCGTTGGAAGTTTGGTAACAACTTGCCCTTCAAAATTTCACATTATTT
TGAACACCATTTTTTTTTTCAGTAAAACAGATTAATTTTGCTTCTGTTGTGTGGTAGAATCTGGTGGAATTGGAGTGCCAAAGGTGGGCAGGCAAGGGAAXXXXXXXXXXGGCGAACTATCCCTTTCTTAGTTCATAATCCTGAACTTGCTCTAGTTCAGGCCCGTTGGAAGTTTGGTAACAACTTGCCCTTCAAAATTTCACATTATTT
TGAACACCATTTTTTTTTTTTCAGTAAAATAGATTAATTTTGCTTCTGTTGTGTGGTAGAATCTGGTGGAATTGGAGTGCCAAAGGTGGGCAGGCAAGGGXXXXXXXXXXGGCGAACTATCCCTTTCTTAGTTCATAATCCTGAACTTGCTCTAGTTCAGGCCCGTTGGAAGTTTGGTAACAACTTGCCCTTCAAAATTTCACATTATTT
Marker28417	3.913
TTTCATTGGTTCAAGGGTTGATGATGAAGCACCCACTGTTTCTCTAACTAAAAATCCAGGCCAGGTGGTTCCTGGGACTCGGATGGCATCATCATTGACGXXXXXXXXXXCCACACCATCAATAACACGACAAACTCTGGGGACTGGATCCCAATCACCGATGCACCAGCGACCTCCTTCACCTTCACTCTCAGCATGCAATCCGAATCA
TTTCATTGGTTCAAGGGTTGATGATGAAGCACCCACTGTTTCTCTAACTAAAAATCCAGGCCAGGTGGTTCCTGGGACTCGAATGGCATCATCATTGACGXXXXXXXXXXCCACACCATCAATAACACGACAAACTCTGGGGACTGGATCCCAATCACCGATGCACCAGCGACCTCCTTCACCTTCACTCTCAGCATGCAATCCGAATCA
TTTCATTGGTTCAAGGGTTGATGATGAAGCACCCACTGTTTCTCTAACTAAAAATCCAGGCCAGGTGGTTTCTGGGACTCGAATGGCATCATCATTGACGXXXXXXXXXXCCACACCATCAATAACACGACAAACTCTGGGGACTGGATCCCAATCACCGATGCACCAGCGACCTCCTTCACCTTCACTCTCAGCATGCAATCCGAATCA
Marker150599	3.913
ATTCTTTATCAGTCCCAAAGAAAGTAATTAGATGCATAAAACTCAGGAAATGTCCACCGAAGCTTTAAATACTACCTGTGAATAGATGAACCTCCAAATTXXXXXXXXXXTATCACCAAGATTACACAAAATTTTAATACAATAAATAAATAAAAATTCATCTAACATTCTCAAATAAATAAAATACAAAGTTACATTATTCCGTCTTTC
ATTCTTTATCAGTCCCAAAGAAAGTAATTAGATGCATAAAACTCAGGAAATGTCCACCAAAGCTTTAAATACTACCTGTGAATAGATGAACCTCCAAATTXXXXXXXXXXTATCACCAAGATTACACAAAATTTTAATACAATAAATAAATAAAAATTCATCTAACATTCTCAAATAAATAAAATACAAAGTTACATTATTCCGTCTTTC
Marker50570	3.913
CTCTTTAAAGTTTTAGATGAGATGATTCGACAACATGTGCAAATCTTCTTCGTGTTTGGAAATCGTTTTGGTTTATCATCAATAATTTCTCTATCATTTGXXXXXXXXXXAATCAAACCGGAAATTCGAAGAAAGTGATATCGATAAACTTCCTTACTTGCAAGCAGTAATAAAAGAAACACTGCGCCTACATCCTCCCATTCCTTTCCT
CTCTTTAAAGTTTTAGATGAGGTGATTCGACAACATGTGCAAATCTTCTTTGTGTTTGGAAATCGTTTTTGTTTATCAATAATTTCTCTATCATTTGCTAXXXXXXXXXXAATCAAACCGGAAATTCGAAGAAAGTGATATCGATAAACTTCCTTACTTGCAAGCAGTAATAAAAGAAACACTGCGCCTACATCCTCCCATTCCTTTCCT
Marker38344	3.913
CGTGGATATTGCCAGTGTGGATTTTGACTTGTGACTCTGTATAGTTATTTCCTTAGGATAATATTCTTCTTTATTCATGGTGAATTTTGTTTGATGCACAXXXXXXXXXXTGCAGATTGGAAGCTCGTCTGGATCATCTAGCGAGGCAGGGAAATCTGCATTGGAAGGCGAAATGGAACGTTTAAGGAAGGAGAAAAGCTCAATGATGCA
CGTGGATATTGCCAGTGTGGATTTTGACTTGTGACTCTGTATAGTTATTTCCTTAGGATAATATTCTTCTTTATTCATGGTGAATTTTGTTTGATGCACAXXXXXXXXXXTGCAGATTGGAAGCTCGTCTGGATCATCTAGTGAGGCAGGGAAATCTGCATTGGAAGGCGAAATGGAACGTTTAAGGAAGGAGAAAAGCTCAATGATGCA
CGTGGATATTGCCAGTGTGGATTTTGACTTGTGACTCTGTATAGTTATTTCCTTAGGATAATATTCTTCTTTATTCATGGTGAATTTTGTTTGATGCACAXXXXXXXXXXTGCAGATTGGAAGCTTGTCTGGATCATCTAGTGAGGCGGGGAAATCTGCATTGGAAGGCGAAATGGAACGTTTAAGGAAGGAGAAAAGCTCAATGATGCA
Marker91818	3.913
CAATTGTTTATTAATATTTCTTATCATTTAATTAATTTTTTATTTAACAAACTAATTTTTCTAACCACTTCCGGATTCACACAAATAAAATTTCATTATCXXXXXXXXXXCTGGCTAACGCTGCGTTCGTGATCTAATGACTTCATGAGTGGTATTGGAAGGAAAGAAGCCACGTGGAGAAGAATTTCCAAAATATTATATAGCACCGGT
CAATTGTTTATTAATATTTCTTATCATTTAATTAATTTTTTATTTAACAAACTAATTTTTCTAACCACTTCCGGATTCACACAAATAAAATTTCATTATCXXXXXXXXXXCTGGCTAACGCTGCGTTCGTGATCTAATGACTTCATGAGTGGTATTGGAAGGAAAGAAGCCACGTGGAGAAGAATTTCCAAAATATTATATAGCACCGAT
CAATTGTTTATTAATATTTCTTATCATTTAATTAATTTTTTATTTAACAAACTAATTTTTCTAACCACTTCCGGATTCACACAAATAAAATTTCATTATCXXXXXXXXXXCTGGCTAAGGCTGCGTTCGTGATCTAATGACTTCATGAGTGGTATTGGAAGGAAAGAAGCCACGTGGAGAAGAATTTCCAAAATATTATATAGCACCGGT
Marker165435	3.913
GAATACCATGATTCACCAGCTGCATTTATTCAATATTATCAAACTTTATGTCAATTCCTCAACTCATTACATAGAGACAGTATGAAAGAATTTCCTTTTTXXXXXXXXXXAGAATTAAGGACTTGAGATCGATTAGGACCCTGCAATTCAGAAAAATCAATGATTGGCAGCTTAAGATTGGCTTTGTCTGCATCGCCAGTTGATTTTTCT
GAATACCATGATTCACCAGCTGCATTTATTCAATATTATCAAACTTTATGTCAATTCCTCAACTCATTACACAGAGACAGTATGAAAGAATTTCCTTTTTXXXXXXXXXXAGAATTAAGGACTTGAGATCGATTAGGACCCTGCAATTCAGAAAAATCAATGATTGGCAGCTTAAGATTGGCTTTGTCTGCATCGCCAGTTGATTTTTCT
Marker85026	3.913
GAAAAAAGCACAAATATAGCCCAAAATCTTCCTACATGAAGCCCACTATCTCAGCTCATTCAAGTCGGGTCCAAGATTTCGTAAATCTTCCCTACTTTTCXXXXXXXXXXTGAAGAAATATTAGTTTTTGTATCTATTCACTCGGGCTGTTCGAAATTCGTTGTATAGACATAGAGATTTCGATTGTTACGGTTGAAATTTGATTTTCCT
GAAAAAAGCACAAATATAGCCCAAAATCTTCCTACATGAAGCCCACTATCTCAGCTCATTCAAGTCGGGTCCATGATTTCGTAAATCTTCCCTACTTTTCXXXXXXXXXXTGAAGAAATATTAGTTTTTGTATCTATTCACTCGGGCTGTTCGAAATTCGTTGTATAGACATAGAGATTTCGATTGTTACGGTTGAAATTTGATTTTCCT
Marker36362	3.913
TTAAAGTAAACAAATCCATGCAGGATCAGAAACATAAACAAGGATTCAAAGAAAAAATATTTTTGAAGCAGCAAATCTTGATGCTAACCAGCCAGTCCAAXXXXXXXXXXAGTTGGTATCATACCATTGGTGATGGAGCATCATCCTCTTGACACATGATCCAAGGGACACCAATGTTGAGAGACTCGGCAAAGTTAGCACACCAATTAA
TTAAAGTAAACAAATCCATGCAGGATCAGAAACATAAACAAGGATTCAAAGAAAAAATATTTTGAAGCAGCAAATCTTGACGCTAACCAGCCAGTCCAATXXXXXXXXXXAGTTGGTATCATACCATTGGTGATGGAGCATCATCCTCTTGACACATGATCCAAGGGACACCAATGTTGAGAGACTCGGCAAAGTTAGCACACCAATTAA
Marker142280	4.303
AGGTGTATTTCTTGTTGTTTCTATGTTGTTGTCTGTTCATGGTGATCCTTTAGTTCCTGCATTGTGCATTTTTGGAGATTCTGTTGTTGATGTAGGAAACXXXXXXXXXXACAGATTTCACTGGTATGTGTAGTTTTTCTTAACAATTTTCTCATCTATTTGTTTTTCTCTCTATTCTCAGGCATGTATTTTCATGTATATTCACAGCTG
AGGTGTATTTCTTGTTGTTTCTATGTTGTTGTCTGTTCATGGTGATCCTTTAGTTCCTGCATTGTGCATTTTTGGAGATTCTGTTGTTGATGTAGGAAACXXXXXXXXXXACAGATTTCACTGGTATGTGTAGTTTTTCTTAACAATTTTCTCATCTATTTGTTTTTCTCTCTACTCTCAGGCATGTATTTTCATGTATATTCACAGCTG
Marker26660	4.303
ATTGGAGGGAATGGCCTTTGGGGTGTATAGATGGAAGGGGAGAACCATTGCCTTAGTTGAATTTCGAAGGGATTTGTTGCCTTTTAATTGGGATTTATAAXXXXXXXXXXGGAATGGATCGGATTTGCTGGATGAAGGATCTTGCTGTTAAGCTGCTTTTTGTTTTGTCTAGTATGGACCCGTTGGCCTTCTCTAGTCATTTGCTAACCC
ATTGGAGGGAATGGCCTTTGGGGTGTATAGATGGAAGGGGAGAACCATTGCCTTAGTTGAATTTCGAAGGGAATTGTTGCCTTTTAATTGGGATTTATAAXXXXXXXXXXGGAATGGATCGGATTTGCTGGATGAAGGATCTTGCTGTTAAGCTGCTTTTTGTTTTGTCTAGTATGGACCCGTTGGCCTTCTCTAGTCATTTGCTAACCC
Marker85033	4.303
TAACACATTTATGAGATTAAGGAATCATGGCTTGCGGTGCATTTATAGGTAAATTCGTAGTAGTTTACTTCGATGATTCTTAGTAAACAGTAAGAATTTAXXXXXXXXXXAAATTAAAGCTATCAAGGAGTAGCCAACACCAAAAGTATAACGGAGGTAAGAAATTTTCATAGTTTGGCTAGCTTTGATAAGCGTTTTGTTAGAGACTTT
TAACACATTTATGAGATTAAGGAATCATGGCTTGTGGTGCATTTATATGTAAATTCGTAGTAGTTTACTTCGATGATATCTCAGTAAACAGTAAGAATTTXXXXXXXXXXAAATTAAAGCTATCAAGGAGTAGCCAACACCAAAAGTATAACGGAGGTAAGAAATTTTCATAGTTTGGCTAGCTTTGATAAGCGTTTTGTTAGAGACTTT
TAACACATTTATGAGATTAAGGAATCATGGCTTGCGGTGCATTTATAGGTAAATTCGTAGTAGTTTACTTCGATGATATCTCAGTAAACAGTAAGAATTTXXXXXXXXXXAAATTAAAGCTATCAAGGAGTAGCCAACACCAAAAGTATAACGGAGGTAAGAAATTTTCATAGTTTGGCTAGCTTTGATAAGCGTTTTGTTAGAGACTTT
Marker22532	4.303
ATCATACTATGTGCACACTTGCACATCACCTGCTCCATTCTGAATAAAATTAGGTCTAATTGCAGAAGATAATTATTAATTAACATGCACGTTACCATATXXXXXXXXXXCTCCTTTTCGCATAATCGAATCCGTCAAAACTCAAAAGCACAGCACAAAATTAACTGAAAAAGGAAAACCTCTCATTCCACCTCTGTTCAGCTTTGACTC
ATCATACTATGTGCACACTTGCACATCACCTGCTCCATTCTGAATAAAATTAGGTCTAATTGCAGAAGATAATTATTAATTAACATGCACGTTACCATATXXXXXXXXXXCTCCTTTTCGCATGATCGAATCCGTCAAAACTCAAAAGCACAACACAAAATTAACTGAAAAAGGAAAACCTCTCATTCCACCTCTGTTCAGCTTTGACTC
Marker81343	6.281
TTATTTTGAGAAGCAAGGCTTTCCTTCTTCAAAGCTGTATCAGTTCAAATAATTATTTACCAGTTATACAACTATAATGGTTTTGGGATACATTTACAAAXXXXXXXXXXTGGAACTTGACCTTGTGCAACACCAACAGAGAGCAAGTCTGGCATATTCTAATCCTGATGTTTAGACACGGATGCAATTCACAGGAAAATATTTGATCTT
TTATTTTGAGAAGCAAGGCTTTCCTTCTTCAAAGCTGTATCAGTTCAAATAATTATTCACCAGTTATACAACTATAATGGTTTTGGGATACATTTACAAAXXXXXXXXXXTGGAACTTGACCTTGTGCAACACCAACAGAGAGCAAGTCTGGCATATTCTAATCCTGATGTTTAGACACGGATGCAATTCACAGGAAAATATTTGATCTT
Marker11303	6.281
AGTGCAATGACTGAGCTCTTACCACAACCACTAGGTCCAACAAGTGCAAGAGTTTTCCCAGCTCGGGCTCGAAGATTTAAATCCTGGAAAATCAAATCATXXXXXXXXXXGTCAGTGTTTCAGCTGCACCATTGGCTGAGACCATAAGGACCATGAAAACTCGGATTGTCTTTGAGAAGTCCGAGATTCCATGCTTGACGAGCCAAGAGG
AGTGCAATGACTGAGCTCTTACCACAACCACTAGGTCCAACAAGTGCAAGAGTTTTCCCAGCTCGGGCTCGAAGATTTAAATCCTGGAAAATCAAATCATXXXXXXXXXXGTCAGTGTTTCAGCTGCACCATTGGCTGAGACCATAAGGACCATGAAAACTCGGATTGTCTTTGAGAAGTCTGAGATTCCATGCTTGACGAGCCAAGAGG
Marker134448	6.281
CTGGAGGGCATCCTCTGGTTCCAAGCCTATACCTAAAATTCACCTTTCCCCAATTCTTCGTGTCCCTCAAACCCCCGTTTCGGAATATGCTCTCTCTGTTXXXXXXXXXXCTGGTGAGGTATTACAAAGGTTCAATAGTTTTATAGAGTGGCTATATTTTCTGTTTAATTATAGAACTTTTATACGTTTCTATGCTTTCCTGGTATATTG
CTGGAGGGCATCCTCTGGTTCCAAGCCTATTCCTAAAATTCACCTTTCCCCAATTCTTCGTGTCCCTCAAACCCCCGTTTCGGAATATGCTCTCTCTGTTXXXXXXXXXXCTGGTGAGGTATTACAAAGGTTCAATAGTTTTATAGAGTGGCTATATTTTCTGTTTAATTATAGAACTTTTATACGTTTCTATGCTTTCCTGGTATATTG
Marker68613	6.281
AGTCTGCTTAACCTCTTTTAAACCTTTACTTAGCGTGGCCTGTGGGTAAATCTAAATATCAAATCAGCATATATAATACACTTACGATTTACATGCAAAAXXXXXXXXXXCACCTACTCCTAGACCATTTATGAGCACTGGGTGCATTACCAAAATTTTAACACCTCAAAAAATTGTATCGAGGTCAATTTTTGTGGTGAAACATCCAAG
AGTCTGCTTAACCTCTTTTAAACCTTTACTTAGCGTGGCCTGTGGGTAAATCTAAATATCAAATCAGCATATATAATACACTTACGATTCACATGCAAAAXXXXXXXXXXCACCTACTCCTAGACCATTTATGAGCACTGGGTGCATTACCAAAATTTTAACACCTCAAAAAATTGTATCGAGGTCAATTTTTGTGGTGAAACATCCAAG
Marker97899	6.281
TGTAAGTTGTTTATTATTCGATGTATCATTATAACTCCTGGATATCCAAGTCGATAATGTCAAAGTATAAAATTTTTTGGGTCAACGAAGTTCTGGTTTAXXXXXXXXXXATTGAAGAAATTTGCTAGAATAAAGCGCATCGTCAATATATAATTTTGTATTATTTGGTAAAATAATACAAGTTCTTTCGGAGCCTTAAACGATATTCGA
TGTAAGTTGTTTATTATTCGATGTATCATTATAACTCCTGGATATCCAAGTCGATAATGTCAAAGTATAAAATTTTTTGGGTCAACGAAATTCTGGTTTAXXXXXXXXXXATTGAAGAAATTTGCTAGAATAAAGCGCATCGTCAATATATAATTTTGTATTATTTGGTAAAATAATACAAGTTCTTTCGGAGCCTTAAACGATATTCGA
TGTAAGTTGTTTATTATTCGATGCATCATTATAACTCCTGGATATCCAAGTCGATAATGTCAAAGTATAAAATTTTTTGGGTCAACGAATTTCTGGTTTAXXXXXXXXXXATTGAAGAAATTTGCTAGAATAAAGCGCATCGTCAATATATAATTTTGTATTATTTGGTAAAATAATACAAGTTCTTTCGGAGCCTTAAACAATATTCGA
Marker109066	7.258
AGTAGTCTTTTTCCTTATGGCCTTCACACTCCAATTGTCTGAAATTCACATCATACAACGATTAAATCAACAAAAAATGAAAAAAGCTCCATAGAATACAXXXXXXXXXXGAGATCAAAAAGCATAGATATTTTGATTTTATGAGAAAAAATTGAAAGGAGAAATGATGGACCCTTCAAACTCGCTTTCTGCGTATGACTTCGATCTTAT
AGTAGTCTTTTTCCTTATGGCCTTCACACTCCAATTGTCTGAAATTCACATCATACAACGATTAAATCAACAAAAAATGAAAAAAGCTCCATAGAATACAXXXXXXXXXXGAGATCAAAAAGCATAGATATTTTGATTTTATGAGAAAAAATTGAAAGGAGAAATGATGGACCCTTCAAACTCGCTTTCTGCGTATGACTTTGATCTTAT
AGTAGTCTTTTTCCTTATGGCCTTCACACTCCAATTGTCTGAAATTCACATCATACAACGATTAAATCAACAAAAAATGAAAAAAGCTCCATAGAATACAXXXXXXXXXXGAGATCAAAAAGCATAGATATTTTGATTTTATGAGAAAAAATTGAAAGGAGAAATGATGGACCCTTCAAACTCGCTTTCTGCGTGTGACTTCGATCTTAT
Marker104886	7.258
AAATTTAAAAACTTTTTAAGTCCATAATTTTTCCAAACCTCATCATTGCATCACTGCACTGCACTGCACACAACTCAATGCAATTAAACTATCCCTCTCTXXXXXXXXXXAAGCTGAAATGGCTAGGCATTCTGATGCTTTTATTGCCTTACCAGGTTGGTTAAGTGCCCTGCTTTACTTTTGCCCCAATGTTAAATGTCACACATTTCT
AAATTTAAAAACTTTTTAAGTCCATAATTTTTCCAAACCTCATCATTGCATTACTGCACTGCACTGCACACAACTCAATGCAATTAAACTATCCCTCTCTXXXXXXXXXXAAGCTGAAATGGCTAGGCATTCTGATGCTTTTATTGCCTTACCAGGTTGGTTAAGTGCCCTGCTTTACTTTTGCCCCAATGTTAAAAGTCACACATTTCT
AAATTTAAAAACTTTTTAAGTCCATAATTTTTCCAAACCTCATCATTGCATCACTGCACTGCACTGCACACAACTCAATGCAATTAAACTATCCCTCTCTXXXXXXXXXXAAGCTGAAATGGCTAGGCATTCTGATGCTTTTATTGCCTTACCAGGTTGGTTAAGTGCCCTGCTTTACTTTTGCCCCAATGTTAAAAGTCACACATTTCT
Marker93196	7.258
TGATGAATGCCATCTTACATTTATGTTTTGACGTAATATGATGAAGGAATTTAATGACTTTGTAAAGTTTAGTGGCCACAGATTAGCCTGCCAAACGAATXXXXXXXXXXTATTTCTCCTCACTTGACATATATATAATTTTTATTTTTTATCTGGGATTTTCAATCTCTTAAATGCTGTATATTGGTTCTAGGTGGTCATTATTGGAAA
TGATGAATGCCATCTTACATTTATGTTTTGACGTAATATGATGAAGGAATTTAATGACTTTGTAAAGTTTAGTGGCCACGGATTAGCCTGCCAAACGAATXXXXXXXXXXTATTTCTCCTCACTTGACATATATATAATTTTTATTTTTTATCTGGGATTTTCAATCTCTTAAATGCTGTATATTGGTTCTAGGTGGTCATTATTGGAAA
Marker38553	7.258
TCTGGCCTCCGGAGTGATGTTACAATTGAAATCGGAGAAATGTCCTTTCATCTTCACAAGGTGCGCATACTTAAGCTTTTCACGCCTTATTCGTATTTTAXXXXXXXXXXCCTGGTGGAACCAAAGCTTTTGAGTTAGTTGCCAAATTCTGCTATGGCGTTAAAATAGAACTCACTTCTATGAATGTCGTGAGTCTTAGATGTGCGGCTG
TCTGGCCTCCGGAGTGATGTTACAATTGAAATCGGAGAAATGTCCTTTCATCTTCACAAGGTGCGCATACTTAAGCTTTTCACGCCTTATTCGTATTTTAXXXXXXXXXXCCTGGTGGAACCAAAGCTTTTGAGTTAGTTGCCAAATTCTGCTATGGCGTTAGAATAGAACTCACTTCTATGAATGTCGTGAGTCTTAGATGTGCGGCTG
TCTGGCCTCCGGAGTGATGTTACAATTGAAATCGGAGAAATGTCCTTTCATCTTCACAAGGTGCGCATACTTAAGCTTTTCATGCCTTATTCGTATTTTAXXXXXXXXXXCCTGGTGGAACCAAAGCTTTTGAGTTAGTTGCCAAATTCTGCTATGGCGTTAGAATAGAACTCACTTCTATGAATGTCGTGAGTCTTAGATGTGCGGCTG
Marker10856	7.258
CTTTCGCGTGCAGAAATCTGTTGAATTCCACAGGAAAACCATCGAAGATTGTTGTATAACATATGTCAAGACCCGATTCACTTGCATCAGCGAATAAATCXXXXXXXXXXTTTTCCCCGTTTGCAGCTTTCTGTTGTAATAAGATACACTGATACAGGGTGATTGATTAACTTCAAAAGTTGTCTGATTAAGTTGTTCTAGCATTGATGA
CTTTCGCGTGCAGAAATCTGTTGAATTCCACAGGAAAACCATCGAAGATTGTTGTATAACATATGTCAAGACCCGATTCACTTGCATCAGCGAATAAATCXXXXXXXXXXTTTTTCCCGTTTGCAGCTTTCTGTTGTAATAAGATACACTGATACAGGGTGATTGATTAACTTCAAAAGTTGTCTGATTAAGTTGTTCTAGCATTGATGA
Marker19454	7.258
TTCAGCTGGGGAGTGGGCTGATAGTCTTACCTGTGTAAGTATGGGGGATCTACTTTCTGACTCGATGCTCAACGTGGATGCCAACTGTGCTGAGTTACCAXXXXXXXXXXTTGGGATGCTGAAGAAACATGTGATGCCTTTGCATTCCAAAAGAGAGGTGCTTTTTGTGAAATAGGCCACAGTGATATCAGGAATGCTTCTCTAGAGACC
TTCAGCTGGGGAGTGGGCTGATAGTCTTACCTGTGTAAGTATGGGGGATCTACTTTCTGACTCGATGCTCAACGTGGATGCCAACTGTGCTGAGTTACCAXXXXXXXXXXTTGGGATGCTGAAGAAACATGTGATGCCTTTGCATTCCAAAAGAGAGGTGCTTTCTGTGAAATAGGCCACAGTGATATCAGGAATGCTTCTCTAGAGACC
Marker121429	7.848
AGTAAAAGTAATAGTGTAGATTACAGACTAAATAGTCTTTAATTATGCCTGTAGCAAAGTTGAAGATAGAGAATGAATCAAACATCTACAGCGGAAACGCXXXXXXXXXXTTTTCGAAATAATTAAAACAAATTTGATTAACTTTCAATTTTTTTGAATTTTTCCTTCACGTTTTTATTTTCAACGTTTGGGGATAAGTTAACTACACCT
AGTAAAAGTAATAGTGTAGATTACAGACTAAATAGTCTTTAATTATGCCTGTAGCAAAGTTGAAGATAGAGAATGAATCAAACATCTACAGCGGAAACGCXXXXXXXXXXTTTTCGAAATAATTAAAACAAATTTGATTAACTTTCAATTTTTTTGAATTTTTCCTTCACGTTTTTATTTTCAACGTTTGGGGATATGTTAACTACACCT
Marker170691	7.848
GCTAAAACATTTTAGCTTATAAACATATAGCCCAAAAAGTTGACACCAGAAATAAAAGGTTTGGAAAATGCAAGACAAACGGGTAAACACCCTAGTTGCCXXXXXXXXXXTGGATATGAATAAATGAAAAACTAGATATTTATGTTTTACAGATTTCATCCAGTGGATTGTGTCTTATTAGACCCTGGCCTTGTGTATTATCATATTCAA
GCTAAAACATTTTAGCTTATAAACATATAGTCCAAAAAGTTGACACCAGAAATAAAAGGTTTGGAAAATGCAAGACAAACGGGTAAACACCCTAGTTGCCXXXXXXXXXXATTGGATATGAATAAATGAAAAACTAGATATTTATGTTTTACAGATTTCATCCAGTGGATTGTCTTATTAGACCCTGGCCTTGTGTATTATCATATTCAA
Marker80864	7.848
TGCAGAAGCTGGGAATGGTCAATTTGAAATCGCATTGGGATACACGACCTGTGGCATTGCAGCTGACAACTTAATTTACACACGTGAAACTATCCGAGCTXXXXXXXXXXGTATGGATTCAATAATTAGTTAACATGCATATTGATTTTGGTCTATTAAGGTTTTTTCCACTCAGGACTTTCATCTTAGCTTGTTTCATTGTCCAAACAT
TGCAGAAGCTGGGAATGGTCAATTTGAAATCGCATTGGGATACACAACCTGTGGCATTGCAGCTGACAACTTAATTTACACACGTGAAACTATCCGAGCTXXXXXXXXXXGTATGGATTCAATAATTAGTTAACATGCATATTGATTTTGGTCTATTAAGGTTTTTTCCACTCAGGACTTTCATCTTAGCTTGTTTCATTGTCCAAACAT
Marker149281	7.848
TCATCGACAAAGAATCTGAAAATCCCACAAAATAAAAACCAAACAAATTCCATCACCCTAATGAAATTTAATAAATCAAAATGCAATGCAATGTCGAAGAXXXXXXXXXXATAATAATGCTTCTCGCAAAATGAATAATATTGAAACAAGAAAATGTTAAAATTTTATACTCTATATCATCATGTCTTATAGAGTGAAAAAGTGATCTAA
TCATCGACAAAGAATCTGAAAATCCCACAAAATAAAAACCAAACAAATTCCATCACTCTAATGAAATTTAATAAATCAAAATGCAATGCAATGTCGAAGAXXXXXXXXXXATAATAATGCTTCTCGCAAAATGAATAATATTGAAACAAGAAAATGTTAAAATTTTATACTCTATATCATCATGTCTTATAGAGCGAAAAAGTGATCTAA
Marker113529	7.848
AGCAATTCTTATGATGAAATGAATTCTACAGGTTTACAAATAAGGGTAAGAATGACATTGCATTCCCTTAAATCTAACATACGACTCTAGACTGAAAGAGXXXXXXXXXXATTTCTCAGCTCCTCTTCTTCACCAGCAACATTTCCTAACGCCCAAGCACACTGCTCTGCAACAGGCAGTGAACTCTTTTCTGCAAAAGAGGGAACACAA
AGCAATTCTTATGATGAAATGAATTCTACAGGTTTACAAATAAGGGTAAGAATGACATTGCATTCCCTTAAAACTAACATACGACTCTAGACTGAAAGAGXXXXXXXXXXATTTCTCAGCTCCTCTTCTTCACCAGCAACATTTCCTAACGCCCAAGCACACTGCTCTGCAACAGGCAGTGAACTCTTTTCTGCAAAAGAGGGAACACAA
Marker85139	7.848
ACAATTCATATTTTTTCATTGAAGATTCTCTAATACATTAAATGGGAACGCCCAACTTTTTTCTTTCTTTTCCATTCATAATGTGTTGAGTGCTAAGTTAXXXXXXXXXXAATGTATCGTAAAAACCATTCTATGGTCTTAGCAAGAGCTGGTATTTAACATGTTGAAACTTAGAATGTATCAATCGTAGCACCCATCTTTGTCAAGTGA
ACAATTCATATTTTTTCATTGAAGATTCTCTAATACATTAAATGGGAACGCCCAACTTTTTTCTTTCTTTTCCATTCATAATGTGTTGAGTGCTAAGTTAXXXXXXXXXXAATGTATTGTAGAAACCATTCTATGGTCTTAGCAAGAGCTGGTATTTAACATGTTGAAACTTAGAATGTATCAATCGTAGCACCCATCTTTGTCAAGTGA
Marker18269	8.239
ATTCCCACGCCTGCACGGGTAAATTAATGTTAAATGAGATTGTTTCCTAATTTCTTTTTTGTAAGAAATCAAGTTGCCTGTCTATTATTGCTCGGATTGTXXXXXXXXXXTGCATATTCCGGAGAAAGATAGCCCCTTTAACATTCATAACAGTAAAAATCACGATTAGCAACAACAACAATCGGTAATGAACAAAACCCGATTTCACAA
ATTCCCACGCCTGCACGGGTAAATTAATGTTAAATGAGATTGTTTCCTAATTTCTTTTTTGTAAGAAATCAAGTTGCCTGTCTATTATTGCTCGGATTGTXXXXXXXXXXTGCATATTCCGGAGAAAGATAGCCCCTTTAACATTCATAACGGTAAAAATCACGATTAGCAACAACAACAATCGGTAATGAACAAAACCCGATTTCACAA
ATTCCCACGCCTGCACGGGTAAATTAATGTTAAATGAGATTGTTTCCTAATTTCTTTTTTGTAAGAAATCAAGTTGCCTGTCTATTATTGCTCGGATTGTXXXXXXXXXXTGCATATTCCGGAGAAAGATAGCCCCTTTGACATTCATAACGGTAAAAATCACGATTAGCAACAACAACAATCGGTAATGAACAAAACCCGATTTCACAA
Marker167843	8.239
TGAGTCAAGTTAACTCACAGCAAAGATTTGTCATTGTCATTGTCATTGTCCTGTATTCCGCCTCAACAAAAGATCGAGATACAACATGACGTTTCTTTGAXXXXXXXXXXCTTTGAATTTGTGGGATAGAACAACCCTTGTCCAAGTGCTCTTTTGATATATCCAACACCTTATGAGCAGCGTGTAGATGTGGAATTCTAGGATTATCCA
TGAGTCAAGTTAACTCACAGCAAAGATTTGTCATTGTCATTGTCATTATCATTGTCCTGTATTCCGCCTCAACAAAAGATCGAGATACAACATGACGTTTXXXXXXXXXXCTTTGAATTTGTGGGATGGAACAACCCTTGTCCAAGTGCTCTTTTGATATATCCAACACCTTATGAGCAGCGTGTAGATGTGGAATTCTAGGATTATCCA
Marker148486	8.239
TTGTGGGAGTGAAATATGGACATGGACAGCACAACCAAAATTCATAGGTGAGAAATATTAGGTTTATGACCAAATGTAACTTGCAAATGTGAATATTGATXXXXXXXXXXATATCATCGAATACTTGTGATCAAAATTCACCAGGATTGTCAAGACGAAGTCTTAATTGAGTAATCGAAAAATTGCGCTCGTAATTTTATGATTTGAGCA
TTGTGGGAGTCAAATATGGACATGGACAGCACAACCAAAATTCATAGGTGAGAAATATTAGGTTCATGACCAAATGTAACTTGCAAATGTGAATATTGATXXXXXXXXXXATATCATCGAATACTTGTGATCAAAATTCACCAGCATTGTCAAGACGAAGTCTTAATTGAGTAATCGAAAAATTGCGCTCGTAATTTTATGATTTGAGCA
Marker17030	9.225
CACAAGGATAAATGAGAAAGGTGACGCTTTAGAAATTAGAATTCAATGAACCAACTTTTAGCAAAATTCACGTTGGTCGCTTGACAAGTTTAAGTTCTAGXXXXXXXXXXAAGACCAAGTCATATGACCTCATTGAGACGTGATCTTTTTGACTATCCACGTTCCCCACGTATCCAATGTTCCCCCGTGATAAGGACACTAATGCCACAA
CACAAGGATAAATGAGAAAGTTGACGCTTTAGAAATTAGAATTCAATGAACCAACTTTTAGCAAAATTCACGTTGGTCGCTTGACAAGTTTAAGTTCTAGXXXXXXXXXXCAAGTCATATGACCTCATTGAGATGTGATCTTTTTGACTATCCACGTTCCCCACGTATCCAATGTTCCCCCGTGATAAGGACACTAATGCCACAATGCAC
Marker14549	9.225
TCTGTTTCTTCCAACAAGCAGGATGTAACATTAAAACCTCCAACACTCAGCACTAAATGTATGTGAGTGGGTGAATCAGAATTTTTAATATTATGTGGCCXXXXXXXXXXACGTGCATCTCTTTAAAAAACAGGTAAATTAGAGGCCAACTTATGGTGACAAAATCTTGCAGTTATATTTTTTAAAACACCACCAGCAGGAGACGAAGGA
TCTGTTTCTTCCAACAAGCAGGATGTAACATTAAAACCTCCAACACTCAGCACTAAATGTATGTGAGTGGGTGAATCAGAATTTTTAATATTATGTGGCCXXXXXXXXXXACGTGCATCTCTTTAAAAAACAGGTAAATTAGAGGCCAACTTATGGTGACAAAATCTTGCACTTATATTTTTTAAAACACCACCAACAGGAGACGAAGGA
Marker28253	10.211
CTTGTAGTAACTTCGTGGATACTGGCTGCCTTTGACTTGCTTCTGACCATATTTCCTCCAATTATACCCATCATATGAAGGACGATCCCCATCATTTGTGXXXXXXXXXXCATCAGCTTCGGGTATTTTCTGTAGACGAGTAAGGTCGTCCTTCCCCTGCAAAAGGCAAAAGTTTAAAAAAAACCCAGATTTTAATCTTAATGACATTCG
CTTGTAGTAACTTCGTGGATACTGGCTGCCTTTGACTTGCTTCTGACCATATTTCCTCCAATTATACCCATCATATGAAGGACGATCCCCATCATTTGTGXXXXXXXXXXAGCTTCGGGTATTTTCTGTAGACGAGTAAGGTTGTCCTTCCCCTGCAAAAGGCAAAAGTTTAAAAAAAAAAACCCAGATTTTAATCTTAATGACATTTCG
CTTGTAGTAACTTCGTGGATACTGGCTGCCTTTGACTTGCTTCTGACCATATTTCCTCCAATTATACCCATCATATGAAGGACGATCCCCATCATTTGTGXXXXXXXXXXCATCAGCTTCGGGTATTTTCTGTAGACGAGTAAGGTTGTCCTTCCCCTGCAAAAGGCAAAAGTTTAAAAAAAACCCAGATTTTAATCTTAATGACATTCG
Marker101912	10.211
TTCGCCAGCCGCCTCTCCACCCTTCTCGGTGTTCCCCACATCGCCACTGGAGATCTCGTCCGGGAAGAACTCTCCGCCTCTGGCCCACTTTCCAAACAGGXXXXXXXXXXTGTCTTATAACTTACAATTGAAGTTAAGGTCTTTTTCCTTTTTAAAATGGATATATTTAGATGCATGATTTTCAGGTTTGAACTGATTTCCATATATTTG
TTCGCCAGCCGCCTCTCCACCCTCCTCGGTGTTCCCCACATCGCCACTGGAGATCTCGTCCGGGAAGAACTCTCCGCCTCTGGCCCACTTTCCAAACAGGXXXXXXXXXXTGTCTTATAACTTACAATTGAAGTTAAGGTCTTTTTCCTTTTTAAAATGGATATATTTATATGCATGGTTTTCAGGTTTGAACTGATTTCCATATATTTG
Marker88738	10.211
TAGAGAAGGTGGTTAAATGTAGGAATTTTGTTAATGTAATGGGTCGTGATAGTGGTGGTGGTGATGAAGGGAAGGATATGAGGGAGGTAGCGACGTCCGTXXXXXXXXXXTGTCCTTGTTGCCGGAGCAGACTTCCGACCAATGACATTCTCAGCGAGATCGACCGGTTGCTAGAGGATCTCATGAAGATCGGAGATGGCGATGATAGAT
TAGAGAAGGTGGTTAAATGTAGGAATTTTGTTAATGTAATGGGTCGTGATAGTGGTGGTGGTGATGAAGGGAAGGATGGGAGGGAGGTAGCGACGTCCGTXXXXXXXXXXTGTCCTTGTTGCCGGAGCAGACTTCCGACCAATGACATTCTCAGCGAGATCGACCGGTTGCTAGAGGATCTCATGAAGATCGGAGATGGCGATGATAGAT
Marker177754	10.211
[truncated: 44,819 more rows]
